# Supplementary material for: Phylogenetic distribution of malonate semialdehyde decarboxylase (MSAD) genes among strains within the genus Mycobacterium: evidence of MSAD gene loss in the evolution of pathogenic mycobacteria
Source: Front Microbiol. 2023 Oct 13;14:1275616. doi: 10.3389/fmicb.2023.1275616 (PMC10606566; doi:10.3389/fmicb.2023.1275616)
Supplement: Supplementary file 3 [file Table_3.xlsx]

## Sheet: Sheet1
Supplementary Data : Information regarding the accession numbers, metadata, and all publicly available assemblies for the genome sequences of Mycobacterium avium subspecies registered in the NCBI database
No.	Accession_NCBI	Genome length (bp)	Release Date	BioProject	BioSample	Accession_Assembly	Subspecies	Strain	Country	Patient	CDS	MSAD having	Pseudogenization
1	NZ_LNBA00000000	5933961	2022-12-20	PRJNA224116	SAMN04229488	GCF_001610475.1	hominissuis	MAHP-04-13	Germany	Homo sapiens	6160	Yes	No
2	NZ_BDMY01000000	5895354	2023-03-13	PRJNA224116	SAMD00076652	GCF_002089175.1	hominissuis	DH-6	Japan	Homo sapiens	5970	No	No
3	NZ_NSFD00000000	5891371	2022-07-23	PRJNA224116	SAMN07528788	GCF_002292545.1	Mycobacterium avium	FLAC0165	USA	Homo sapiens	5635	Yes	No
4	NZ_BDOO01000000	5811642	2023-03-13	PRJNA224116	SAMD00076678	GCF_002090015.1	hominissuis	Tone-6	Japan	Homo sapiens	5637	No	No
5	NZ_BDNJ00000000	5752685	2023-03-13	PRJNA224116	SAMD00076661	GCF_002089395.1	hominissuis	IH-483	Japan	Homo sapiens	5624	Yes	No
6	NZ_BDOA00000000	5751252	2023-03-13	PRJNA224116	SAMD00076686	GCF_002089735.1	hominissuis	NN-122	Japan	Homo sapiens	5621	No	No
7	NZ_BDOJ00000000	5741908	2023-03-13	PRJNA224116	SAMD00076690	GCF_002089915.1	hominissuis	Tone-13	Japan	Homo sapiens	5528	Yes	No
8	NZ_LNBM00000000	5713675	2022-12-20	PRJNA224116	SAMN04226728	GCF_001610005.1	hominissuis	MAH-P-589-08	Germany	Homo sapiens	5565	Yes	No
9	NZ_JAOO00000000	5712139	2022-12-17	PRJNA224116	SAMN02641623	GCF_000523995.1	Mycobacterium avium	MAV_120809_2495	USA	Homo sapiens	5410	Yes	No
10	NZ_LNBP01000000	5697070	2022-12-20	PRJNA224116	SAMN04226733	GCF_001610055.1	hominissuis	MAH-P-2014-08	Germany	Homo sapiens	5573	Yes	No
11	NZ_BDOM00000000	5659277	2023-03-13	PRJNA224116	SAMD00076687	GCF_002089975.1	hominissuis	Tone-1	Japan	Homo sapiens	5505	Yes	No
12	NZ_MBFQ00000000	5658406	2023-02-11	PRJNA224116	SAMN05412760	GCF_002304195.1	hominissuis	OCU462	Osaka	Environment	5927	Yes	No
13	NZ_JAOP01000000	5628496	2023-03-22	PRJNA224116	SAMN02641622	GCF_000523755.1	Mycobacterium avium	MAV_120709_2344	USA	Homo sapiens	5318	Yes	No
14	NZ_CP018363	5626623	2017-06-14	PRJNA356305	SAMN06111833	N/A	hominissuis	H87	USA	Environment	5240	No	No
15	NZ_WEHF01000000	5620788	2022-10-16	PRJNA224116	SAMN12984518	GCF_020055465.1	hominissuis	OCU479	Japan	Swine	5382	Yes	No
16	NZ_NSEU01000000	5614569	2022-08-08	PRJNA224116	SAMN07528798	GCF_002292745.1	Mycobacterium avium	FLAC0376	USA	Homo sapiens	5351	No	No
17	NZ_LBGZ00000000	5608618	2023-02-11	PRJNA224116	SAMN03494318	GCF_002304155.1	hominissuis	OCU466	Japan	Homo sapiens	5427	Yes	No
18	NZ_NSFA01000000	5605011	2022-08-08	PRJNA224116	SAMN07528792	GCF_002292435.1	Mycobacterium avium	FLAC0256	USA	Homo sapiens	5279	No	No
19	NZ_BDOF01000000	5588265	2023-03-13	PRJNA224116	SAMD00076695	GCF_002089835.1	hominissuis	TR-M-4	Japan	Homo sapiens	5367	Yes	No
20	NZ_PSNM01000000	5562160	2023-02-11	PRJNA224116	SAMN07829560	GCF_002928255.1	hominissuis	MAH-P-4557/08	Germany	Homo sapiens	5390	No	No
21	NZ_LNBL01000000	5561466	2022-12-20	PRJNA224116	SAMN04226727	GCF_001609985.1	hominissuis	MAH-P-528-08	Germany	Homo sapiens	5424	No	No
22	NZ_PJCS01000000	5543248	2022-08-19	PRJNA224116	SAMN07966159	GCF_002894345.1	hominissuis	MAH-P-3269-08	Germany	Homo sapiens	5474	No	No
23	NZ_NSFG01000000	5518049	2022-08-08	PRJNA224116	SAMN07528785	GCF_002292585.1	Mycobacterium avium	FLAC0155	USA	Homo sapiens	5227	Yes	No
24	NZ_BDOD00000000	5514993	2023-03-13	PRJNA224116	SAMD00076693	GCF_002089795.1	hominissuis	TR-M-2	Japan	Homo sapiens	5310	Yes	No
25	NZ_LNBR01000000	5513380	2022-12-20	PRJNA224116	SAMN04226739	GCF_001610095.1	hominissuis	MAH-P-4023-08	Germany	Homo sapiens	5335	Yes	No
26	NZ_AUZT01000000	5498713	2022-12-17	PRJNA224116	SAMN02756838	GCF_000696735.1	hominissuis	100	USA	Homo sapiens	5364	No	No
27	NZ_PSNK00000000	5497975	2023-02-11	PRJNA224116	SAMN07829549	GCF_002928215.1	hominissuis	MAH-P-3646/08	Germany	Homo sapiens	5843	Yes	No
28	NZ_BDOK01000000	5497861	2023-03-13	PRJNA224116	SAMD00076680	GCF_002089935.1	hominissuis	Tone-15	Japan	Homo sapiens	5427	No	No
29	NZ_AP020326	5491452	2019-09-06	PRJDB8716	SAMD00184123	GCF_009002535.1	hominissuis	JP-H-1	Japan	Equus caballus ferus	5398	No	No
30	NZ_BDNY00000000	5482429	2023-03-13	PRJNA224116	SAMD00076685	GCF_002089695.1	hominissuis	NB-36042	Japan	Homo sapiens	5354	No	No
31	NC_008595	5475491	2022-12-28	PRJNA224116	SAMN02603981	GCF_000014985.1	Mycobacterium avium	104	Unknown	Unknown	5157	Yes	No
32	NZ_LNAX01000000	5475403	2022-12-20	PRJNA224116	SAMN04229413	GCF_001610515.1	hominissuis	MAH-E-118	Germany	Environment	5941	Yes	No
33	NZ_LNBB01000000	5471509	2022-12-20	PRJNA224116	SAMN04229489	GCF_001610435.1	hominissuis	MAH-P-0913	Germany	Homo sapiens	5400	No	No
34	NZ_JABSNX000000000	5470041	2022-12-19	PRJNA224116	SAMN14786167	GCF_022097135.1	hominissuis	ATCC 700898	Unknown	Homo sapiens	5162	Yes	No
35	NZ_JAEKNB010000000	5466352	2022-10-21	PRJNA224116	SAMN16988982	GCF_020217865.1	Mycobacterium avium	WUMAC-022	USA	Homo sapiens	5245	No	No
36	NZ_AUZP00000000	5465242	2022-12-17	PRJNA224116	SAMN02756839	GCF_000696755.1	hominissuis	101	USA	Homo sapiens	5261	Yes	No
37	NZ_BDOP00000000	5463470	2023-03-13	PRJNA224116	SAMD00076679	GCF_002090035.1	hominissuis	Tone-7	Japan	Homo sapiens	5335	No	No
38	NZ_WEHQ00000000	5459638	2022-10-16	PRJNA224116	SAMN12984507	GCF_020055605.1	hominissuis	OCU468	Japan	Swine	5175	Yes	No
39	NZ_BDNW00000000	5452988	2023-03-13	PRJNA224116	SAMD00076674	GCF_002089655.1	hominissuis	MK20-1	Japan	Homo sapiens	5435	No	No
40	NZ_BDMX01000000	5449121	2023-03-13	PRJNA224116	SAMD00076682	GCF_002089155.1	hominissuis	DH-5	Japan	Homo sapiens	5287	Yes	No
41	NZ_NISH00000000	5448889	2022-12-13	PRJNA224116	SAMN07184188	GCF_002201735.1	hominissuis	11	Taiwan	Homo sapiens	5125	No	No
42	NZ_PTLR01000000	5445359	2022-12-19	PRJNA224116	SAMN07829508	GCF_003013375.1	hominissuis	MAH-P-2630-08	Germany	Homo sapiens	5751	Yes	No
43	NZ_BDOC00000000	5442059	2023-03-13	PRJNA224116	SAMD00076692	GCF_002089775.1	hominissuis	TR-M-1	Japan	Homo sapiens	5243	Yes	No
44	NZ_BDNK00000000	5439676	2023-03-13	PRJNA224116	SAMD00076663	GCF_002089415.1	hominissuis	IH-532	Japan	Homo sapiens	5252	No	No
45	NZ_CP036220	5429743	2023-01-03	PRJNA224116	SAMN10955938	GCF_004345205.2	hominissuis	mc2 2500	USA	Homo sapiens	5073	No	No
46	NZ_JAAILH010000000	5429090	2022-06-23	PRJNA224116	SAMN13441622	GCF_015708165.1	Mycobacterium avium	CECT 7407	Spain	Homo sapiens	5134	Yes	No
47	NZ_WEHM00000000	5410552	2022-10-16	PRJNA224116	SAMN12984511	GCF_020055525.1	hominissuis	OCU472	Japan	Homo sapiens	5154	Yes	No
48	NZ_NSEY00000000	5410350	2022-07-24	PRJNA224116	SAMN07528794	GCF_002292725.1	Mycobacterium avium	FLAC0260	USA	Homo sapiens	5110	Yes	No
49	NZ_NSEX00000000	5409790	2022-07-24	PRJNA224116	SAMN07528795	GCF_002292425.1	Mycobacterium avium	FLAC0346	USA	Homo sapiens	5051	No	No
50	NZ_BDOI00000000	5398474	2023-03-13	PRJNA224116	SAMD00076689	GCF_002089895.1	hominissuis	Tone-12S	Japan	Homo sapiens	5180	Yes	No
51	NZ_LNAY00000000	5395168	2022-12-20	PRJNA224116	SAMN04229486	GCF_001610445.1	hominissuis	MAH-E-149-3	Germany	Environment	5628	Yes	No
52	NZ_BDNV01000000	5389591	2023-03-13	PRJNA224116	SAMD00076673	GCF_002089635.1	hominissuis	Kin-28	Japan	Homo sapiens	5209	No	No
53	NZ_CP076851	5388949	2022-07-12	PRJNA224116	SAMN05412758	GCF_002304065.2	hominissuis	CAM177	Japan	Homo sapiens	5033	No	No
54	NZ_WEHO01000000	5388572	2022-10-16	PRJNA224116	SAMN12984509	GCF_020055545.1	hominissuis	OCU470	Japan	Swine	5096	Yes	No
55	NZ_BDNM01000000	5384255	2023-03-13	PRJNA224116	SAMD00076664	GCF_002089455.1	hominissuis	IH-560	Japan	Homo sapiens	5212	Yes	No
56	NZ_WEHJ01000000	5376580	2022-10-16	PRJNA224116	SAMN12984514	GCF_020054535.1	hominissuis	OCU475	Japan	Swine	5112	Yes	No
57	NZ_JAEKMX010000000	5375262	2022-10-21	PRJNA224116	SAMN16988986	GCF_020217785.1	Mycobacterium avium	WUMAC-026	USA	Homo sapiens	5204	No	No
58	NZ_LNBK00000000	5366361	2022-12-20	PRJNA224116	SAMN04226726	GCF_001609945.1	hominissuis	MAH-E-3044	Germany	Environment	5334	No	No
59	NZ_PSNN00000000	5362928	2023-02-11	PRJNA224116	SAMN07829579	GCF_002928265.1	hominissuis	MAH-P-9268/06	Germany	Homo sapiens	5339	Yes	No
60	NZ_WEHI00000000	5359545	2022-10-16	PRJNA224116	SAMN12984515	GCF_020054515.1	hominissuis	OCU476	Japan	Swine	5077	Yes	No
61	NZ_BDNN00000000	5358590	2023-03-13	PRJNA224116	SAMD00076665	GCF_002089475.1	hominissuis	IH-660	Japan	Homo sapiens	5336	No	No
62	NZ_NSFM00000000	5357109	2022-07-23	PRJNA224116	SAMN07528777	GCF_002292655.1	Mycobacterium avium	FLAC0059	USA	Homo sapiens	5057	Yes	No
63	NZ_BDOL00000000	5354245	2023-03-13	PRJNA224116	SAMD00076691	GCF_002089955.1	hominissuis	Tone-16	Japan	Homo sapiens	5052	Yes	No
64	NZ_LMVR00000000	5349007	2022-12-20	PRJNA224116	SAMN04229400	GCF_001610235.1	hominissuis	MAH-E-88-1	Germany	Environment	5136	No	No
65	NZ_WEGP00000000	5347524	2022-10-16	PRJNA224116	SAMN12984534	GCF_020055155.1	hominissuis	Toy194	Japan	Swine	5001	Yes	Yes
66	NZ_NSEZ00000000	5347184	2022-07-23	PRJNA224116	SAMN07528793	GCF_002292735.1	Mycobacterium avium	FLAC0257	USA	Homo sapiens	5049	Yes	No
67	NZ_WEGO00000000	5346468	2022-10-16	PRJNA224116	SAMN12984535	GCF_020055125.1	hominissuis	Toy195	Japan	Swine	5013	Yes	Yes
68	NZ_JAEKNH000000000	5343070	2022-10-21	PRJNA224116	SAMN16988976	GCF_020217985.1	Mycobacterium avium	WUMAC-014	USA	Homo sapiens	5145	Yes	No
69	NZ_JAEKMM000000000	5341534	2022-10-21	PRJNA224116	SAMN16988997	GCF_020217505.1	Mycobacterium avium	WUMAC-060	USA	Homo sapiens	5197	No	No
70	NZ_LNBF00000000	5341291	2022-12-20	PRJNA224116	SAMN04226693	GCF_001609865.1	hominissuis	MAH-P-9060-06	Germany	Homo sapiens	5160	Yes	No
71	NZ_BDNX00000000	5340288	2023-03-13	PRJNA224116	SAMD00076675	GCF_002089675.1	hominissuis	MK20-5	Japan	Homo sapiens	5174	Yes	No
72	NZ_LMVU00000000	5340050	2022-12-20	PRJNA224116	SAMN04229403	GCF_001610285.1	hominissuis	MAH-E-57-3	Germany	Environment	5117	Yes	No
73	NZ_NSEV00000000	5335175	2022-07-23	PRJNA224116	SAMN07528797	GCF_002292705.1	Mycobacterium avium	FLAC0371	USA	Homo sapiens	4989	No	No
74	NZ_BDNR00000000	5335072	2023-03-13	PRJNA224116	SAMD00076669	GCF_002089555.1	hominissuis	IH-801	Japan	Homo sapiens	5159	Yes	No
75	NZ_JAEKMK000000000	5333540	2022-10-21	PRJNA224116	SAMN16988999	GCF_020217495.1	Mycobacterium avium	WUMAC-064	USA	Homo sapiens	5216	No	No
76	NZ_BDNI00000000	5330540	2023-03-13	PRJNA224116	SAMD00076660	GCF_002089375.1	hominissuis	IH-217	Japan	Homo sapiens	4979	Yes	No
77	NZ_JAOQ00000000	5320946	2022-12-17	PRJNA224116	SAMN02641621	GCF_000523655.1	Mycobacterium avium	MAV_061107_1842	USA	Homo sapiens	4981	Yes	Yes
78	NZ_LNBH00000000	5320434	2022-12-20	PRJNA224116	SAMN04226719	GCF_001609905.1	hominissuis	MAH-P-8933-06	Germany	Homo sapiens	5132	Yes	No
79	NZ_JAEKNI000000000	5311993	2022-10-21	PRJNA224116	SAMN16988975	GCF_020218005.1	Mycobacterium avium	WUMAC-013	USA	Homo sapiens	5166	No	No
80	NZ_LNAG00000000	5309782	2022-12-20	PRJNA224116	SAMN04229399	GCF_001610215.1	hominissuis	MAH-E-83-1	Germany	Environment	5070	No	No
81	NZ_FKJM00000000	5304361	2022-12-20	PRJNA224116	SAMEA3925669	GCF_900079545.1	hominissuis	LYM086	Unknown	Unknown	5105	Yes	Yes
82	NZ_CP040247	5301832	2022-07-17	PRJNA224116	SAMN11403486	GCF_005518035.1	hominissuis	101034	USA	Homo sapiens	5026	Yes	No
83	NZ_JACSGY000000000	5299141	2022-10-24	PRJNA224116	SAMN15806902	GCF_020275145.1	hominissuis	W11	USA	Homo sapiens	5005	No	No
84	NZ_LNBI00000000	5293859	2022-12-20	PRJNA224116	SAMN04226721	GCF_001609925.1	hominissuis	MAH-P-10203-06	Germany	Homo sapiens	5182	Yes	No
85	NZ_JAEKML000000000	5287498	2022-10-21	PRJNA224116	SAMN16988998	GCF_020217545.1	Mycobacterium avium	WUMAC-062	USA	Homo sapiens	5073	No	No
86	NZ_LNBG00000000	5284494	2022-12-20	PRJNA224116	SAMN04226718	GCF_001609895.1	hominissuis	MAHP-10058-06	Germany	Homo sapiens	5247	Yes	No
87	NZ_LNBJ00000000	5282734	2022-12-07	PRJNA224116	SAMN04226724	GCF_001609975.1	hominissuis	MAH-E-2514	Germany	Homo sapiens	5110	No	No
88	NZ_MKCV00000000	5280212	2023-02-11	PRJNA224116	SAMN05821951	GCF_002304095.1	hominissuis	HP17	Japan	Homo sapiens	5258	Yes	No
89	NZ_BDOE00000000	5279502	2023-03-13	PRJNA224116	SAMD00076694	GCF_002089815.1	hominissuis	TR-M-3	Japan	Homo sapiens	5112	Yes	No
90	NZ_LNBS00000000	5274796	2023-02-27	PRJNA224116	SAMN04226740	GCF_001610145.1	hominissuis	MAHP-883	Germany	Homo sapiens	5233	No	No
91	NZ_LNAJ00000000	5271935	2022-12-20	PRJNA224116	SAMN04229415	GCF_001610565.1	hominissuis	MAH-E-149-2	Germany	Environment	5000	Yes	No
92	NZ_JAEKNC000000000	5266903	2022-10-21	PRJNA224116	SAMN16988981	GCF_020217885.1	Mycobacterium avium	WUMAC-021	USA	Homo sapiens	5058	No	No
93	NZ_MKCW00000000	5266633	2023-02-11	PRJNA224116	SAMN05821953	GCF_002300575.1	hominissuis	OCU404	Japan	Homo sapiens	5141	No	No
94	NZ_NSFJ00000000	5265231	2022-05-16	PRJNA224116	SAMN07528781	GCF_002292635.1	Mycobacterium avium	FLAC0117	USA	Homo sapiens	4970	Yes	No
95	NZ_WEGT00000000	5265048	2022-10-16	PRJNA224116	SAMN12984530	GCF_020055235.1	hominissuis	GM17	Japan	Swine	5138	No	No
96	NZ_BDOG00000000	5263728	2023-03-13	PRJNA224116	SAMD00076696	GCF_002089855.1	hominissuis	TR-M-5	Japan	Homo sapiens	5088	No	No
97	NZ_BDNC00000000	5258000	2023-03-13	PRJNA224116	SAMD00076655	GCF_002089255.1	hominissuis	HF-3	Japan	Homo sapiens	5194	No	No
98	NZ_CP040255	5254673	2022-07-17	PRJNA224116	SAMN11403599	GCF_005518055.1	hominissuis	101115	USA	Homo sapiens	5034	Yes	No
99	NZ_BDNB00000000	5251565	2023-03-13	PRJNA224116	SAMD00076654	GCF_002089235.1	hominissuis	HF-1	Japan	Homo sapiens	5082	No	No
100	NZ_BDNZ00000000	5249919	2023-03-13	PRJNA224116	SAMD00076676	GCF_002089715.1	hominissuis	NN-108	Japan	Homo sapiens	5124	No	No
101	NZ_NSFF00000000	5247172	2022-07-23	PRJNA224116	SAMN07528786	GCF_002292505.1	Mycobacterium avium	FLAC0161	USA	Homo sapiens	4919	No	No
102	NZ_MBFN00000000	5246052	2023-02-11	PRJNA224116	SAMN05412756	GCF_002304075.1	hominissuis	CAM57	Japan	Homo sapiens	4988	No	No
103	NZ_JAEKMQ000000000	5244691	2022-10-21	PRJNA224116	SAMN16988993	GCF_020217615.1	Mycobacterium avium	WUMAC-035	USA	Homo sapiens	4979	No	No
104	NZ_WEHL00000000	5237229	2022-10-16	PRJNA224116	SAMN12984512	GCF_020054575.1	hominissuis	OCU473	Japan	Swine	4958	Yes	No
105	NZ_BDON00000000	5232109	2023-03-13	PRJNA224116	SAMD00076688	GCF_002089995.1	hominissuis	Tone-5	Japan	Homo sapiens	5001	No	No
106	NZ_BDND00000000	5221809	2023-03-13	PRJNA224116	SAMD00076684	GCF_002089275.1	hominissuis	HF-4	Japan	Homo sapiens	5052	No	No
107	NZ_PEHE00000000	5221721	2022-08-19	PRJNA224116	SAMN07808707	GCF_002894715.1	hominissuis	MAH-E-14-1	Germany	Environment	4997	Yes	No
108	NZ_LNAZ00000000	5219469	2022-12-20	PRJNA224116	SAMN04229487	GCF_001610465.1	hominissuis	MAH-E-149-7	Germany	Environment	5478	Yes	No
109	NZ_NSEW00000000	5219426	2022-06-19	PRJNA224116	SAMN07528796	GCF_002292445.1	Mycobacterium avium	FLAC0351	USA	Homo sapiens	4884	No	No
110	NZ_BDNG00000000	5217578	2023-03-13	PRJNA224116	SAMD00076658	GCF_002089335.1	hominissuis	IH-145	Japan	Homo sapiens	5049	No	No
111	NZ_BDNT00000000	5216878	2023-03-13	PRJNA224116	SAMD00076671	GCF_002089595.1	hominissuis	Kin-16	Japan	Homo sapiens	5017	No	No
112	NZ_NSFB00000000	5215748	2022-07-23	PRJNA224116	SAMN07528791	GCF_002292475.1	Mycobacterium avium	FLAC0216	USA	Homo sapiens	4907	Yes	No
113	NZ_BDNF00000000	5214580	2023-03-13	PRJNA224116	SAMD00076657	GCF_002089315.1	hominissuis	IH-068	Japan	Homo sapiens	5021	Yes	No
114	NZ_LNBO00000000	5214193	2022-12-20	PRJNA224116	SAMN04226732	GCF_001610035.1	hominissuis	MAH-P-772-08	Germany	Homo sapiens	5054	Yes	No
115	NZ_NSFI00000000	5213473	2022-07-24	PRJNA224116	SAMN07528782	GCF_002292785.1	Mycobacterium avium	FLAC0130	USA	Homo sapiens	4899	Yes	No
116	NZ_BDNH00000000	5211422	2023-03-13	PRJNA224116	SAMD00076659	GCF_002089355.1	hominissuis	IH-149	Japan	Homo sapiens	5085	No	No
117	NZ_LVCS00000000	5210894	2022-07-20	PRJNA224116	SAMN04566723	GCF_001956335.1	hominissuis	E-128	Germany	Environment	5223	No	No
118	NZ_BDOB00000000	5208636	2023-03-13	PRJNA224116	SAMD00076677	GCF_002089755.1	hominissuis	NN-127	Japan	Homo sapiens	5014	Yes	No
119	NZ_LNAF00000000	5203244	2022-12-20	PRJNA224116	SAMN04229397	GCF_001610185.1	hominissuis	MAH-E-82-7	Germany	Environment	4937	Yes	No
120	NZ_BDNL00000000	5192099	2023-03-13	PRJNA224116	SAMD00076662	GCF_002089435.1	hominissuis	IH-550	Japan	Homo sapiens	5131	No	No
121	NZ_CP029332	5188883	2022-12-19	PRJNA224116	SAMN09074392	GCF_003408535.1	hominissuis	MAC109	Unknown	Homo sapiens	4995	No	No
122	NZ_CP018014	5186797	2022-07-31	PRJNA224116	SAMN05862128	GCF_002716925.3	hominissuis	OCU901s_S2_2s	Japan	Homo sapiens	5349	Yes	No
123	NZ_JAEKNE000000000	5184195	2022-10-21	PRJNA224116	SAMN16988979	GCF_020217945.1	Mycobacterium avium	WUMAC-019	USA	Homo sapiens	5036	No	No
124	NZ_LNBQ00000000	5180792	2022-12-20	PRJNA224116	SAMN04226738	GCF_001610105.1	hominissuis	MAH-P-3449-08	Germany	Homo sapiens	4989	Yes	No
125	NZ_NSFH00000000	5179834	2022-07-23	PRJNA224116	SAMN07528784	GCF_002292595.1	Mycobacterium avium	FLAC0146	USA	Homo sapiens	4875	Yes	Yes
126	NZ_CP009360	5178488	2023-02-06	PRJNA224116	SAMN03013888	GCF_001865635.4	hominissuis	OCU464	Japan	Homo sapiens	4924	No	No
127	NZ_LMVY00000000	5177134	2022-12-20	PRJNA224116	SAMN04229410	GCF_001610395.1	hominissuis	MAH-E-104-1	Germany	Environment	4931	No	No
128	NZ_JACSGZ000000000	5167558	2022-10-24	PRJNA224116	SAMN15806903	GCF_020275735.1	hominissuis	W12	USA	Homo sapiens	4916	Yes	No
129	NZ_WEHP00000000	5167480	2022-10-16	PRJNA224116	SAMN12984508	GCF_020055585.1	hominissuis	OCU469	Japan	Swine	4848	Yes	No
130	NZ_LNAV00000000	5157727	2022-12-19	PRJNA224116	SAMN04208087	GCF_001583545.1	hominissuis	MAH-P-10091-06	Germany	Homo sapiens	4979	Yes	No
131	NZ_BDOH00000000	5155951	2023-03-13	PRJNA224116	SAMD00076697	GCF_002089875.1	hominissuis	TR-M-6-4	Japan	Homo sapiens	5010	No	No
132	NZ_LNAW00000000	5152105	2022-12-20	PRJNA224116	SAMN04229396	GCF_001610165.1	hominissuis	MAH-P-11082-03	Germany	Homo sapiens	4957	Yes	No
133	NZ_PSNL00000000	5147237	2023-02-11	PRJNA224116	SAMN07829551	GCF_002928225.1	hominissuis	MAH-P-9036/04	Germany	Homo sapiens	4995	Yes	No
134	NZ_LMVW00000000	5145571	2022-12-20	PRJNA224116	SAMN04229408	GCF_001610355.1	hominissuis	MAH-E-96-2	Germany	Environment	4906	Yes	No
135	NZ_LMVT00000000	5137984	2022-12-20	PRJNA224116	SAMN04229402	GCF_001610265.1	hominissuis	MAHE-22-1	Germany	Environment	5218	Yes	No
136	NZ_BDNA00000000	5129780	2023-03-13	PRJNA224116	SAMD00076683	GCF_002089215.1	hominissuis	DH-8-4	Japan	Homo sapiens	5010	No	No
137	NZ_BDNU00000000	5126590	2023-03-13	PRJNA224116	SAMD00076672	GCF_002089615.1	hominissuis	Kin-27	Japan	Homo sapiens	4975	No	No
138	NZ_JACSHE000000000	5122800	2022-10-24	PRJNA224116	SAMN15806913	GCF_020275705.1	hominissuis	T2	USA	Tank Milk	4841	No	No
139	NZ_BDNE00000000	5121915	2023-03-13	PRJNA224116	SAMD00076656	GCF_002089295.1	hominissuis	IH-065	Japan	Homo sapiens	5084	No	No
140	NZ_LMVX00000000	5120580	2022-12-20	PRJNA224116	SAMN04229409	GCF_001610405.1	hominissuis	MAH-E-101-6	Germany	Environment	4897	Yes	No
141	NZ_CP018019	5118245	2022-09-28	PRJNA224116	SAMN05862091	GCF_022175585.1	hominissuis	OCU889s_P11_4s	Japan	Homo sapiens	4778	No	No
142	NZ_LNBT00000000	5114331	2022-12-20	PRJNA224116	SAMN04226741	GCF_001610135.1	hominissuis	MAH-P-7673-04	Germany	Homo sapiens	4893	Yes	No
143	NZ_LMVZ00000000	5111701	2022-12-20	PRJNA224116	SAMN04229411	GCF_001610545.1	hominissuis	MAH-E-106	Germany	Environment	4876	Yes	Yes
144	NZ_VRUQ00000000	5110693	2022-10-16	PRJNA224116	SAMN12572287	GCF_020055095.1	hominissuis	OCU467	Japan	Swine	4771	Yes	No
145	NZ_WEGZ00000000	5108954	2022-10-16	PRJNA224116	SAMN12984524	GCF_020055325.1	hominissuis	OCU485	Japan	Swine	4771	Yes	No
146	NZ_WEHG00000000	5108303	2022-10-16	PRJNA224116	SAMN12984517	GCF_020055485.1	hominissuis	OCU478	Japan	Swine	4770	Yes	No
147	NZ_BDNQ00000000	5106249	2023-03-13	PRJNA224116	SAMD00076668	GCF_002089535.1	hominissuis	IH-799	Japan	Homo sapiens	4992	No	No
148	NZ_PECN00000000	5105558	2022-08-19	PRJNA224116	SAMN07829377	GCF_002894725.1	hominissuis	MAH-P-1620-04	Germany	Homo sapiens	4919	Yes	No
149	NZ_FKJO00000000	5103327	2022-12-20	PRJNA224116	SAMEA3925671	GCF_900079425.1	hominissuis	isolate 12_067	Unknown	Unknown	4938	Yes	No
150	NZ_CP040250	5101624	2022-07-17	PRJNA224116	SAMN11403589	GCF_005518015.1	hominissuis	101174	USA	Homo sapiens	4828	Yes	No
151	NZ_WEHC00000000	5100769	2022-10-16	PRJNA224116	SAMN12984521	GCF_020055365.1	hominissuis	OCU482	Japan	Swine	4778	Yes	No
152	NZ_WEHD00000000	5100722	2022-10-16	PRJNA224116	SAMN12984520	GCF_020055375.1	hominissuis	OCU481	Japan	Swine	4781	Yes	No
153	NZ_CP016818	5100596	2023-02-06	PRJNA224116	SAMN05506874	GCF_002716905.3	hominissuis	HP17	Japan	Homo sapiens	4881	Yes	No
154	NZ_CP060407	5098287	2022-10-23	PRJNA224116	SAMN15806906	GCF_020227575.1	hominissuis	w14	USA	Homo sapiens	4773	No	No
155	NZ_WEHA00000000	5096430	2022-10-16	PRJNA224116	SAMN12984523	GCF_020055445.1	hominissuis	OCU484	Japan	Swine	4766	Yes	No
156	NZ_MKCX00000000	5090825	2023-02-11	PRJNA224116	SAMN05821954	GCF_002304125.1	hominissuis	OCU556	Japan	pig	4873	Yes	No
157	NZ_LMVS00000000	5090633	2022-12-20	PRJNA224116	SAMN04229401	GCF_001610245.1	hominissuis	MAH-E-89-1	Germany	Environment	4847	Yes	No
158	NZ_BDNO00000000	5089743	2023-03-13	PRJNA224116	SAMD00076666	GCF_002089495.1	hominissuis	IH-687	Japan	Homo sapiens	4929	No	No
159	NZ_BDNS00000000	5089718	2023-03-13	PRJNA224116	SAMD00076670	GCF_002089575.1	hominissuis	IH-945	Japan	Homo sapiens	5039	No	No
160	NZ_WEHE00000000	5088946	2022-10-16	PRJNA224116	SAMN12984519	GCF_020055405.1	hominissuis	OCU480	Japan	Swine	4792	Yes	Yes
161	NZ_FKJN00000000	5088118	2022-12-20	PRJNA224116	SAMEA3925668	GCF_900079575.1	hominissuis	LYM122	Unknown	Unknown	4908	Yes	No
162	NZ_WEHK00000000	5087878	2022-10-16	PRJNA224116	SAMN12984513	GCF_020054555.1	hominissuis	OCU474	Japan	Swine	4792	Yes	Yes
163	NZ_WEHH00000000	5087664	2022-10-16	PRJNA224116	SAMN12984516	GCF_020055495.1	hominissuis	OCU477	Japan	Swine	4749	Yes	Yes
164	NZ_FKJL00000000	5086641	2022-12-20	PRJNA224116	SAMEA3925670	GCF_900079485.1	hominissuis	12_062	Unknown	Unknown	4961	Yes	No
165	NZ_WEGQ00000000	5086547	2022-10-16	PRJNA224116	SAMN12984533	GCF_020055205.1	hominissuis	GM44	Japan	Swine	4906	Yes	No
166	NZ_JLIC00000000	5083913	2022-12-17	PRJNA224116	SAMN02419652	GCF_000655755.1	Mycobacterium avium	XTB13-223	Belarus	Homo sapiens	4770	Yes	No
167	NZ_LNBN00000000	5078752	2022-12-20	PRJNA224116	SAMN04226729	GCF_001610065.1	hominissuis	MAH-P-709-08	Germany	Homo sapiens	4882	Yes	No
168	NZ_BDMZ00000000	5076722	2023-03-13	PRJNA224116	SAMD00076653	GCF_002089195.1	hominissuis	DH-7	Japan	Homo sapiens	4855	No	No
169	NZ_LNAI00000000	5057685	2022-12-20	PRJNA224116	SAMN04229405	GCF_001610335.1	hominissuis	MAH-E-61-1y	Germany	Environment	4802	Yes	No
170	NZ_JACSHF000000000	5057071	2022-10-24	PRJNA224116	SAMN15806914	GCF_020275665.1	hominissuis	T52b	USA	Tank Milk	4811	Yes	No
171	NZ_MBFP00000000	5055178	2023-02-11	PRJNA224116	SAMN05412759	GCF_002304055.1	hominissuis	CAM78	Japan	Homo sapiens	4898	Yes	No
172	NZ_JAEKND000000000	5053779	2022-10-21	PRJNA224116	SAMN16988980	GCF_020217925.1	Mycobacterium avium	WUMAC-020	USA	Homo sapiens	4919	No	No
173	NZ_CP060405	5052589	2022-10-23	PRJNA224116	SAMN15806900	GCF_020227555.1	hominissuis	W9	USA	Homo sapiens	4777	Yes	No
174	NZ_AWNJ00000000	5051896	2022-12-17	PRJNA224116	SAMN02756837	GCF_000696775.1	hominissuis	3388	USA	Homo sapiens	4764	Yes	No
175	NZ_LNAH00000000	5050135	2022-12-20	PRJNA224116	SAMN04229404	GCF_001610315.1	hominissuis	MAH-E-61-1t	Germany	Environment	4791	Yes	No
176	NZ_JACSHI000000000	5047539	2022-10-24	PRJNA224116	SAMN15806917	GCF_020275645.1	hominissuis	T9	USA	Tank Milk	4818	Yes	No
177	NZ_WEGX00000000	5037010	2022-10-16	PRJNA224116	SAMN12984526	GCF_020055295.1	hominissuis	GM5	Japan	Swine	4844	Yes	Yes
178	NZ_LMVV00000000	5036170	2022-12-20	PRJNA224116	SAMN04229407	GCF_001610375.1	hominissuis	MAH-E-63-1	Germany	Environment	4771	Yes	No
179	NZ_JACSHG000000000	5025348	2022-10-24	PRJNA224116	SAMN15806915	GCF_020275605.1	hominissuis	T62b	USA	Tank Milk	4778	Yes	No
180	NZ_WEGY00000000	5023805	2022-10-16	PRJNA224116	SAMN12984525	GCF_020055345.1	hominissuis	OCU486	Japan	Swine	4703	Yes	Yes
181	NZ_CP018020	5017982	2022-08-28	PRJNA224116	SAMN05862070	GCF_002716965.3	hominissuis	OCU873s_P7_4s	Japan	Homo sapiens	4997	Yes	No
182	NZ_WEGU00000000	5012047	2022-10-16	PRJNA224116	SAMN12984529	GCF_020055225.1	hominissuis	GM16	Japan	Swine	4946	No	No
183	NZ_JACSHH000000000	5010957	2022-10-24	PRJNA224116	SAMN15806916	GCF_020275625.1	hominissuis	T84	USA	Tank Milk	4769	Yes	No
184	NZ_WEHN00000000	4990913	2022-10-16	PRJNA224116	SAMN12984510	GCF_020055565.1	hominissuis	OCU471	Japan	Swine	4683	Yes	Yes
185	NZ_BDMW00000000	4981469	2023-03-13	PRJNA224116	SAMD00076681	GCF_002089135.1	hominissuis	DH-2	Japan	Homo sapiens	4831	Yes	No
186	NZ_CP028731	4961843	2023-03-22	PRJNA224116	SAMN08892076	GCF_003640565.1	Mycobacterium avium	HJW	China	Bovine	4604	No	No
187	NZ_CP085978	4960554	2022-11-15	PRJNA224116	SAMN22365135	GCF_020735405.1	avium	FDAARGOS_1606	Germany	Unknown	4603	No	No
188	NZ_AGAP00000000	4959832	2023-03-12	PRJNA224116	SAMN02472015	GCF_000240485.1	avium	DT 78	Unknown	water buffalo	5501	No	No
189	NZ_CP085977	4956930	2022-11-15	PRJNA224116	SAMN22365136	GCF_020735285.1	avium	FDAARGOS_1607	Germany	Unknown	4601	No	No
190	NZ_CP046507	4956929	2022-05-12	PRJNA224116	SAMN13352280	GCF_009741445.1	avium	DSM 44156	Unknown	Gallus gallus	4598	No	No
191	NZ_CP089223	4955559	2023-01-02	PRJNA224116	SAMN23242878	GCF_021183805.1	avium	FDAARGOS_1609	Germany	Unknown	4600	No	No
192	NZ_CP016396	4953610	2023-02-06	PRJNA224116	SAMN04325949	GCF_001683455.1	Mycobacterium avium	RCAD0278	China	Duck	4590	No	No
193	NZ_AP012555	4951217	2023-03-12	PRJNA224116	SAMD00061038	GCF_000829075.1	hominissuis	TH135	Unknown	Unknown	4721	Yes	No
194	JAOE01000002	4944196	2022-11-17	PRJNA191794	SAMN02641610	N/A	avium	2285 (R)	USA	Unknown	N/A	Yes	No
195	NZ_WEHB00000000	4943024	2022-10-16	PRJNA224116	SAMN12984522	GCF_020055385.1	hominissuis	OCU483	Japan	Swine	4624	Yes	Yes
196	NZ_JACSHA000000000	4941516	2022-10-24	PRJNA224116	SAMN15806905	GCF_020275125.1	hominissuis	W15	USA	Homo sapiens	4704	No	No
197	NZ_CP089230	4920207	2023-01-02	PRJNA224116	SAMN23242877	GCF_021183845.1	avium	FDAARGOS_1608	Germany	Unknown	4576	No	No
198	NZ_CP033688	4907428	2022-07-11	PRJNA224116	SAMN10396996	GCF_003957335.1	paratuberculosis	Telford	Australia	Ovis aries	4588	No	No
199	NZ_WEGS00000000	4899737	2022-10-16	PRJNA224116	SAMN12984531	GCF_020055145.1	hominissuis	GM21	Japan	Swine	4704	Yes	No
200	NZ_WEGR00000000	4897271	2022-10-16	PRJNA224116	SAMN12984532	GCF_020055185.1	hominissuis	GM32	Japan	Swine	4694	Yes	No
201	NZ_CP053749	4895755	2023-02-24	PRJNA224116	SAMN02470597	GCF_000219085.2	paratuberculosis	S397	USA	Sheep	4566	No	No
202	CP042454	4889107	2021-10-13	PRJNA389670	SAMN07204620	44482	paratuberculosis	JIII-386	Germany	Ovis aries	4578	No	No
203	NZ_CP113485	4887890	2022-12-09	PRJNA224116	SAMN31888651	GCF_026689315.1	paratuberculosis	LN20	Canada	Sus scrofa domesticus	4583	No	No
204	NZ_MKCY00000000	4877499	2023-02-11	PRJNA224116	SAMN05821955	GCF_002304145.1	hominissuis	OCU491	Japan	pig	4968	No	No
205	NZ_AUZQ00000000	4870506	2022-12-17	PRJNA224116	SAMN02756836	GCF_000696715.1	hominissuis	A5	USA	Homo sapiens	4552	No	No
206	NZ_WEGW00000000	4858055	2022-10-16	PRJNA224116	SAMN12984527	GCF_020055285.1	hominissuis	GM10	Japan	Swine	4687	Yes	No
207	NZ_ACFI00000000	4857995	2022-05-10	PRJNA224116	SAMN02470543	GCF_000174035.1	avium	ATCC 25291	Unknown	Unknown	4698	No	No
208	NZ_WEGV00000000	4848678	2022-10-16	PRJNA224116	SAMN12984528	GCF_020055245.1	hominissuis	GM12	Japan	Swine	4703	Yes	No
209	NZ_CP053068	4839032	2023-02-24	PRJNA224116	SAMN14764132	GCF_013357385.1	paratuberculosis	DSM 44135	Germany	Bos taurus	4508	No	No
210	NZ_CP033911	4838766	2022-03-12	PRJNA224116	SAMN10410803	GCF_003815815.1	paratuberculosis	MAPK_JB16/15	South Korea	Bovine	4508	No	No
211	NZ_CP033909	4838649	2022-03-12	PRJNA224116	SAMN10410790	GCF_003816035.1	paratuberculosis	MAPK_JJ1/13	South Korea	Bovine	4511	No	No
212	CP091845	4838134	2022-02-08	PRJEB43898	SAMEA8407229	N/A	paratuberculosis	PICSAR142	France	Bos taurus	4513	No	No
213	CP091842	4838039	2022-02-08	PRJEB43898	SAMEA8407315	N/A	paratuberculosis	PICSAR51	France	Bos taurus	4514	No	No
214	CP091843	4837954	2022-02-08	PRJEB43898	SAMEA8407329	N/A	paratuberculosis	PICSAR68	France	Bos taurus	4512	No	No
215	CP091844	4837630	2022-02-08	PRJEB43898	SAMEA8407338	N/A	paratuberculosis	PICSAR77	France	Bos taurus	4514	No	No
216	NZ_CP033428	4837149	2022-03-12	PRJNA224116	SAMN10337859	GCF_003713025.1	paratuberculosis	MAPK_CN7/15	South Korea	Bos taurus	4503	No	No
217	NZ_CP033910	4836546	2022-03-12	PRJNA224116	SAMN10410800	GCF_003815795.1	paratuberculosis	MAPK_CN4/13	South Korea	Bovine	4506	No	No
218	NZ_CP066812	4832738	2023-02-12	PRJNA224116	SAMD00268082	GCF_016749935.1	paratuberculosis	42-13-1	Japan	Bos taurus	4510	No	No
219	NZ_CP022095	4832477	2022-07-08	PRJNA224116	SAMN06173318	GCF_002208705.2	paratuberculosis	FDAARGOS_305	USA	Dairy herd	4508	No	No
220	NZ_CP033427	4831261	2022-03-12	PRJNA224116	SAMN10337856	GCF_003713045.1	paratuberculosis	MAPK_CN9/15	South Korea	Bos taurus	4508	No	No
221	NZ_CP015495	4829781	2023-02-06	PRJNA224116	SAMN04544372	GCF_001653355.1	paratuberculosis	MAP/TANUVAS/TN/India/2008	India	Bos taurus	4511	No	No
222	NC_002944	4829781	2023-02-12	PRJNA224116	SAMN02604086	GCF_000007865.1	paratuberculosis	K-10	Unknown	Unknown	4511	No	No
223	NZ_CP022105	4829728	2022-12-13	PRJNA224116	SAMN07249768	GCF_002211525.1	paratuberculosis	JII-1961	Germany	dairy cattle	4511	No	No
224	NC_021200	4829424	2022-12-12	PRJNA224116	SAMN02603716	GCF_000390085.1	paratuberculosis	MAP4	Unknown	Unknown	4510	No	No
225	NZ_CP106873	4807032	2022-10-15	PRJNA224116	SAMN31020214	GCF_025665475.1	paratuberculosis	K-10	USA	Feces	4498	No	No
226	NZ_JACDOU000000000	4789907	2022-10-15	PRJNA224116	SAMN12798883	GCF_014762955.1	paratuberculosis	Map L80	Argentina	Bovine	4525	No	No
227	NZ_JACDOV000000000	4789676	2022-10-15	PRJNA224116	SAMN12798393	GCF_014762965.1	paratuberculosis	Map 907-K32	Argentina	Bovine	4522	No	No
228	NZ_CP010114	4786065	2022-12-18	PRJNA224116	SAMN03252736	GCF_000835265.1	paratuberculosis	E93	Egypt	Feces	4527	No	No
229	CP010113	4781002	2015-04-21	PRJNA269152	SAMN03252100	N/A	paratuberculosis	E1	Egypt	Feces	4140	No	No
230	NZ_LGRY00000000	4777365	2022-07-18	PRJNA224116	SAMN03892587	GCF_001855355.1	paratuberculosis	NL 89C	Canada	dairy animals with Johne's disease	4496	No	No
231	NZ_LGSA00000000	4776830	2022-07-18	PRJNA224116	SAMN03892638	GCF_001855435.1	paratuberculosis	NL 95A	Canada	dairy animals with Johne's disease	4494	No	No
232	NZ_LGSC00000000	4774273	2022-07-18	PRJNA224116	SAMN03892640	GCF_001855455.1	paratuberculosis	NL 95E	Canada	dairy animals with Johne's disease	4497	No	No
233	NZ_LGSB00000000	4772864	2022-07-18	PRJNA224116	SAMN03892639	GCF_001855445.1	paratuberculosis	NL 95B	Canada	dairy animals with Johne's disease	4495	No	No
234	NZ_LGSD00000000	4771797	2022-07-18	PRJNA224116	SAMN03892643	GCF_001855375.1	paratuberculosis	NL 96E	Canada	dairy animals with Johne's disease	4494	No	No
235	NZ_LGRZ00000000	4768495	2022-07-18	PRJNA224116	SAMN03892589	GCF_001855365.1	paratuberculosis	NL 93B	Canada	dairy animals with Johne's disease	4492	No	No
236	NZ_AGAK00000000	4755085	2023-03-12	PRJNA224116	SAMN02472017	GCF_000240385.1	paratuberculosis	1281	Unknown	Oryx	5155	No	No
237	NZ_LKUS00000000	4750225	2023-03-13	PRJNA224116	SAMN04121034	GCF_001904575.1	paratuberculosis	2015WD-1	China	cattle	4611	No	No
238	NZ_AGAL00000000	4745157	2023-03-12	PRJNA224116	SAMN02472019	GCF_000240405.1	paratuberculosis	JTC 1285	Unknown	goat	5220	No	No
239	NZ_AGAM00000000	4738595	2023-03-12	PRJNA224116	SAMN02472021	GCF_000240425.1	paratuberculosis	4B	Unknown	Homo sapiens	4751	No	No
240	NZ_AGAO00000000	4736143	2023-03-12	PRJNA224116	SAMN02472020	GCF_000240465.1	paratuberculosis	Env 210	Unknown	Environment	4780	No	No
241	NZ_LKUT00000000	4726962	2022-07-13	PRJNA224116	SAMN04121035	GCF_001904595.1	paratuberculosis	2015WD-2	China	cattle	4599	No	No
242	NZ_AGAN00000000	4725169	2023-03-12	PRJNA224116	SAMN02472023	GCF_000240445.1	paratuberculosis	DT 3	Unknown	british red deer	4786	No	No
243	NZ_AFNR00000000	4707985	2022-07-17	PRJNA224116	SAMN00222102	GCF_000215815.1	paratuberculosis	CLIJ644	Australia	Bos taurus	4810	No	No
244	NZ_AFPI00000000	4669710	2022-07-17	PRJNA224116	SAMN00222099	GCF_000218155.1	paratuberculosis	Pt164	Australia	Homo sapiens	4785	No	No
245	NZ_CABMGM000000000	4669710	2022-09-29	PRJNA224116	SAMEA5851810	GCF_902385675.1	Mycobacterium avium	MGYG-HGUT-02306	Unknown	Unknown	4778	No	No
246	NZ_AFPC00000000	4647327	2022-07-17	PRJNA224116	SAMN00222093	GCF_000218035.1	paratuberculosis	Pt139	Australia	Homo sapiens	4871	No	No
247	NZ_AFNS00000000	4612386	2022-07-17	PRJNA224116	SAMN00222103	GCF_000215835.1	paratuberculosis	CLIJ361	Australia	Sheep	5195	No	No
248	NZ_AFPD00000000	4582918	2022-07-17	PRJNA224116	SAMN00222094	GCF_000218055.1	paratuberculosis	Pt144	Australia	Homo sapiens	4861	No	No
249	NZ_AFPF00000000	4582551	2022-07-17	PRJNA224116	SAMN00222096	GCF_000218095.1	paratuberculosis	Pt146	Australia	Homo sapiens	4985	No	No
250	NZ_AFPE00000000	4568858	2022-07-17	PRJNA224116	SAMN00222095	GCF_000218075.1	paratuberculosis	Pt145	Australia	Homo sapiens	4882	No	No
251	NZ_AFPH00000000	4560778	2022-07-03	PRJNA224116	SAMN00222098	GCF_000218135.1	paratuberculosis	Pt155	Australia	Homo sapiens	4922	No	No
252	NZ_AFHX00000000	4523318	2022-07-28	PRJNA224116	SAMN00222100	GCF_000216015.1	paratuberculosis	CLIJ623	Australia	Bos taurus	4934	No	No
253	NZ_JAHWGM000000000	4509391	2023-02-11	PRJNA224116	SAMN20003759	GCF_021696875.1	paratuberculosis	MAP-Gt-9	India	goat	4266	No	No
254	NZ_AFPG00000000	4500072	2022-07-28	PRJNA224116	SAMN00222097	GCF_000218115.1	paratuberculosis	Pt154	Australia	Homo sapiens	5035	No	No
255	AYOC01000000	N/A	2014-01-08	PRJNA219418	SAMN02470590	N/A	silvaticum	ATCC 49884	France	wood pigeon	4259	No	No
