# Supplementary material for: Phylogenetic distribution of malonate semialdehyde decarboxylase (MSAD) genes among strains within the genus Mycobacterium: evidence of MSAD gene loss in the evolution of pathogenic mycobacteria
Source: Front Microbiol. 2023 Oct 13;14:1275616. doi: 10.3389/fmicb.2023.1275616 (PMC10606566; doi:10.3389/fmicb.2023.1275616)
Supplement: Supplementary file 4 [file Data_Sheet_1.ZIP]

Archive with 4 entries (4 files):
- Supplementary Data 1/MSAD-1 blastn alignment.fas
- Supplementary Data 1/MSAD-1 blastp alignment.fas
- Supplementary Data 1/MSAD-2 blastn alignment.fas
- Supplementary Data 1/MSAD-2 blastp alignment.fas
