# Supplementary material for: Phylogenetic distribution of malonate semialdehyde decarboxylase (MSAD) genes among strains within the genus Mycobacterium: evidence of MSAD gene loss in the evolution of pathogenic mycobacteria
Source: Front Microbiol. 2023 Oct 13;14:1275616. doi: 10.3389/fmicb.2023.1275616 (PMC10606566; doi:10.3389/fmicb.2023.1275616)
Supplement: Supplementary file 4 [file Data_Sheet_1.ZIP › Supplementary Data 1/MSAD-1 blastn alignment.fas]

>Mycobacterium ahvazicum AFP003
ATGCCGTTGTTGTACATCGACCTGATCGAAGGGCGCACCCCCTCGGAGGTCCAGGCGTTGCTGGACGCCGCGCATGATGCCGTCATCGGAGCGTTTGCGGTCCCGCCCGGTGACCGCTACCAGGTGGTGCGCACCCATCCCGCGCACGAGATCGTGGCCTGGGACACCGGTCTGGGCATCGACCGCTCGGCGCGGCTGGTGATCGTGCACGTGGTCAGTCGCCAGCGCACCCGCGCCATGAAGGAACGGTTCTACGAGTTGCTGGCGGCCAACCTCGCCGAGCGGTGTGGCGTCGATCCGGCCGATCTGATCGTATCGATCACCGAAAATAGCGACGAGGACTGGTCTTTCGGCCACGGTCGGGCGCAGTTCCTCACCGGGGAACTC
>Mycobacterium asiaticum DSM 44297
ATGCCACTGCTGTACATCGACATTGTCCAGGGGCGGACGCCCGTGGAGGTTCGGGTGTTGTTGGACGCCATCCACGAAGCGGTGGTCGAGGCGTTCGGAGTGCCACAGCGCGATCGCTATCAGGTGGTGCGCAGCCATCCCGCCCACGAGATCGTCGCGCAGGACACCGGTCTGGGCATTGATCGCACCGACGCCTTGGTCATACTGCACGTGGTGAGTCGACGCCGGCCGCGCGAGCTCAAGCAGAAGTTCTATGAGCGGGTGGCGGCCAAACTCGCCGAACGATGCGGGCAGGACCCGGCGGACCTGATCGTGTCGATCACCGAAAACGACGACGAGGACTGGTCTTTCGGACACGGTCGGGCG
>Mycolicibacterium aubagnense DSM 45150
ATGCCACTGCTGAACTTCACCGTCATCCGGGGCCGGACCTCCGAGCAGGTGCGGCAACTGCTCGACAGCGCACACCGCGCCGTCGTGGACGCCTTCGGAGTACCTGAGCGTGACCGCTACCAGATTGTCGATGTGCGCGAACCCGACGACGTGGTCGCGCTCGACACCGGGCTGGGATTCGAACGGTCCGACCGGCTGGTCATCATCGAGGTGGTCAGCCGGCGCCGCACTGCAGAACAGAAGCAACGGTTCTACGAACTGCTGGCCGAGAACCTACATCGCGACTGTGGATTGGACGCCACAGACCTCATCGTCGCAATCACCGAGAACGGCGATGCCGACTGGTCGTTCGGCGCCGGGCGCGCGCAATTCGTCACAGGTGAGCTGACC
>Mycobacterium avium subsp. hominissuis MAHP-04-13
ATGCCGCTGTTGTATATCGACCTCATCGAGGGTCGGACGCCCTCGGAGGTCAGTGCCCTGCTGGACGCGATCCACGACACGGTCGTCGAGGCGTTCGGCGTTCCGCCGCGGGATCGCTACCAGGTGGTGCATACCCACCCGGCACACGAAATCGTTACGCTGGACACCGGTCTGGGCATCGATCGGTCGTCTCGCCAGGTGGTCTTGCACGTGGTGAGCCGACGGCGGCCGCGTGAGCTCAAGCAGAAGTTCTATGAGCTGCTGGCGTCGCGCCTCGCCGGCCGGTGCGGGCTCGACCCCGCCGACCTGATCGTCTCGATCACCGAAAACGACGACGAGGACTGGTCTTTCGGCCACGGGAGGGCTCAGTTCCTGACCGGCGAACTCACG
>Mycobacterium bohemicum DSM 44277
ATGCCACTTATCTACGTCGACCTCATCGAGGGCCGAACGCAGTCGGAGGTCGCGCGGCTGCTGGACGCCATTCACGACGCCGTGGTCGAAGCGTTCGGGGTGCCGCCGCGCGACCGCTATCAGGTGGTGCGCACCCATCCCGCCGCCGAGATCGTCGCCCTCGACACCGGTCTGGGCATCGACCGCACGCCGCGGCTGGTCATCGTGCACGTGGTGAGCCGGCGGCGCGAACGCGCGATGAAGGAGCAGTTCTTCAAGGTGCTGGCGTCCAATCTGGACGTCCGGTGCGGCATCGACCCGGCCGACCTGATCGTCTCCATCACCGAAAACGGCGACGAGGACTGGTCATTCGGCCACGGCCGGGCGCAATTCCTCACCGGAGAGCTGACA
>Mycobacterium bouchedurhonense DSM 45439
ATGCCGCTGTTGTATATCGACCTCATCGAGGGTCGGACGCCCTCGGAGGTCAGTGCCCTGCTGGACGCGATCCACGACACGGTCGTCGAGGCGTTCGGCGTTCCGCCGCGGGATCGCTACCAGGTGGTGCATACCCACCCGGCACACGAAATCGTTACGCTGGACACCGGTCTGGGCATCGATCGGTCGTCTCGCCAGGTGGTCTTGCACGTGGTGAGCCGACGGCGGCCGCGTGAGCTCAAGCAGAAGTTCTATGAGCTGCTGGCGTCGCGCCTCGCCGGCCGGTGCGGGCTCGACCCCGCCGACCTGATCGTCTCGATCACCGAAAACGACGACGAGGACTGGTCTTTCGGCCACGGGAGGGCTCAGTTCCTGACCGGTGAACTCACG
>Mycobacterium colombiense CECT 3035
ATGCCGTTGTTGTATGTCGACCTCGTCGAGGGCCGTTCGGCGCCGGAGGTTCGTGCACTGCTGGACACGATTCACGACGCGGTGGTCGAGGCGTTCGGCGTCCCGGAGCGGGATCGCTACCAGGTGGTGCGCACCCATCCGGCCCACGAGATCGTCACGCTGGACACCGGTCTGGGCATCGACCGTTCGTCTCGCCAGGTCGTCCTGCACGTGGTGAGCCGGCGACGCCCGCGCGAGCTCAAGCAGAAGTTCTATGAGCTGCTGGCGTCGCGTCTCTCGGACCGCTGCGGACTCGATCCTGCCGACCTCATCGTCGCGGTCACCGAAAATGGCGACGAGGACTGGTCTTTCGGCCTCGGCAGGGCGCAGTTCCTCACCGGTGAGCTC
>Mycobacterium conspicuum DSM 44136
ATGCCGCTGCTGTACATCGACCTCATCGAGGGTCGCACGCCGGCCGAGGTCACGGAACTGCTGGACGCAATCCACGACGCGGTGGTCGACGCGTTCGGGGTCCCGCTGCGCGACCGCTACCAGGTGGTGCGCACCCATCCGGCCCACGAGATCGTCGCCTGGGATACCGGTCTGGGCATCGAGCGCTCATCGCGGTTGGTGGTGGTGCACGTGGTGAGCCGGCGACGCACCCGCGAGGCGAAGGAAAAGTTCTATGAACTGCTCGCGTCCAATCTCGCCGAACGGTGCGGGACGGACCCGGCAGACCTGATCGTATCGATCACCGAAAACGGCGACGAGGACTGGTCTTTCGGCCACGGGCGCGCACAGTTTCTGACGGGAGCGCTG
>Mycobacterium cookii DSM 43922
ATGCCGCTGCTGTACGTCGACCTGATCGAGGGTCGCTCGCCCGCCGAGATCCGCACGCTGCTGGACGCCATTCACGACGCCGTCGTCGAGGCATTCGCGGTGCCGACGCGCGACCGCTATCAAGTGGTGCGCACCCATCGGGCCCACGAGATCGTGGTGTGGGACACCGGCCTTGGAATCGACCGGTCGTCTCAGCTGGTTGTGCTGCACGTGGTGAGTAGACGGCGCTCTACGGAGATGAAGCAACGGTTCTACGAGTTGGTGGCCGCCAACCTCGCCGCGCGGTGCGGGGTCGACTCGGCAGATCTGGTCGTGTCGGTCACCGAGAACGATGATGCTGACTGGTCGTTCGGCCATGGCCGGGCGCAGTTTCTGACGGGAGAGCTG
>Mycobacterium europaeum CSUR P1344
ATGCCACTGCTGTACATCGACCTCATCGAGGGTCGCACGCCGTCGCAGGTCCGGGTGCTGCTCGACGCGGTTCACGAATCCGTCGTCGAAGCGTTCGGGGTGCCGGCGCGGGACCGCTATCAAGTGGTGCGCACCCATCCCGCCCACGAGGTCGTCGCTTTGGACACCGGCCTCGGCATCGCGCGCTCGTCGCAACAGGTGATTGTGCACGTGGTGAGCCGGCGGCGCACGCGGGCGATGAAGGAGAAGTTCTACGAGTTGCTGGCCGTCAACCTGGCCGACCGGTGCGGGCTCGACGGGTCCGACCTGGTCGTGTCGATCACCGAAAACGGCGACGAGGACTGGTCTTTCGGCCACGGCCGGGCGCAGTTCCTCACCGGGGAGCTG
>Mycobacterium florentinum DSM 44852
ATGCCGCTGCTGTACTTCGATCTGATTGAGGGTCGCACCCCATCGGAGCTCCAGGCGTTGCTGGACGCCGCGCATGACGCCGTCCTCGGCGCGTTCGCGGTCCCGCCGGGCGACCGCTACCAGGTGGTGCGCACCCATCCGGCGCACGAGATCGTGGCCTGGGACACCGGTCTCGGTATCGACCGCTCAGCGCGGTTGGTGATCGTGCACGTGGTCAGTCGCCAACGCACCCGCGCCATGAAGGAACGCTTCTACGAGTTGCTGGCTGCCAATCTCGCCGAGCGATGCGGGGTCGACCCGGCCGATCTGATCGTGTCGATCACCGAAAACGGGGACGAGGATTGGTCTTTCGGTCACGGCCGAGCGCAGTTCCTCACCGGAGAACTG
>Mycobacterium gordonae DSM 44160
ATGCCACTGCTGTACATCGACCTCATCGAGGGCCGCACACCGTCGGAGGTGTGCTCGCTGCTCGATGCCGTACACGACGCGGTCGTCGAAGCGTTCGGGGTGCCCCCGCGCGACCGCTATCAGGTGGTGCGCACCCATCCGGCGCACGAAATCATCGCGCTGGATACGGGCCTCGGCATCGACCGCAGCCCGTCGCTGGTAATCGTGCAGATGGTGAGCCGGCGCCGCCCACCGGAGCTCAAGCAGAAGTTCTACGACCTACTGGCGTCGAACCTCGCCTTGCGATGCGGACTGGACCCAGCCGACCTGATCGTCTCGGTCACCGAAAACCAGGACGAGGATTGGTCTTTCGGCCACGGCCGGGCGCAGTTCGTCACCGGGGAACTCGCAGCGGAGGCACCACGGTGA
>Mycobacterium interjectum DSM 44064
ATGCCGTTGCTGTATATCGACCTCATCGAGGGCCGCACGCCGGCGGAGGTTCGGGCGCTGTTGGACGCCGTCCACCAGGCCGTGGTCGAGGCGTTCGGCGTGCCGCCGCGCGACCGCTACCAGGTGGTGCGCACCCATCCCGCCCACGAGATCGTCGCCTGGGACACCGGTCTCGGCATCGCCCGGTCGGCGCAGCAGGTGATCGTGCACGTGGTGAGCCGGCGGCGCACCCGCGCGATGAAGGAGAAGTTCTACGAGCTGCTGGCGCTCAGCCTGTCCGAGAGGTGCGGGATCGACCCGGCCGATCTGATCGTCTCGATCACCGAAAATGGGGATGAGGACTGGTCTTTCGGGCACGGTCGGGCGCAGTTCCTCACCGGGGAGCTGACATGACCC
>Mycobacterium intracellulare subsp. chimaera DSM 44623
ATGCCGCTGTTGTACATCGACCTGATCGAGGGCCGCTCGCCGTCGGAGGTTCGGGCGCTGCTGGACGCGATCCACGAGACCGTGGTCGAAGCGTTCGGTGTTCCCGAGCGTGATCGCTATCAGGTGGTCCGCACTCATCCGGCCCACGAGGTCATCGCGCTGGACACCGGTCTCGGCATCGACCGCTCGGCGCGGCAGGTCATCCTGCACGTGGTCAGCAGGCGACGTCCGCGCGAACTCAAGCAGAAGTTCTACGAACTGCTGGCGTCCCGCCTCGCCGGCCGGTGCGGACTCGACCCGGCGGACTTGATCGTCTCGGTCACCGAAAACAACGATGAGAACTGGTCTTTCGGCCACGGCCGCGCACAGTTCCTCACCGGTGAGCTG
>Mycobacterium intracellulare subsp. yongonense 05-1390
ATGCCGCTGTTGTACATCGACCTGATCGAGGGCCGCTCGCCGTCGGAGGTTCGCGCGCTGCTGGACGCGATCCACGAGACCGTGGTCGAAGCGTTCGGTGTTCCCGAGCGTGATCGCTATCAGGTGGTCCGCACTCATCCGGCCCACGAGGTCATCGCGCTGGACACCGGTCTAGGCATCGACCGCTCGGCGCGGCAGGTCATCCTGCACGTGGTCAGCAGGCGACGTCCGCGCGAACTCAAGCAGAAGTTCTACGAACTGCTGGCGTCCCGCCTCGCCGACCGGTGCGGACTCGACCCGGCGGACTTGATCGTCTCGGTCACCGAAAACAACGATGAGGACTGGTCTTTCGGCCACGGCCGCGCACAATTCCTCACCGGTGAGCTG
>Mycobacterium intracellulare supsp. intracellulare ATCC 13950
ATGCCGCTGTTGTACATCGACCTGATCGGGGGCCGCTCTCCGTCGGAGGTTCGGGCGCTGCTGGACGCGATCCACGAGACGGTGGTCGAAGCGTTCGGTGTTCCCGAGCGTGATCGCTATCAGGTGGTCCGCACTCATCCGGCCCACGAGGTCATCGCGCTGGACACCGGTCTCGGCATCGACCGCTCGGCGCGGCAGGTCATCCTGCACGTGGTCAGCAGGCGACGTCCGCGCGAACTCAAGCAGAAGTTCTACGAACTGCTGGCGTCCCGCCTCGCCGACCGGTGCGGACTCGACCCGGCGGACTTGATCGTCTCGGTCACCGAAAACAACGATGAGGACTGGTCTTTCGGCCACGGCCGCGCACAGTTCCTCACCGGTGAGCTG
>Mycobacterium kubicae JCM 13573
ATGCCGCTGCTGTATGTGGACTTGATCGAGGGCCGGAAGCCGGCTGAGGTGCGTGGGTTGTTGGACGCGATTCACAATGCCGTCGTCGAAGCATTCGGAGTGCCGCAGCGCGACCGCTATCAGGTGGTGCGCACCCATGCGGCTCACGAAATCGTTGCGCTGGACACCGGGCTGGGTATAGACCGCTCTGCTCGGCTAGTCGTTTTGCACGTGGTGAGCAGGCGCCGGCCCAAAGAGCTCAAAGAGCGGTTCTACAAACTCGTTGCAGGCAATCTCGCCGAGCGATGCGGCATCGACCCGGCCGATCTCATCATCTCGGTCACCGAAAACGACGACGATGATTGGTCGTTCGGACATGGCCGGGCGCAATTTCTCACCGGAGAGCTCAAGTGAGTGCCGCCTTGC
>Mycobacterium mantenii DSM 45255
ATGCCGCTGCTGTATATCGACCTCATCGAGGGTCGTACGGCGTCCGAGGTTCGTGCACTGCTGGACGCGATCCACGAGACGGTGGTCGAGGCGTTCGGCGTCCCGGAGCGGGATCGCTACCAGGTGGTGCACACTCACCCGGCGCACGAGATCGTTACGCTGGATACCGGTCTCGGCATCGATCGTTCGTCACGCCAGGTGGTCATGCACGTGGTGAGCCGACGGCGTCGCCGTGAGCTCAAGCAGAAGTTCTATGAGTTGCTGGCGTCCCGTCTCGCCGACCGCTGCGGCCTGGACCCTGCCGATCTGATCGTCTCGATCACCGAAAACGATGATGAGGATTGGTCTTTCGGCCATGGTAGGGCGCAGTTCTTGACCGGTGAGCTCACG
>Mycobacterium nebraskense DSM 44803
ATGCCGCTGCTTTACATCGACCTCATCGAGGGCCGGACGCCGTCGGAGGTCGGGGCGTTGCTCGACGCGATTCACGAGTCCGTGGTCGAAGCGTTCGGGGTGCCGCCGCGGGACCGCTATCAGGTGGTGCGCACCCACCCCGCCCACGAAATCGTCGCTCTGGATACCGGTCTCGGCATCACCCGCTCGCCGCAACAGGTGATCGTGCACATGGTGAGCCGGCGGCGCACGCGGGCGATGAAGGAGAAGTTCTACGAGCTGATGGCCGGCAACCTGGCCGACCGGTGCGGGCTCGACCCGGCCGACCTGATCGTCTCGATCAGCGAAAACGGGGACGAGGATTGGTCTTTCGGCCTCGGCCGGGCGCAGTTTCTCACCGGGGAGCTG
>Mycobacterium paraense IEC26
ATGCCATTGCTGTATATCGACCTCATCGAGGGCCGCACGCCGGCGGAGGTTCGGGCGCTGCTGGACGCCGTCCACGAGGCCGTGGTGGAGGCGTTCGGCGTGCCGCCGCGCGACCGCTACCAGGTGGTGCGCACCCATCCCGCCCACGAGATCGTCACCTGGGACACCGGTCTCGGCATCACCCGGTCGGCCCGGCAGGTGATCGTGCACATGGTGAGCCGGCGGCGCACCCGCGCGATGAAGGAGAAGTTCTACGAGCTGCTGGCGCTGAGCCTGTCCGAGAAGTGCGGGATCGACCCGGCCGATCTGATCGTCTCGATCACCGAAAACGGTGACGAGGATTGGTCATTCGGTAACGGCCGGGCGCAGTTTCTCACCGGGGAGCTGACATGACCCTGGGCACCCGCC
>Mycobacterium paraffinicum M11
ATGCCGCTGCTGTACATCGACCTCGTCGAGGGCCGCACGCCGTCGGAGGTGCGCGCGTTGCTCGACGCCGTGCACGAGTCGGTCGTCGAGGCGTTCGGGGTGCCACCGCGCGACCGTTACCAGGTGGTGCGCAGCCATCCCGCCCACGAAATCATCGCGCTGGACACGGGCCTTGGCATCGCGCGGTCGGCGCAACAGGTGATCGTCCACGTGGTGAGCCGCCGGCGCACGCGGGCGATGAAGGAGAAGTTCTACGAACTGCTGGCCACCAACCTGGCGGAGCGGTGCGGGCTCGACCCGGCTGACCTGATCGTCTCGATCACCGAAAACGGCGACGAGGATTGGTCGTTCGGCCACGGCCGGGCGCAGTTTCTCACCGGGGAGCTCAAATGA
>Mycobacterium paragordonae JCM 18565
ATGCCACTGCTGTACATCGACCTCATCGAGGGCCGCACACCGGCTGAGGTCCGGTCGCTGCTCGACGCCGTTCACGACGCGGTTGTCGATGCGTTCGGGGTACCCCCGCGCGACCGCTACCAGGTGGTGCGCAGCCATCCGGCCCACGAGACCATCGCGCTGGACACGGGTCTCGGCATCGACCGCACTCCGTCACTGGTGATCGTTCAGATGGTGAGCCGACGCCGTCCGCGCGAACTCAAGCAGAAGTTCTACGAGCTACTGGCGTCGACGCTCGCCGAGCGATGCGGACTCGACCCGGCCGATCTGATCGTCTCGATCACCGAGAATGAAGATGAGGACTGGTCTTTCGGCCACGGCCGGGCGCAGTTCCTCACCGGAGAACTGACCGCGGAGGCG
>Mycobacterium paraseoulense DSM 45000
ATGCCGCTGCTGTACATCGACCTCATCGAGGGCCGCACGCCGTCGGAGGTCAGCGCGTTGCTCGACGCGGTTCACGCGTCCGTCGTCGAAGCGTTCGGCGTGCCCCCGCGTGACCGCTATCAGGTGGTGCGGACCCATCCCGTCCACGAGATCGTCGCTTTGGACACCGGCCTCGGCATCACCCGCTCGTCTCACCAGGTGATCGTGCACGTGGTGAGCCGGCGGCGCGCGCGGGCGATGAAGGAGAAGCTCTACGAACTGCTGGCCGGCAACCTCGCCGGGCGGTGCGGGCTCGACCCGGCCGACCTGATCGTCTCGGTTACCGAAAACGGTGACGAGGACTGGTCTTTCGGCCACGGGCGGGCACAGTTTCTCACCGGGGAGCTG
>Mycobacterium saskatchewanense DSM 44616
ATGCCGCTTTTGTACGTCGACCTCATCGAGGGCCGAACACCGTCGGAGGTCCAGGAGCTGCTGGACGCGATTCACGACGCCGTCGTCGAGGCGTTCAGGGTCCCGCCGCGCGACCGCTACCAGGTGGTGCGCACCCACCCGGCGCACGAGATCGCCGCGCTGGACACCGGTCTGGGGCTCACCCGCTCACCGCGGCTGGTGATCGTCCACGTGGTGAGCCGGCGCCGCACCCGCGTCATGAAGGAGCAGTTCTTCAAGCTGCTCGCGGCCAACCTCGCCGACCGCTGCGGCCTCGACTCGGCCGACCTGATCGTCTCGATCACCGAAAACGGCGACGAGGATTGGTCTTTCGGCGAAGGCCGGGCGCAGTTCCTCACCGGTGAGTTG
>Mycobacterium scrofulaceum DSM 43992
ATGCCGCTGCTGTACATCGACCTGATCGAGGGCCGCGCCCCCGACGACGTCCGGGGGTTGCTCGACGCGGTTCACCACTCCGTCGTCGAAGCGTTCGGGGTGCCGGCGCGGGATCGCTACCAGGTAGTGCGCACCCATCCCGCCCACGAGATCGTCGCTCTGGACACCGGTTTGGGCATCACCCGTACGGCGCAACAGGTGATCGTGCACGTGGTGAGCCGCCGGCGCACGCGGGCGATGAAAGAGAAGTTCTACGAGTTGCTGGCCGCCAACCTGGCCCACCGGTGCGGGGTCGATCCGGCCGACCTGATCGTCACGATCACCGAAAACGGTGACGAGGACTGGTCTTTCGGCCACGGCCAGGCGCAATTCCTCACCGGGGAGCTGCAATGACCCTCGGCA
>Mycobacterium senriense TY59
ATGCCGCTGTTGTATGTCGACCTCGTCGAGGGCCGTTCGCCGTCGGAGGTTCGCGCGCTGCTGGACGCGATCCACGAGACGGTGGTTGAAGCGTTCGGTGTCCCGGAGCGGGATCGCTACCAGGTGGTGCACACCCACCCGGCACACGAGATCGTCACGCTGGATACCGGTCTCGGCATCGATCGTTCGTCTCGTCAGGTGGTCTTGCACGTGGTGAGCCGGCGACGTCCGCGCGAGCTCAAGCAGAAGTTCTATGAGTTGCTTGCGTCCCGTCTCGCGGACCGCTGCGGGCTCGACCCTGCCGACCTGATCGTCTCGGTCACCGAAAATGACGACGAGGACTGGTCTTTCGGCCACGGTAGGGCGCAGTTCCTCACCGGTGAGCTC
>Mycobacterium seoulense DSM 44998
ATGCCCTTGCTATACATCGACCTCATCGAGGGCCGCACGCCGTCGGAGGTCGGCGCGCTGCTCGACGCGGTTCACGAGTCCGTCGTCGAAGCCTTCGGGGTGCCCCCGCGTGACCGCTATCAGGTGGTGCGCACCCATCCCGCCCACGAAATCGTCGCTTTGGACACCGGCCTCGGCATCACCCGGTCGACGCACCAGGTGATCGTGCACGTGGTGAGCCGGCGGCGCACGCGGGCGATGAAGGAGAAGTTCTACGAACTGCTGGCCGGCAACCTCGCCGGGCGGTGCGGGCTCGACCCGGCCGACCTGATCGTCTCGGTCACCGAAAACGGTGACGAGGACTGGTCTTTCGGCCACGGCCGGGCACAGTTTCTCACCGGGGAGCTG
>Mycobacterium sherrisii ATCC BAA-832
GTGCCGCTCATCTACATCGACCTCATCGAGGGACGCACGCCCACCGAGGTTCGCGACCTACAAGACGCTGTCCACGACGCCGTGGTTGAGGCGTTCGGCGTGCCCCCACGCGATCGCTACCAGGTCGTGCGCACTCATTCGAGGCACGAGATGGTGGCCTGGGACACCGGTCTGGGCATCGACCGCACGGAAAAGCTGGCCGTGGTGCATGTGGTGAGCAGACAGCGCACCCGGGCGATGAAGGAAAAGTTCTACGAGCTGCTGGCCACGAATCTGGCCGAGAACTGCGGGCTGGACCCGGCCGATCTGATCGTGTCGATCACCGAAAACGGCGACGAGGACTGGTCTTTCGGCCACGGCCGGGCGCAGTTTTTGACCGGGGAACTG
>Mycobacterium shigaense UN-152
ATGCCGCTGCTGTACATCAATCTCATCGAGGGCCGTAGCCCGTCGGAGGTCCGGGCGCTGCTGGACGCGGCGCATGACGCCGTCGTCGGAGCGTTCGCCGTGCCACCGGGCGACCGCTATCAAGTGGTGCACACCCATCCAGAGCACGAAATCGTCGCGTGGGACACAGGTTTGGGTATCGACCGCTCGTCGCGGCTGGTGGTGGTGCACGTGGTGAGCCGGCGCCGTACCCGGGCCATGAAGGAACGGTTCTACGAATTGTTGGCAGCCAACCTCGCCGAGCGATGCGGGGTGGAACCGGCCGACCTGATTGTCTCGATCACCGAAAATGGAGACGAGGACTGGTCTTTCGGCCATGGCCGGGCACAATTTCTCACCGGAGAGCTCGCATGAGTACCCGGCTCA
>Mycobacterium simiae JCM 12377
ATGCCGCTGCTGTACCTCGACCAGATCGACGGTCGCAGCCCGTCGGAGATCCAGGCGTTGCTGGACGCCGCGCATGACGCCGTCGTCGACGCATTTGAGGTGCCGCCGGGTGACCGCTACCAGGTGGTGCGCACTCATCCAGCGCACGAGATTGTCGCCTGGGACACCGGTCTCGGCATCGACCGCTCGACGCGGCTGGTGATTGTGCATGTGGTCAGCCGCCGGCGCACCCGCGCGATGAAGGAACGATTCTACGAGTTGCTGGCGGCCAACCTCGCCGAGCGATGCGGGGTCGACCCGGCCGATCTGATCGTGTCGATCGCCGAAAATACAGACGCGGATTGGTCTTTCGGTCACGGTCGGGCGCAATTCCTCACTGGAGAACTG
>Mycobacterium stomatepiae DSM 45059
ATGCCGCTGCTGTACTTCGACCTGATCGAGGGTCGCACGCCGTCGGAGATCCAGGCGTTGCTGGACGCCGCGCATGACGCCGTCCTCGGCGCGTTCGCGGTCCCGCCGGGCGACCGCTACCAGGTGGTGCGCACTCATCCCGCGCACGAGATCGTGGCCTGGGACACCGGTCTCGGCATCGACCGCTCGGCACGGCTGGTGATTGTGCACGTGGTCAGTCGCCAGCGCACTCGCGCCATGAAGGAACGGTTCTACGAATTGTTGGCGGCCAACCTCGCCGAGCGATGCGGCGTCGACCCGGCCGATCTGATCGTGTCGATCACCGAAAACGGGGACGAGGATTGGTCTTTCGGTCACGGTCGCGCGCAGTTCCTCACCGGAGAACTG
>Mycobacterium talmoniae ATCC BAA-2683
ATGCCGCTGATCTACGTCGATCTCATTGAGGGCCGCACACCCGCCGAGGTCCAAGCCGTGCTGGACACCATCCATGAGGCCGTCCTGGAGGCGTTCGCGGTGCCCCCGCGGGACCGCTACCAGGTGGTCCGCACGCACCGGGCCGACGAGGTCGTCGCGTTGGACACCGGCCTGGGTATCACCCGCTCGGCGCGGCTGGTGATCGTGCACATGATCAGCCGCCGACGCCCCCGCGCGCAGAAGCAGCGGTTCTATGACCTGCTGGCCGGCAAGCTTGCCGACCGGTGCGGCCTGGACCCCGCCGATCTGATCGTTTCGGTCACCGAAAACGGCGATGAGGACTGGTCGTTCGGCCACGGTCGGGCCCAGTTTCTCACCGGAGAACTC
>Mycobacterium terramassiliense AB308
ATGCCGTTGTTGTACATCGACCTCATCGAGGGCCGCACGCCGGCGCAGGTTCGGGCGCTGCTGGACGCCGTCCACGAGGCGGTGGTCGAGGCGTTCGGCGTGCCGCCGCGCGACCGCTACCAGGTGGTGCGCACCCATCCGGCCCACGAAATCGTCGCCTGGGACACCGGCCTTGGCATCACCCGGTCGGCGCAGCAGGTGATCGTGCACATGGTGAGCCGGCGACGCACCCGGGCGTTGAAGGAGAAGTTCTACGAGCTGCTGGCGCTCAGCCTCTCCGAGAGGTGCGGGATCGACCCTGCCGATCTGATCGTCTCGATCACCGAAAACGGCGATGAGGATTGGTCTTTCGGGCACGGCCGCGCGCAGTTCCTTACCGGGGAGCTGACATGACCCTGGACACCCGCC
>Mycobacterium timonense CCUG 56329
ATGCCGCTGTTGTATATCGACCTCATCGAGGGTCGGACGCCCTCGGAGGTCAGTGCCCTGCTGGACGCGATCCACGACACGGTCGTCGAGGCGTTCGGCGTTCCGCCGCGGGATCGCTACCAGGTGGTGCATACCCACCCGGCACACGAAATCGTTACGCTGGACACCGGTCTGGGCATCGATCGGTCGTCTCGCCAGGTGGTCTTGCACGTGGTGAGCCGACGGCGGCCGCGTGAGCTCAAGCAGAAGTTCTATGAGCTGCTGGCGTCGCGCCTCGCCGGCCGGTGCGGGCTCGACCCCGCCGACCTGATCGTCTCGATCACCGAAAACGACGACGAGGACTGGTCTTTCGGCCACGGGAGGGCTCAGTTCCTGACCGGTGAACTCACG
>Mycobateroides abscessus subsp. abscessus ATCC 19977
ATGCCATTGGTGCGCATCGACCTCACCGCGGATCGGTCCCCGGCAGAACAACGCGCGATCGCCGACGGCGTGCACGAGGGCCTCGTCGCAGTCTTGAAGATCCCTGCCCGAGATCGTTTTCAGATCATCACCGCACACGACGCGGGCGACATCATCGCCGAGGACGCCGGTTTGGGATTCCGGCGGTCGCGCAGCGTGGTGATCGTGCATATCTTCACCCAGACCGGCCGCACAACCGAGACCAAGCAACGGATCTTCGCAGAGCTGGCAGACCGGCTCGGTGCTGTCGGTGTGACCGGTGCGGACCTGTTCGTCGGTATCAGCGAAAATGGCCCTCAGGATTGGTCTTTCGGCTTCGGACACGCGCAGTACGTGACCGGTGAGCTCGCAGTGCCCGCCGCAGGCGCA
>Mycobateroides abscessus subsp. bolletii CCUG 50184
ATGCCATTGGTGCGCATCGACCTCACCGCAGATCGGTCCCGTGCAGAACAACGCGCGATCGCCGACGCCGTGCACGACGGCCTCGTCGCAGTCTTGAAAATCCCTGCCCGAGATCGCTTTCAGATCATCACCGCGCACGGTGCGGGTGACATCATCGCCGAGGACGCCGGCTTGGGATTCCGGCGGTCGCGCAGCGTGGTGATCGTGCACATCTTCACCCAGACCGGGCGGACAACCGAGACCAAGCAACGAATCTTCGCAGAGCTGGCAGACCGGCTCGGTGCTGTCGGCGTGAACGGGGCGGACCTGTTCGTCGGTATCAGCGAAAATGGCCCTCAGGACTGGTCTTTCGGCTTCGGACACGCGCAATATGTGACCGGTGAGCTCGCGGTGCCCGCCGCAGGCGCA
>Mycobateroides abscessus subsp. massiliense CCUG 48898
ATGCCATTGGTGCGCATCGACCTCACCGCAGATCGGTCCCGTGCAGAACAACGCGCGATCGCCGACGCCGTGCACGACGGCCTCGTCGCAGTCTTGAAAATCCCTGCCCGAGATCGCTTTCAGATCATCACCGCGCACGGTGCGGGTGACATCATCGCCGAGGACGCCGGCTTGGGATTCCAGCGGTCGCGCAGCGTGGTGATCGTGCACATCTTCACCCAGACCGGGCGGACAACCGAGACCAAGCAACGAATCTTCGCAGAGCTGGCAGACCGGCTCGGTGCTGTCGGCGTGAACGGGGCGGACCTGTTCGTCGGTATCAGCGAAAATGGCCCTCAGGACTGGTCTTTCGGCTTCGGACACGCGCAATATGTGACCGGTGAGCTCGCGGTGCCCGCCGCAGGCGCA
>Mycolicibacterium canariasense CCUG 47953
ATGCCCTTGGTTCGCATCGACATCGTCGACCACCGCACCCCCGAACAGATCCGGGCCATCGCCGACGCCGTTCATCGTGCCGTCGTGGACGTGCTCGGCATTCCGGAGCGCGACCGCTTCCAGATTGTCACCACTCACCGGCCCGGCGAGATCGTGGCTCTGGACGCAGGTCTGGGCTTCGACCGCTCACCCGATGTGGTGATGATCCACATCTTCACGCAGGCGGGCCGCTCGGATACCACCAAACGGGACCTGTTCGCCCGGATCGCCGAGCGCCTGGCCGGGGTCGGCGTCGACGGGCGCGACGTCTTCGTCGGGATCACCGAGAACGGAGCGCAGGATTGGTCGTTCGGCTTCGGCAAGGCCCAGTATCTCACCGGTGAACTCGCCGTCCCGTCGAGCGCGAGCTGA
>Mycobateroides chelonae ATCC 35752
ATGCCACTAGTGCGTATCGACGTTACTTCCGACCGGTCACGTGATCAGCAACGCGCCATCGCCGACGCCGTGCATGACGCCTTGGTCGAAGTGTTGAAAATCCCTGCACGAGACCGATTTCAGATCATCACGGGGCATGAGGCCGCCGACATCATCGCAGAGGATGCGGGACTGGGGTTCACGCGATCGGCCCGTGTGGTGATCGTGCACATCTTCACCCAGGCCGGCCGTACCGCGGAGACCAAGCAGCGGATCTTCGCCGAGCTGGCCAACAGGCTGGCCGCCGTCGATGTGGCGGGCGCGGATCTTTTCGTGGCGATCAGCGAAAATGGGCCGCAAGATTGGTCTTTCGGCTTCGGTAACGCGCAGTACGTTACCGGTGAGCTGGCTGTGCCCGCCGCGGCGAGC
>Mycobateroides chelonae subsp.gwanakae MOTT36W
ATGCCACTAGTGCGTATCGACTTAACCTCTGACCGGCCACGCGATCAGCAACGCGCCATCGCCGACGCCGTGCATGACGCTCTGGTCGAAGTGTTGAAAATCCCTGTACGAGACCGATTTCAGATCATCACGGCGCATGAGGCCGCAGACATCATCGCAGAGGATGCGGGACTGGGCTTCGCGCGATCGTCCCGTGTGGTGATCGTGCACATCTTCACGCAGACCGGCCGTACCGTGGAGACCAAGCAGCAGATCTTCTCGGAGCTGGCCGACAGGCTGGCTGCCGTCGATGTGGCGGGCGCGGATCTTTTCGTGACGATCAGTGAAAATGGGCCGGAGGATTGGTCTTTCGGTTTCGGTAACGCGCAGTACGTTACCGGTGAGCTGGCTGTGCCCGCCGCAGCGAGC
>Mycobateroides chelonae subsp.bovis QIA-37
ATGCCACTAGTGCGTATCGACTTAACCTCTGACCGGCCACGCGATCAGCAACGCGCCATCGCCGACGCCGTGCATGACGCTCTGGTTGAAGTGTTGAAAATCCCTGTACGAGACCGATTTCAGATCATCACGGCTCATGAGGCCGCAGACATCATCGCAGAGGATGCGGGACTGCGCTTCGCGCGATCGTCCCGTGTGGTGATCGTGCATATCTTCACGCAGACCGGCCGTACCGTGGAGACCAAGCAGCGGATCTTCGCCGAGCTGGCCGACAGGCTGGCTGCCGTCGATGTGGCGGGCGCGGATCTTTTCGTGACGATCAGTGAAAATGGGCCGCAGGATTGGTCTTTCGGTTTCGGTAACGCGCAGTACGTTACCGGTGAGCTGGCTGTGCCCGCCGCAGCGAGC
>Mycolicibacterium cosmeticum DSM 44829
ATGCCCTTGGTTCGCATCGACCTCGCCGACCACCACAGCCCCGAACAGATCCGCGCCATCGCCGACCGCGTTCATCAAGCCATCGTGGACGTGCTCGGCATTCCGGAGCGGGACCGCTTCCAGATCATCACCGCCCACCGGCCCGGCGAGATCGTGGCCCTGGACGCCGGTCTGGGCTTCGACCGCTCGGCCGATGTGGTGATGGTCCACATCTTCACGCAGGCGGGCCGCTCGGACACCACCAAACAGGAACTGTTCGCCCGGATCGCCGAGCGCCTCGCGGGGGCCGGTGTCGACGGGCGCGACATCTTCGTCGGGATCACCGAGAACGGGCCGCAGGACTGGTCG
>Mycobateroides franklinii DSM 45524
ATGCCACTAGTACGTATCGAGCTGACCTCGGACCGGTCCCGTGCGGAGCAACGCGCCATTGCCGACGCCGTGCACGACGCGTTGGTGGCGGTGTTGAAAATCCCTGCGCGAGACCGATTCCAGATCATCACCGCACACGATGCGGCGGACATCATCGCTGAAGACGCCGGGCTGGGATTTCAGCGGTCGGGCCGGGTGGTGATCGTGCACATCTTCACTCAAGCCGGCAGGTCCACCGAGACCAAGCAGAGGATTTTCGCCGAGGTGGCCAAGAGGCTTGCCGTCGTCGATGTGGACGGCGCCGATCTGTTCGTGGCAATCAGCGAAAACGGGCCGCAGGATTGGTCTTTCGGCTTCGGGGCGGCGCAGTACATCACCGGCGAGCTGGCCGTGCCTGCCGCCGCGAGC
>Mycolicibacterium goodii CCUG 58730
ATGCCACTGGTTCGTATCGATCTGCTGAACCACCATGGAAATGAACACATCCGAAACGTCGCCGACGCCATCCACCGAAGCCTGGTCGCGGTACTCGGAATCCCCGAGCGTGACCGGTTCCAGGTCATCACCCCGCATCGCCCCGGAGAGATCATCGCGCTGGACGCCGGCCTCGGGTTCGACCGCTCGCCGGACACCGTGATCATCCAGATCTTCACGCAGCGCGGGCGTTCCATCGACACGAAGGAACGGCTCTACGCCGAGATCGCGGCGCAGCTGGAGGCGGTGGGAGTCCGCGGCGACGACATTTTCGTCGGCATCGCAGAGAACGGACCCGAGGACTGGTCGTTCGGTTTCGGAAAGGCCCAGTACGTCACCGGCGAACTCGCCGTACCG
>Mycobateroides immunogenum DSM 45595
ATGCCACTGGTACGCATCGACCTCACCGCGGACCGGTCCCTGGCGCAGCGGCGCGCTATCGCGGACGCCGTGCACGACGCTCTGGTCGCGGTCTTGAAAATCCCGGCACGCGACCGATTTCAGATCATCACGGCACATGATGCCGCCGACATCATCGCCGAAGACGCGGGGTTGGGGTTTGAGCGATCAGGCAGCGTGGTGATCGTGCACATCTTCACCCAGGCCGGGCGCACAACGCAGACCAAACAGCGGATCTTCGCCGAACTCGCGGACAGACTTGCCGCCGTCGAGGTGGATGGCGCCGATCTGTTCCTCGCGATCAGCGAAAACAGGGCACAGGATTGGTCTTTCGGCTTCGGTAGAGCCCAGTACGTCACCGGTGAGCTGGCGGTCCCCGCCGCGAGTGCA
>Mycolicibacterium mageritense DSM 44476
ATGCCACTGGTCCGCATCGATCTGCTGAACCATCACGAGCGCGACCACATCCGCGACATCGCCGATGCCATCCATCGTGGCGTGGTCACGGTCCTCGGAATCCCCGAGCGCGACCGATTCCAGGTCATCACCACCCACGCCGCAGACGAGATCATCGCCTTGGACGCCGGGCTGGATTTCGACCGCTCCCGCGATGTCGTCGTCGTCCAGATCTTCACGCAGCGCGGCCGTTCGATCGAGACGAAGGAGCGCCTGTTCGCCGAGTTGGCTGCGCAACTGCAGACCGTGGGAGTGCGGGGCAACGACATGTTCGTCGGCCTCGTCGAGAACGGGCCCGAAGACTGGTCTTTCGGCTTCGGCAAGGCCCAATACCTCACCGGCGAACTCGCGGTTCCG
>Mycolicibacterium phlei DSM 43239
ATGCCACTAGTGCGTATCGACGTTACTTCCGACCGGTCACGTGATCAGCAACGCGCCATCGCCGACGCCGTGCATGACGCCTTGGTCGAAGTGTTGAAAATCCCTGCACGAGACCGATTTCAGATCATCACGGGGCATGAGGCCGCCGACATCATCGCAGAGGATGCGGGACTGGGGTTCACGCGATCGGCCCGTGTGGTGATCGTGCACATCTTCACCCAGGCCGGCCGTACCGCGGAGACCAAGCAGCGGATCTTCGCCGAGCTGGCCAACAGGCTGGCCGCCGTCGATGTGGCGGGCGCGGATCTTTTCGTGGCGATCAGCGAAAATGGGCCGCAAGATTGGTCTTTCGGCTTCGGTAACGCGCAGTACGTTACCGGTGAGCTGGCTGTGCCCGCCGCGGCGAGC
>Mycolicibacterium phocaicum DSM 45104
ATGCCATTGCTCAACATCACCGTGATCCGGGGCCGCACCCCCGAAGAACTCCGTCAGCTGCTGGACAGCGCCCACCGGGCTGTTGTGGAGGCGTTCGGCATCCCCGAACGGGACCGCTACCAGGTCGTCGACGTCCGCGAGCCCGATGACGTTGTCGCGCAAGACACTGGACTGGGATTCGAACGATCAGACCAGCTAGTGATCATCCAGGTGGTCAGCCGCCGCCGCACCGCAGAGATGAAGCAGCGGTTCTACGAGCTGCTGGCCGAGCACCTGCATAGGGACTGCGGTTTGGACGCCAAAGACCTGATCGTGTCGATCACCGAAAACGGCGACGCCGATTGGTCGTTCGGCGCGGGCCGGGCACAGTTTGTCACCGGCGAACTC
>Mycobateroides salmoniphilum DSM 43276
ATGCCGCTAGTGCGTATCGACGTCACCTCGGATCGGACGCGCGAACAGCAGCGCGCCATCGCCGACGCGGTGCACGAGGCCCTGGTCGAAGTCTTGAAAATCCCTGTGCGCGACCGATTCCAGATCATTACGGGGCATGACTCGGCGGATATCATCGCCGAAGATGCGGGACTGGGATTCCACCGATCGGCGCAGGTGGTGATCGTGCACATCTTCACCCAAGCCGGCCGGACGACGGAGACCAAACAGAAGGTCTTCTCGGCGCTGGCCGTGAAGCTGGCCGCCGTTGGCGTGGCGGGCGCGGATCTGTTCGTGGCGATCAGCGAAAACGGGTCGCAGGATTGGTCTTTCGGCTTCGGGCAGGCGCAATACGTCACCGGCGAGCTG
>Mycobateroides saopaulense CCUG 66554
ATGCCACTAGTGCGTATCGACCTCACCTCGGACCGGTCCCGTGCAGAGCGGCGCGCCATCGCCGATGCCGTGCATGGCGGGCTGGTCGCGGTTCTGAAGATTCCCGAGCGAGACCGCTTCCAGATCATTACCGCACACGACCCGGCCGACATCATCGCCGAGGATGCGGGACTGGGATTCACGCGCTCGCAGGTGGTGATCGTGCACATCTTCACCCAGGGCGGCCGCACGGCGCAGACCAAGCAGCGGGTCTTCTCCGAGCTGGCGAACAGACTTGAGGCGGTCGGCGTCGCGGGAGCGGACTTATTCGTGGCAGTTAGCGAAAACGGGCCGCAGGATTGGTCTTTCGGCTTTGGCAAGGCACAGTACGTCACCGGCGAGTTGGCGGTGCCTGCC
>Mycobacterium stephanolepidis NJB0901
ATGCCATTAGTGCGTATCGACGTCACCTCGGATCGATCAGGCGATCAGCGACGCGCCATCGCCGACGCCGTGCACGAAGCCCTGGTCGAAGTCTTGAAAATCCCTGCACGAGACCGATTTCAGATCATCACTGCGCATGAGTCCGCCGACATCATCGCCGAGGATGCGGGGCTGGGGTTCGTGCGATCGGCCCGTGTGGTGATTGTGCACATCTTTACCCAGGCAGGCCGTACCACGGAGACCAAGCAGCGGATCTTCGCCGAGCTGGCTAAGAGGCTAGCCGCCGTCGATGTGGCGGGCGGGGACCTTTTCGTGGCGATCAGTGAAAATGGGTGGTCTTTCGGCTTCGGTAACGCGCAGTACATCACCGGTGAGCTGCCTGTGCCC
>Mycolicibacterium wolinskyi ATCC 700010
ATGCCACTGGTTCGTATCGATCTGCTGAACCACCATGGAAATGAACACATCCGAAACGTCGCCGACGCCATCCACCGAAGCCTGGTCGCGGTACTCGGAATCCCCGAGCGTGACCGGTTCCAGGTCATCACCCCGCATCGCCCCGGAGAGATCATCGCGCTGGACGCCGGCCTCGGGTTCGACCGCTCGCCGGACACCGTGATCATCCAGATCTTCACGCAGCGCGGGCGTTCCATCGACACGAAGGAACGGCTCTACGCCGAGATCGCGGCGCAGCTGGAGGCGGTGGGAGTCCGCGGCGACGACATTTTCGTCGGCATCGCAGAGAACGGACCCGAGGACTGGTCGTTCGGTTTCGGAAAGGCCCAGTACGTCACCGGCGAACTCGCCGTACCG
>Mycolicibacterium agri JCM 6377
ATGCCACTGGTCCACATTCACGTCACCGAAGCCCGGCGTACGCCAGAACAACTCACCCGACTGGCGGATACCGTCCAGCAGGTAATGAGCGAGTGCTTCGCTGCACCCGATGGGGACCGCTATCAAATCATCACCGAGCACAAGCCGGGCCAGATGATCGCCGAGGACACCGGGCTCGGGTTCGAGCGGACTGATGACGTCGTCATCTTGCAGATCTTTCAGCAGGGTCGAACACGCGACCAAAAGCAAGCGGCGTACCGGGCACTTGCTGACCGTCTTCGCGATCAAACCGGCTTGAAACCATCGAATTTGATCGTCTCCATTGTCGAAACCGCGCGTGAGGATTGGTCCTTCGGTAACGGCATCGCGCAGTTCGTCGAAGGTCGACTGTAGGTTCGCGCC
>Mycobacterium dioxanotrophicus PH-06
ATGCCCCTGGTCCATATCCACGTGATCGAATCGCGGCGCACCGCTGAGCAATTGAGACAGCTGGCGGACACCATCCAGGACGTGATGCTCGAACACTTCGCGGCACCACCTCGGGACAGATACCAGATCATCACCGAACACAAACCCGGGCACATCATCGCCGAGGACACCGGCTTGGGCTTCGAACGGACCGATGACGTCGTCGTCATCCAGATCGTCCAGCAGGGCCGTACCTCGGACCAGAAACAAGCCATGTATACGGCGCTGGCCGAACGTCTCAAAGTCGCATCAGCTTTGGCCCCAACGGATTTGATTGTCTCCGTCGTCGAAAACTCCAAAGAGGACTGGTCATTTGGGTACGGCATCGCGCAGTTCATTGCCGGACAGCTG
>Mycolicibacterium farcinogenes DSM 43637
ATGCCACTCGTACATATTCATGTCATCGAGGGCCGGCGCACACCGGCTCAGCTGCGTCAGGTCGCCGACACAATCCAAGACGTCATGCTTGAGTATTTCGCCGCTCCTGAACGCGACAGGTACCAGATCATCACCGAGCACAAACCGGGCCAGATCATCGCCGAAGACACAGGGCTCGGATTCGACCGGACCGACGACATTGTCCTCGTGCACGTCTTCCAGCAAGGTCGCACATCTGATCAGAAACAAGAAACGTACCGAGCTCTGGCGCAACGGCTCCGCGAACAAACAGGCCTGAAACCTGCGGATCTGATTGTGTCGATGGTAGAGAACAGTCGCGCGGACTGGTCTTTTGGTGACGGGCGCGCGCAGTTCATCGAGGGTCTGCTA
>Mycolicibacterium senegalense DSM 43656
ATGCCACTCGTACATATTCATGTCATCGAGGGCCGGCGCACACCGGCTCAGCTGCGTCAGGTCGCCGACACAATCCAAGACGTCATGCTTGAGTATTTCGCCGCTCCTGAACGCGACAGGTACCAGATCATCACCGAGCACAAACCGGGCCAGATCATCGCCGAAGACACAGGGCTCGGATTCGACCGGACCGACGACATTGTCCTCGTGCACGTCTTCCAGCAAGGTCGCACATCTGATCAGAAACAAGAAACGTACCGAGCTCTGGCGCAACGGCTCCGCGAACAAACAGGCCTGAAACCTGCGGATCTGATTGTGTCGATGGTAGAGAACAGTCGCGCGGACTGGTCTTTTGGTGACGGGCGCGCGCAGTTCATCGAGGGTCTGCTA
>Mycobacterium simiae JCM 12377 (2)
ATGCCATTCGCTCGAATCGACCTCGTAGAAGGGCAATCCGACGAGTATCGCCAAACGATCGGCGATGTCGTCTACAACGCGATGGTCGACACACTCGGCGTGCCTGAAGGGGATCGCTTCCAGGTAATCAGTGAACATCGCGCGCAGAACTTCATCTTTGACCCCCACTACCTCGGCATCAGCCGGTCGAATGACTGCGTGTTCATCCAGGTGACGCTGCTGGCCGGCAGAACCGTGGACAAGAAGTCAGCGTTTTACAAAGCCATCGCGGACGGCTTGCACGAGCGTCTCGGGATGCGACGCGAGGACATCGTTATCAATCTGGTGGAGAACACCAAAGATAACTGGTCCTTTGGCAACGGTGAAGCTCAGTACGCGACA
