# Supplementary material for: Phylogenetic distribution of malonate semialdehyde decarboxylase (MSAD) genes among strains within the genus Mycobacterium: evidence of MSAD gene loss in the evolution of pathogenic mycobacteria
Source: Front Microbiol. 2023 Oct 13;14:1275616. doi: 10.3389/fmicb.2023.1275616 (PMC10606566; doi:10.3389/fmicb.2023.1275616)
Supplement: Supplementary file 4 [file Data_Sheet_1.ZIP › Supplementary Data 1/MSAD-1 blastp alignment.fas]

>Mycobacterium ahvazicum AFP003
MPLLYIDLIEGRTPSEVQALLDAAHDAVIGAFAVPPGDRYQVVRTHPAHEIVAWDTGLGIDRSARLVIVHVVSRQRTRAMKERFYELLAANLAERCGVDPADLIVSITENSDEDWSFGHGRAQFLTGELQ
>Mycobacterium asiaticum DSM 44297
MPLLYIDIVQGRTPVEVRVLLDAIHEAVVEAFGVPQRDRYQVVRSHPAHEIVAQDTGLGIDRTDALVILHVVSRRRPRELKQKFYERVAAKLAERCGQDPADLIVSITENDDEDWSFGHGRAQFLTGELQAAKEYSS
>Mycobacterium aubagnense DSM 45150
MPLLNFTVIRGRTSEQVRQLLDSAHRAVVDAFGVPERDRYQIVDVREPDDVVALDTGLGFERSDRLVIIEVVSRRRTAEQKQRFYELLAENLHRDCGLDATDLIVAITENGDADWSFGAGRAQFVTGELT
>Mycobacterium avium subsp. hominissuis MAHP-04-13
MPLLYIDLIEGRTPSEVSALLDAIHDTVVEAFGVPPRDRYQVVHTHPAHEIVTLDTGLGIDRSSRQVVLHVVSRRRPRELKQKFYELLASRLAGRCGLDPADLIVSITENDDEDWSFGHGRAQFLTGELT
>Mycobacterium bohemicum DSM 44277
MPLIYVDLIEGRTQSEVARLLDAIHDAVVEAFGVPPRDRYQVVRTHPAAEIVALDTGLGIDRTPRLVIVHVVSRRRERAMKEQFFKVLASNLDVRCGIDPADLIVSITENGDEDWSFGHGRAQFLTGELT
>Mycobacterium bouchedurhonense DSM 45439
MPLLYIDLIEGRTPSEVSALLDAIHDTVVEAFGVPPRDRYQVVHTHPAHEIVTLDTGLGIDRSSRQVVLHVVSRRRPRELKQKFYELLASRLAGRCGLDPADLIVSITENDDEDWSFGHGRAQFLTGELT
>Mycobacterium colombiense CECT 3035
MPLLYVDLVEGRSAPEVRALLDTIHDAVVEAFGVPERDRYQVVRTHPAHEIVTLDTGLGIDRSSRQVVLHVVSRRRPRELKQKFYELLASRLSDRCGLDPADLIVAVTENGDEDWSFGLGRAQFLTGELK
>Mycobacterium conspicuum DSM 44136
MPLLYIDLIEGRTPAEVTELLDAIHDAVVDAFGVPLRDRYQVVRTHPAHEIVAWDTGLGIERSSRLVVVHVVSRRRTREAKEKFYELLASNLAERCGTDPADLIVSITENGDEDWSFGHGRAQFLTGALK
>Mycobacterium cookii DSM 43922
MPLLYVDLIEGRSPAEIRTLLDAIHDAVVEAFAVPTRDRYQVVRTHRAHEIVVWDTGLGIDRSSQLVVLHVVSRRRSTEMKQRFYELVAANLAARCGVDSADLVVSVTENDDADWSFGHGRAQFLTGELA
>Mycobacterium europaeum CSUR P1344
MPLLYIDLIEGRTPSQVRVLLDAVHESVVEAFGVPARDRYQVVRTHPAHEVVALDTGLGIARSSQQVIVHVVSRRRTRAMKEKFYELLAVNLADRCGLDGSDLVVSITENGDEDWSFGHGRAQFLTGELQ
>Mycobacterium florentinum DSM 44852
MPLLYFDLIEGRTPSELQALLDAAHDAVLGAFAVPPGDRYQVVRTHPAHEIVAWDTGLGIDRSARLVIVHVVSRQRTRAMKERFYELLAANLAERCGVDPADLIVSITENGDEDWSFGHGRAQFLTGELR
>Mycobacterium gordonae DSM 44160
MPLLYIDLIEGRTPSEVCSLLDAVHDAVVEAFGVPPRDRYQVVRTHPAHEIIALDTGLGIDRSPSLVIVQMVSRRRPPELKQKFYDLLASNLALRCGLDPADLIVSVTENQDEDWSFGHGRAQFVTGELAAEAPR
>Mycobacterium interjectum DSM 44064
MPLLYIDLIEGRTPAEVRALLDAVHQAVVEAFGVPPRDRYQVVRTHPAHEIVAWDTGLGIARSAQQVIVHVVSRRRTRAMKEKFYELLALSLSERCGIDPADLIVSITENGDEDWSFGHGRAQFLTGELT
>Mycobacterium intracellulare subsp. chimaera DSM 44623
MPLLYIDLIEGRSPSEVRALLDAIHETVVEAFGVPERDRYQVVRTHPAHEVIALDTGLGIDRSARQVILHVVSRRRPRELKQKFYELLASRLAGRCGLDPADLIVSVTENNDENWSFGHGRAQFLTGELK
>Mycobacterium intracellulare subsp. yongonense 05-1390
MPLLYIDLIEGRSPSEVRALLDAIHETVVEAFGVPERDRYQVVRTHPAHEVIALDTGLGIDRSARQVILHVVSRRRPRELKQKFYELLASRLADRCGLDPADLIVSVTENNDEDWSFGHGRAQFLTGELK
>Mycobacterium intracellulare supsp. intracellulare ATCC 13950
MPLLYIDLIGGRSPSEVRALLDAIHETVVEAFGVPERDRYQVVRTHPAHEVIALDTGLGIDRSARQVILHVVSRRRPRELKQKFYELLASRLADRCGLDPADLIVSVTENNDEDWSFGHGRAQFLTGE
>Mycobacterium kubicae JCM 13573
MPLLYVDLIEGRKPAEVRGLLDAIHNAVVEAFGVPQRDRYQVVRTHAAHEIVALDTGLGIDRSARLVVLHVVSRRRPKELKERFYKLVAGNLAERCGIDPADLIISVTENDDDDWSFGHGRAQFLTGELK
>Mycobacterium mantenii DSM 45255
MPLLYIDLIEGRTASEVRALLDAIHETVVEAFGVPERDRYQVVHTHPAHEIVTLDTGLGIDRSSRQVVMHVVSRRRRRELKQKFYELLASRLADRCGLDPADLIVSITENDDEDWSFGHGRAQFLTGELT
>Mycobacterium nebraskense DSM 44803
MPLLYIDLIEGRTPSEVGALLDAIHESVVEAFGVPPRDRYQVVRTHPAHEIVALDTGLGITRSPQQVIVHMVSRRRTRAMKEKFYELMAGNLADRCGLDPADLIVSISENGDEDWSFGLGRAQFLTGELK
>Mycobacterium paraense IEC26
MPLLYIDLIEGRTPAEVRALLDAVHEAVVEAFGVPPRDRYQVVRTHPAHEIVTWDTGLGITRSARQVIVHMVSRRRTRAMKEKFYELLALSLSEKCGIDPADLIVSITENGDEDWSFGNGRAQFLTGELT
>Mycobacterium paraffinicum M11
MPLLYIDLVEGRTPSEVRALLDAVHESVVEAFGVPPRDRYQVVRSHPAHEIIALDTGLGIARSAQQVIVHVVSRRRTRAMKEKFYELLATNLAERCGLDPADLIVSITENGDEDWSFGHGRAQFLTGELK
>Mycobacterium paragordonae JCM 18565
MPLLYIDLIEGRTPAEVRSLLDAVHDAVVDAFGVPPRDRYQVVRSHPAHETIALDTGLGIDRTPSLVIVQMVSRRRPRELKQKFYELLASTLAERCGLDPADLIVSITENEDEDWSFGHGRAQFLTGELTAEAQR
>Mycobacterium paraseoulense DSM 45000
MPLLYIDLIEGRTPSEVSALLDAVHASVVEAFGVPPRDRYQVVRTHPVHEIVALDTGLGITRSSHQVIVHVVSRRRARAMKEKLYELLAGNLAGRCGLDPADLIVSVTENGDEDWSFGHGRAQFLTGELQ
>Mycobacterium saskatchewanense DSM 44616
MPLLYVDLIEGRTPSEVQELLDAIHDAVVEAFRVPPRDRYQVVRTHPAHEIAALDTGLGLTRSPRLVIVHVVSRRRTRVMKEQFFKLLAANLADRCGLDSADLIVSITENGDEDWSFGEGRAQFLTGELK
>Mycobacterium scrofulaceum DSM 43992
MPLLYIDLIEGRAPDDVRGLLDAVHHSVVEAFGVPARDRYQVVRTHPAHEIVALDTGLGITRTAQQVIVHVVSRRRTRAMKEKFYELLAANLAHRCGVDPADLIVTITENGDEDWSFGHGQAQFLTGELQ
>Mycobacterium senriense TY59
MPLLYVDLVEGRSPSEVRALLDAIHETVVEAFGVPERDRYQVVHTHPAHEIVTLDTGLGIDRSSRQVVLHVVSRRRPRELKQKFYELLASRLADRCGLDPADLIVSVTENDDEDWSFGHGRAQFLTGELK
>Mycobacterium seoulense DSM 44998
MPLLYIDLIEGRTPSEVGALLDAVHESVVEAFGVPPRDRYQVVRTHPAHEIVALDTGLGITRSTHQVIVHVVSRRRTRAMKEKFYELLAGNLAGRCGLDPADLIVSVTENGDEDWSFGHGRAQFLTGELQ
>Mycobacterium sherrisii ATCC BAA-832
MPLIYIDLIEGRTPTEVRDLQDAVHDAVVEAFGVPPRDRYQVVRTHSRHEMVAWDTGLGIDRTEKLAVVHVVSRQRTRAMKEKFYELLATNLAENCGLDPADLIVSITENGDEDWSFGHGRAQFLTGELQ
>Mycobacterium shigaense UN-152
MPLLYINLIEGRSPSEVRALLDAAHDAVVGAFAVPPGDRYQVVHTHPEHEIVAWDTGLGIDRSSRLVVVHVVSRRRTRAMKERFYELLAANLAERCGVEPADLIVSITENGDEDWSFGHGRAQFLTGELA
>Mycobacterium simiae JCM 12377
MPLLYLDQIDGRSPSEIQALLDAAHDAVVDAFEVPPGDRYQVVRTHPAHEIVAWDTGLGIDRSTRLVIVHVVSRRRTRAMKERFYELLAANLAERCGVDPADLIVSIAENTDADWSFGHGRAQFLTGELQ
>Mycobacterium stomatepiae DSM 45059
MPLLYFDLIEGRTPSEIQALLDAAHDAVLGAFAVPPGDRYQVVRTHPAHEIVAWDTGLGIDRSARLVIVHVVSRQRTRAMKERFYELLAANLAERCGVDPADLIVSITENGDEDWSFGHGRAQFLTGELK
>Mycobacterium talmoniae ATCC BAA-2683
MPLIYVDLIEGRTPAEVQAVLDTIHEAVLEAFAVPPRDRYQVVRTHRADEVVALDTGLGITRSARLVIVHMISRRRPRAQKQRFYDLLAGKLADRCGLDPADLIVSVTENGDEDWSFGHGRAQFLTGELQGA
>Mycobacterium terramassiliense AB308
MPLLYIDLIEGRTPAQVRALLDAVHEAVVEAFGVPPRDRYQVVRTHPAHEIVAWDTGLGITRSAQQVIVHMVSRRRTRALKEKFYELLALSLSERCGIDPADLIVSITENGDEDWSFGHGRAQFLTGELT
>Mycobacterium timonense CCUG 56329
MPLLYIDLIEGRTPSEVSALLDAIHDTVVEAFGVPPRDRYQVVHTHPAHEIVTLDTGLGIDRSSRQVVLHVVSRRRPRELKQKFYELLASRLAGRCGLDPADLIVSITENDDEDWSFGHGRAQFLTGELT
>Mycobacterium abscessus subsp. abscessus ATCC 19977
MPLVRIDLTADRSPAEQRAIADGVHEGLVAVLKIPARDRFQIITAHDAGDIIAEDAGLGFRRSRSVVIVHIFTQTGRTTETKQRIFAELADRLGAVGVTGADLFVGISENGPQDWSFGFGHAQYVTGELAVPAAGA
>Mycobacterium abscessus subsp. bolletii CCUG 50184
MPLVRIDLTADRSRAEQRAIADAVHDGLVAVLKIPARDRFQIITAHGAGDIIAEDAGLGFRRSRSVVIVHIFTQTGRTTETKQRIFAELADRLGAVGVNGADLFVGISENGPQDWSFGFGHAQYVTGELAVPAAGA
>Mycobacterium abscessus subsp. massiliense CCUG 48898
MPLVRIDLTADRSRAEQRAIADAVHDGLVAVLKIPARDRFQIITAHGAGDIIAEDAGLGFQRSRSVVIVHIFTQTGRTTETKQRIFAELADRLGAVGVNGADLFVGISENGPQDWSFGFGHAQYVTGELAVPAAGA
>Mycobacterium canariasense CCUG 47953
MPLVRIDIVDHRTPEQIRAIADAVHRAVVDVLGIPERDRFQIVTTHRPGEIVALDAGLGFDRSPDVVMIHIFTQAGRSDTTKRDLFARIAERLAGVGVDGRDVFVGITENGAQDWSFGFGKAQYLTGELAVPSSAS
>Mycobacterium chelonae ATCC 35752
MPLVRIDVTSDRSRDQQRAIADAVHDALVEVLKIPARDRFQIITGHEAADIIAEDAGLGFTRSARVVIVHIFTQAGRTAETKQRIFAELANRLAAVDVAGADLFVAISENGPQDWSFGFGNAQYVTGELAVPAAASA
>Mycobacterium chelonae subsp.gwanakae MOTT36W
MPLVRIDLTSDRPRDQQRAIADAVHDALVEVLKIPVRDRFQIITAHEAADIIAEDAGLGFARSSRVVIVHIFTQTGRTVETKQQIFSELADRLAAVDVAGADLFVTISENGPEDWSFGFGNAQYVTGELAVPAAASA
>Mycobacterium chelonae subsp.bovis QIA-37
MPLVRIDLTSDRPRDQQRAIADAVHDALVEVLKIPVRDRFQIITAHEAADIIAEDAGLRFARSSRVVIVHIFTQTGRTVETKQRIFAELADRLAAVDVAGADLFVTISENGPQDWSFGFGNAQYVTGELAVPAAASA
>Mycobacterium cosmeticum DSM 44829
MPLVRIDLADHHSPEQIRAIADRVHQAIVDVLGIPERDRFQIITAHRPGEIVALDAGLGFDRSADVVMVHIFTQAGRSDTTKQELFARIAERLAGAGVDGRDIFVGITENGPQDWSFGFGKAQYLTGELAIPSAAR
>Mycobacterium franklinii DSM 45524
MPLVRIELTSDRSRAEQRAIADAVHDALVAVLKIPARDRFQIITAHDAADIIAEDAGLGFQRSGRVVIVHIFTQAGRSTETKQRIFAEVAKRLAVVDVDGADLFVAISENGPQDWSFGFGAAQYITGELAVPAAASA
>Mycobacterium goodii CCUG 58730
MPLVRIDLLNHHGNEHIRNVADAIHRSLVAVLGIPERDRFQVITPHRPGEIIALDAGLGFDRSPDTVIIQIFTQRGRSIDTKERLYAEIAAQLEAVGVRGDDIFVGIAENGPEDWSFGFGKAQYVTGELAVPEPS
>Mycobacterium immunogenum DSM 45595
MPLVRIDLTADRSLAQRRAIADAVHDALVAVLKIPARDRFQIITAHDAADIIAEDAGLGFERSGSVVIVHIFTQAGRTTQTKQRIFAELADRLAAVEVDGADLFLAISENRAQDWSFGFGRAQYVTGELAVPAASA
>Mycobacterium mageritense DSM 44476
MPLVRIDLLNHHERDHIRDIADAIHRGVVTVLGIPERDRFQVITTHAADEIIALDAGLDFDRSRDVVVVQIFTQRGRSIETKERLFAELAAQLQTVGVRGNDMFVGLVENGPEDWSFGFGKAQYLTGELAVPEPN
>Mycobacterium phlei DSM 43239
MPLVRIDVTSDRSRDQQRAIADAVHDALVEVLKIPARDRFQIITGHEAADIIAEDAGLGFTRSARVVIVHIFTQAGRTAETKQRIFAELANRLAAVDVAGADLFVAISENGPQDWSFGFGNAQYVTGELAVPAAASA
>Mycobacterium phocaicum DSM 45104
MPLLNITVIRGRTPEELRQLLDSAHRAVVEAFGIPERDRYQVVDVREPDDVVAQDTGLGFERSDQLVIIQVVSRRRTAEMKQRFYELLAEHLHRDCGLDAKDLIVSITENGDADWSFGAGRAQFVTGELA
>Mycobacterium salmoniphilum DSM 43276
MPLVRIDVTSDRTREQQRAIADAVHEALVEVLKIPVRDRFQIITGHDSADIIAEDAGLGFHRSAQVVIVHIFTQAGRTTETKQKVFSALAVKLAAVGVAGADLFVAISENGSQDWSFGFGQAQYVTGELAVPAAASA
>Mycobacterium saopaulense CCUG 66554
MPLVRIDLTSDRSRAERRAIADAVHGGLVAVLKIPERDRFQIITAHDPADIIAEDAGLGFTRSQVVIVHIFTQGGRTAQTKQRVFSELANRLEAVGVAGADLFVAVSENGPQDWSFGFGKAQYVTGELAVPAIASA
>Mycobacterium stephanolepidis NJB0901
MPLVRIDVTSDRSGDQRRAIADAVHEALVEVLKIPARDRFQIITAHESADIIAEDAGLGFVRSARVVIVHIFTQAGRTTETKQRIFAELAKRLAAVDVAGGDLFVAISENGWSFGFGNAQYITGELPVPAAASA
>Mycobacterium wolinskyi ATCC 700010
MPLVRIDLLNHHGNEHIRNVADAIHRSLVAVLGIPERDRFQVITPHRPGEIIALDAGLGFDRSPDTVIIQIFTQRGRSIDTKERLYAEIAAQLEAVGVRGDDIFVGIAENGPEDWSFGFGKAQYVTGELAVPEPS
>Mycobacterium agri JCM 6377
MPLVHIHVTEARRTPEQLTRLADTVQQVMSECFAAPDGDRYQIITEHKPGQMIAEDTGLGFERTDDVVILQIFQQGRTRDQKQAAYRALADRLRDQTGLKPSNLIVSIVETAREDWSFGNGIAQFVEGRL
>Mycobacterium dioxanotrophicus PH-06
MPLVHIHVIESRRTAEQLRQLADTIQDVMLEHFAAPPRDRYQIITEHKPGHIIAEDTGLGFERTDDVVVIQIVQQGRTSDQKQAMYTALAERLKVASALAPTDLIVSVVENSKEDWSFGYGIAQFIAGQL
>Mycobacterium farcinogenes DSM 43637
MPLVHIHVIEGRRTPAQLRQVADTIQDVMLEYFAAPERDRYQIITEHKPGQIIAEDTGLGFDRTDDIVLVHVFQQGRTSDQKQETYRALAQRLREQTGLKPADLIVSMVENSRADWSFGDGRAQFIEGLL
>Mycobacterium senegalense DSM 43656
MPLVHIHVIEGRRTPAQLRQVADTIQDVMLEYFAAPERDRYQIITEHKPGQIIAEDTGLGFDRTDDIVLVHVFQQGRTSDQKQETYRALAQRLREQTGLKPADLIVSMVENSRADWSFGDGRAQFIEGLL
>Mycobacterium simiae JCM 12377 (2)
MPFARIDLVEGQSDEYRQTIGDVVYNAMVDTLGVPEGDRFQVISEHRAQNFIFDPHYLGISRSNDCVFIQVTLLAGRTVDKKSAFYKAIADGLHERLGMRREDIVINLVENTKDNWSFGNGEAQYAT
