# Supplementary material for: Phylogenetic distribution of malonate semialdehyde decarboxylase (MSAD) genes among strains within the genus Mycobacterium: evidence of MSAD gene loss in the evolution of pathogenic mycobacteria
Source: Front Microbiol. 2023 Oct 13;14:1275616. doi: 10.3389/fmicb.2023.1275616 (PMC10606566; doi:10.3389/fmicb.2023.1275616)
Supplement: Supplementary file 4 [file Data_Sheet_1.ZIP › Supplementary Data 1/MSAD-2 blastn alignment.fas]

>Mycobacterium aquaticum RW6
GTGCCGAGCTCACTGATCGAGGTCCGCAAGGGCTACACCGCCACCGAAGAGGTGGCTCTCATCGATGCCGTGCATGCCGCGCTCGTCGCTGCCTTCCAGATTCCCGAGGAAGACAAGCACGTGCGGCTGGTTTGCCACGAGCCGCATCGGTTCGCGTACTCACCGAAGCTCGCGAACCCGGATCTGTACACGCTCGTCACCATCGATTGCTTCGTGGGCCGCTCGGTGCAGGCCAAGCGCAATCTCTACGGCGAGATCGTCAGTCGCTTGGGCGCCTTCGGAATTCCGGCCGACCACATCACGATCCTGCTGCGTGAGAGTGCGCTGGAGAACTGGGGTGTGCGGGGCGGTCAGGCGGCCTGTGACGTTGATCTGGGATTCGACATCAACGTC
>Mycobacterium dioxanotrophicus PH-06 (2)
GTGCCGAGCGCTCTGATCGAGGTCCGCAAGGGCTACACCGCAGCCGAAGAGGTGGCTCTCATCGATGCGGTGCATGCCGCGCTCGTCGCTGCCTTCCAGATTCCCGAGGAAGACAAGCACGTGCGGCTGGTATGCCACGAGCCGCATCGGTTCGCGTATTCACCGAAGCTCGCGGCTCCCGATCTGTACACGCTCGTCACCATCGACTGCTTCGTGGGCCGCTCGGTGCAGGCGAAGCGCAATCTCTACGGCGAGATCGTCAATCGCTTGGGTGCCTTTGGAATTCCTGCCGACCACATCACGATACTGCTGCGTGAGAGTGCGCTTGAGAACTGGGGTGTGCGGGGCGGTCAGGCA
>Mycobacterium kyogaense NCTC 11659
ATGCCCAGCACTGTCATTGAAGTTCGTCGGCGTTATCGCGTTGATGAGGAGATCGCGATCATCGATGCCGTTCACGATGCACTGGTCGCCGCGTTCGAGATACCGGCCGCTGACAAGCACGTCCGGCTCGTCAGCCATGAACCGCATCGATTCTCACACTCTCCGGGATTGGCCCAGCCGGAGTTGTACACGTTCGTAGCCGTCGACTGTTTCGCAGGACGCTCGGTGGAAGCGAAACGGAACCTGTATCGGGAGACCGTGGACAGGCTGGGCGCTCTAGGCATCCCAGCCGATCACGTGACCATCGTCTTGCGTGAAAGCGCCGTCGAGAATTGGGGCGTCCGTCGCGGGCAGGCA
>Mycobacterium nivoides DL90
ATGCCCAGCACGCTCATCGAGGTCAGACGGCGGTACACCGAATCGGAAGAGGTCGCGATCATCGACGCGGTGCACGATGCGCTGGTGGCCGCATTCCAGATACCTCCCGGCGACAAGCATGTCCGGTTGGTATCCCATGAACCACACCGGCTCTCGTATTCGCCGGGCCTGGCAAAGCCTGAGCTGTACACGCTTGTGACCATCGACTGCTTTGCCGGCCGATCGGTACCGGCCAAACGAAATCTCTACCGGGAGATCGTCACTCGCCTGGAGGCTGTCGGCATCCCAGCCGACCACATCACGATCGTGCTGCGGGAGAGCGCGCTGGAGAACTGGGGCGTTCGTGGCGGACAGGCC
>Mycobacterium septicum DSM 44393
ATGCCAAGCACGCTCATCGAGGTCAGGCGACGGTACACCGAATCAGAAGAGGTCGCGATCATCGACGCGGTGCACGATGCGCTGGTGGCCGCATTCCAGATACCTCCCGGCGACAAGCATGTCCGGTTGTTATCCCATGAACCACATCGGTTCTCGTATTCGCCGGGCCTGACAAACCCCGAGCTGTACACGCTTGTGACCATCGACTGCTTTGCCGGTCGATCGGTACCGGCCAAACGAAATCTCTACCGGGAGATCGTCACTCGTCTGGAGGATCTCGGCATCCCCTCCGGCCACATCACGATCCTGCTGCGGGAGAGCGCGCTGGAGAACTGGGGCGTTCGTGGCGGGCAGGCC
>Mycobacterium stephanolepidis NJB0901 (2)
ATGCCCAGTTCAGTGGTCGAGGTCCGGCGGCGATACACCGAGGCCGACGAGGTGGCGATCATCGATGCGGTCCACGGCGCGCTGGTCGCTGCCTTTCAGATACCGGAAGGGGACAAGCATGTGCGCCTCGTCGTGCATGAACCCCACAGGTTTTCGCACGCGCCAAGCCTGGCCCGGCCGGAGCTGTACACCTTCGTTTCCATCGACTGCTTCGCGGGCCGATCGATAGGGGCGAAACGTAATCTCTATGCCGAGATTGTGAAACGGCTTTCCTTACTGGGGATACCGCCGGATCACGTCACCATTGTGCTGCGCGAGAGTGCGACCGAGAACTGGGGAATCCGTGGAGGTCAGGCG
>Mycobacterium syngnathidarum 27335
ATGCCCAGCACGCTCATCGAGGTCAGGCGCCCGTACACCGAATCCGACGAGGTGGCGATCATCGATGCGGTGCACGATGCGCTGGTGTCCGCGTTCCAGATACCTCCCGGCGACAAGCATGTCCGATTGGTATCCCATGAACCGCATCGGTTCTCGTATTCCCCCGGATTGGCTCACCCCGAGCTGTACACGTTCGTTGCGATCGACTGCTTCGCCGGTCGATCGGTCGAGGCCAAGCGGAATCTCTACCGGGAGATCACCACTCGTCTGCAGGCGCTGGGCATCCCTGCAAACCACGTCACGATTGTCTTGCGTGAGAGCGCACTCGAGAACTGGGGCGTACGAGGCGGACAGGCCGCGTGCGACGTCGATCTTGGCTTCGCGGTCAACGTCTGATCGGTGTCAACGGGACCTCTCGTGCCGCCCGAGGCCGGG
>Mycobacterium talmoniae ATCC BAA-2683 (2)
ATGCCCAGCTCACTGATCGAGGTTCGCCGCCACTACACGCCCGCCGAGGAAGTCGCCCTCATCGATGCGGTCCACGCCGCGCTGGTGGCCGCGTTCCAGATCCCGGCCGCGGACAAGAATGTGCGGCTGGTCGCCCACGAGCCGCATCGGTTCGCCCACTCGCCGAACCTGACGCACCCGGAGCGCTACACCCTGGTGACCATCGACTGTTTCGCCGGCCGATCCGTGGACGCCAAACGGAACCTCTACGGCGAGATCGTGCGTCGGCTCGCCGAACTCGGTATCCCCGCCGACCACGTCCGGATCCTGCTGCGCGAGAGCGCGCCGGAGAATTGGGGCATCCGCGGCGGGCGCGCC
>Mycobateroides chelonae ATCC 35752 (2)
ATGCCCAGTTCAGTAGTCGAGGTCCGTCGGCGATACATCGAGGCCGAAGAGGTGGCGATCATCGATGCGGTCCACGGCGCGCTGGTCTCTGCCTTTCAGATACCGGAAGGGGACAAGCATGTACGCCTTGTCGTGCATGAACCCCACAGGTTTTCGCACGCGCCAAACCTGGCCCGGCCGGAGCTGTACACCTTTGTTTCCATCGACTGCTTCGCGGGCCGATCGATAGGGACGAAACGAAACCTCTATGCCGAGATTGTGAAACGGCTTTCCTTGCTGGGGATACCGCCGGATCACGTCACCATTGTGCTGCGGGAGAGTGCGACGGAGAATTGGGGAATCCGTGGAGGTCAGGCGGCCTGCGATATCGACCTGGGTTTCGATGTGAACGTC
>Mycobateroides chelonae subsp. gwanakae MOTT36W(2)
ATGCCCAGTTCAGTGGTCGAGGTCCGTCAGCGATACGCCGAGGCCGAAGAGGTAGCGATCATCGATGCGGTCCACGGCGCGCTGGTCGCTGCCTTTCAGATACCGGAAGGGGACAAGCATGTACGCCTTGTCGTGCATGAACCCCACAGGTTTTCGCACGCGCCAAACCTGGCCCGGCCGGAGCTGTACACCTTTGTTTCCATCGACTGCTTCGCGGGCCGCTCGATAGGGGCGAAACGAAACCTCTATGCCGAGATTGTGAAACGACTTTCCTTACTGGGGATACCGCCGGATCACGTCACCATTGTGCTGCGGGAGAGTGCGACGGAGAATTGGGGAATCCGTGGAGGTCAGGCG
>Mycobateroides chelonae subsp.bovis QIA-37 (2)
ATGCCCAGTTCAGTGGTCGAGGTCCGTCGGCGATACACCGAGCCTGAAGAGGTGGCGATCATCGATGCGGTCCATGGCGCGCTGGTCGCTGCCTTTCAGATACCGGAAGGGGATAAGCATGTACGCCTTGTCGTGCATGAACCCCACAGGTTTTCGCACGCGCCAAACCTGGCCCAGCCGGAGCTGTACACATTTGTTTCCATCGACTGCTTCGCGGGCCGATCGATAGGGGCGAAACGAAATCTCTATGCCGAGATTGTGAAACGGCTTTCCTTACTGGGGATACCGCCGGATCACGTCACCATTGTGCTGCGTGAGAGTGCGACAGAGAATTGGGGAATCCGTGGAGGTCAGGCG
>Mycobateroides salmoniphilum DSM 43276 (2)
ATGCCCAGTTCAGTGGTCGAGGTCCGCCGGGTCTACACCGAGGCCGAAGAGGTGGCGATCATCGATGCGGTTCACGGTGCGCTCGTCACTGCCTTTCAGATACCGGAAGAGGACAAGCATGTGCGCCTTGTTGTGCATGAACCCCATAGGTTTTCGCACGCGCCAAATCTGGCCCGGCCAGAGCTGTACACCTTCGTCTCCATCGACTGCTTCGCGGGCCGATCGATAGGAGCGAAACGAAACCTCTATGCCAAGATTGTGAAACAGCTTTCCTTACTGGGCATACCGCCGGATCACGTCACCATTGTGCTGCGCGAGAGCGTGACAGAGAACTGGGGAATCCGTGGCGGTCAGGCC
>Mycolicibacillus koreense KCTC 19819
ATGCCGAACACCGTGATCGAGGTCCGCCGCACCTACAGCCGAGACGACGAGATCGCCCTCATCGACGCCGTGCACGACGCGCTGGTCGACGCGTTCGAGATCCCGGCCGACAACCGTTGCCTGCGCCTGATCGTGCATGAACCGCACCGGTTCGCCACCGCGCCGAACCTCACCGACCCGGAGCGCTACACGCTGGTGACGATCGACTGTTTCGCCGGCCGCTCGGTGCAGGCCAAACGCAACCTCTATCGCGGCATCGTCGAACGCCTTGGCGCGCTGGGCATCCCCGCCGATCACGTCGCAATCGTGGTGCGGGAGAACACCACCGAGAATTTCGGGATCCGGGGTGGTCAGGCGGCCTGCGACGTCGACCTGGAATATCCGGTCACGATC
>Mycolicibacillus parakoreensis DSM 45575
ATGCCCAACACCGTGATCGAGGTCCGCCGTACCTACAGCCGCGACGACGAGATCGCCCTCATCGACGCCGTGCACGACGCGCTGGTCGACGCGTTCGCGATCCCGGCCGACAACCGCTGCCTGCGCCTGATCGTCCACGAGCCGCACCGGTTCGCCGCCGCGCCGAACCTGGCCGACCCCGAGCGCTACACCCTGGTGACCATCGACTGTTTCGCCGGCCGTTCGGTGCAGGCCAAACGCAACCTGTACCGCGGCATCGTCGAACGGCTTGGTGCGCTGGGGATTCCCGGTGACCACATCGCAATCGTGGTGCGGGAGAACACGACCGAGAACTTCGGGATCCGCGGCGGGCAGGCCGCCTGCGACGTCGACCTGGGGTATCCGGTCACCGTC
>Mycolicibacillus trivialis DSM 44153
ATGCCCAACTCCGTGATCGAGATCCGCCGGACTTACTCCCGCGACGAGGAAACGGCGCTGATCGAGGCGGTGCACGCCGCGCTGATGGCCGCGTTCGACGTGCCCGCCGACGGCCGCTGCGTGCGACTACTGGTCCACGAACCGCACCGGTTCGCCTGCCCGGCGAAGCTCGCCGACCCCGAGCGGTACACGCTGGTCACTATCGACTGCTTCGCCGGCCGCTCACTGCAGGCCAAACGCGCGCTCTACCGCGGCATCGTCGAACGTCTCGCCGCGTTGGGCATCCCGGGTGACCACGTCGCGATCGTGGTCCGGGAGAACACCAAGGAGAACTTCGGGATTCGCGGCGGGCGGGCGGCCTGCGACGTCGACCTGGGCTACACCGTCACGGTG
>Mycolicibacter algericus DSM 45454
ATGCCGACCGTGCTGATCGAGGTTCGCCGCCGCTACTCGCAAGCCGAGGAAGTCGCCATCATCGACGCTGTTCACGGCGCGCTGGTGGCGGCTTTCCAGACGCCCGCCGACGACAAGAACGTCCGGCTGGTGGTTCATGAGCCGCACCGGTTCGCAGTCCCGGAAAAACTCACCCGACCCGAGTACCGCACTCTGGTCTCGATCGACTGCTTCACCGGCCGCACCCTGGAAGCCAAGCGGAAACTCTACGCGGAGATCGTCGAACGCCTTGCGACGCTGGGTATCCCGATCGACCACGTGATGATCACGCTGCACGAGGTGGACCGGGAGAACTGGGGGATCCGCGGCGGGCAGGCCGCATCCGACGTCGAGTTGGGGTTCAACGTTCGGGTG
>Mycolicibacter arupensis DSM 44942
ATGCCAACTGTCTTGATCGAGGTTCGCCGCCACTACTCCCAGGCCGAGGAAGTCGCGATCATCGACGCCGTTCACGGCGCGCTGGTGACCGCGTTCCAGATACCGGCCAAGGACAAGAACGTGCGGCTGGTGGTGCACGAGCCGCACCGCTTCGTGGTACCCGCTCAGCTCGCCCAGCCCGAGTATCGGACCCTGGTCTCCATCGACTGTTTCTCTGGGCGGTCGGTGGAGGCCAAGCGACTGCTCTACGCCGGAATCGTCGAAAACCTTGCCGAACTTGGTATTCCACGTGACCACGTGATGATCACCCTGCACGAGTCTGACCGCGACAATTGGGGCATCCGGGGCGGCCAGGCGGCGTCGGACGTCGATCTGGGCTTCACCGTTCAGGTG
>Mycolicibacter heraklionense JCM 30995
ATGCCCACTGTCCTGATCGAGGTCCGCCGCCGCTACGAGCCGGCCGAGGAAGTCGCGATCATCGATGCCGTCCACGGCGCGCTGGTGACCGCCTTCCAGACCCCGGCCACGGACAAGAACGTGCGGTTGGTCGTCCATGAGCCGCACCGGTTCGCGGTTCCGGAGCAGCTCGCAAAGCCCGAGTGCCGCACGCTGATCTCGATCGACTGCTTCTCCGGCCGGTCCCTGGAGGCCAAGCGGCAGCTGTATGCCGGGATCGTCGAAAACCTTGCCGCGCTGGGCATTCCCGCTGACCACGTGATGATCACCCTGCACGAGGTGGATCGGGACAACTGGGGCATCCGGGGCGGGCAGGCCGCATCCGACGTCGACCTGGGGCTCAACGTCCGGGTG
>Mycolicibacter hiberniae DSM 44241
GTGCCCACCGTCCTGATCGAGGTCCGCCGCCGCTACGAGCCGGCCGAAGAAGTTGCGATCATCGACGCCGTCCACGGCGCGCTCGTGACGGCCTTCCAGATCCCGGCCGCCGACAAGAACGTGCGGCTGGTCGTGCACGAGCCGCACCGGTTTGCGGTTCCGGCGCAGCTCACCAACCCCGAGTACCGCACTCTGGTCTCCATTGACTGTTTCTCCGGCCGGTCGCTTGAGGCCAAGCGGCGGCTTTATGCCGGGATCGTCGAAAACCTTGCTGCGCTGGGTATTCCCAGTGAACATGTGATGATCACCCTGCACGAAGTGGATCGAGAGAACTGGGGTATCCGGGGCGGGCAGGCC
>Mycolicibacter icosiumassiliensis 8WA6
ATGCCCACCGTCCTGATCGAGGTTCGCCGCCGCTACGAACCGGCCGAGGAAGTCGCGATCATCGATGCCGTCCACGGCGCGCTCGTGACCGCTTTCCAGATCCCGGCCAAGGACAAAAACGTGCGGTTGGTCGTCCACGAGCCGCACCGGTTTGCGGTCCCGGCGCAGCTCGCCAGGCCCGACTACCGCACCCTGGTATCGATTGACTGCTTCTCGGGCCGGTCACTTGAGGCCAAGCGGCTGCTTTATGCCGGTATCGTCCAAAACCTTACTGCGCTGGGCATTCCCGCTGACCATGTGATGATCACCCTGCACGAAGTGGATCGCGACAATTGGGGCATTCGAGGCGGGCAGGCC
>Mycolicibacter kumamotonensis DSM 45093
GTGCCCACCGTCCTGATCGAGGTCCGCCGCCGCTACCAGCCGGCCGAAGAAATCGCGATCATCGATGCCGTCCACGCCGCACTGGTGACCGCCTTCCAGATCCCGGCCAAGGACAAGAACGTGCGGCTGGTCGTGCATGAACCGCACCGGTTCGCGGTTCCTGAGCACCTGGTGCAGCCGGAGTACCGCACCCTGATCTCGATCGACTGCTTCACCGGCCGGTCCCTGGACGCCAAGCGGACCCTCTACGCCGAAATCGTGGAACGCCTTGCCGCATTGGGTATTCCGCGTGACCACGTGATGATCACCCTGCACGAGTTCGACCGGCAGAACTGGGGAATCCGCGGCGGCCAGGCC
>Mycolicibacter minnesotensis DSM 45633
ATGCCCACTGTCTTGATCGAAGTTCGCCGCCACTACTCGCAGGCCGAGGAAGTCGCGATCATCGACGCCGTCCACAGCGCTCTGGTGACCGCTTTCCAGATACCGGCAAAGGACAAGAACGTCCGGTTGGTGGTGCATGAGCCGCACCGCTTCGCGGTGCCCGCACAGCTCGCCCAGCCCGAGTTCCGGACCTTGGTCTCCATCGACTGTTTCTCCGGCCGGTCAGTGGAGGCCAAGCGACTGCTCTACGCCGGCATCGTTGAAAATCTTGCAGAACTTGGTATTCCAGGCGACCACGTGATGATCACCCTGCACGAGTCGGATCGCGACAACTGGGGTATCCGGGGCGGGCAGGCG
>Mycolicibacter nonchromogenicus DSM 44164
GTGCCCACCGTCTTGATCGAGGTCCGCCGCCGCTACGAGCCGTCCGAAGAGGTTGCGATCATCGACGCCGTCCACGGCGCGCTCGTGACGGCCTTCCAGATCCCGGCCGCCGATAAGAACGTGCGGCTGGTGGTGCACGAGCCGCACCGGTTTGCGGTTCCGGCGCAGCTCACCCAGCCCGAGTACCTCACCCTGGTCTCCATTGACTGCTTCTCGGGCCGGTCGCTCGAGGCCAAGCGGCGGCTTTATGCCGGGATCGTCGAAAACCTTGCTGCGCTGGGTATTCCCCGTGACCATGTGATGGTCACCCTGCACGAAGTGGATCGGGAAAACTGGGGTATCCGGGGCGGGCAGGCC
>Mycolicibacter terrae CIP 104321
ATGCCCACTGTCCTGATCGAGGTCCGTCGCCGCTACGAGCCGGCCGAAGAAGTCGCGATCATCGACGCCGTCCACGGCGCGCTGGTGACCGCCTTCCAGATCCCGGCCCAGGACAAGAACGTGCGGCTGATCGCCCATGAACCGCACCGGTTCGCGGTTCCCGAGCACCTGGCGCAGCCCGAGTACCGCACCCTGATCTCGATCGACTGCTTCACCGGCCGGTCCCTGGACGCCAAGCGGGCCCTCTACGCCGAGATCGTGGAACGGCTTGCCGCGTTGGGTATTCCGCGTGACCATGTGATGATCACGCTGCACGAGGTCGACCGGCAGAACTGGGGAATCCGCGGCGGCCAGGCC
>Mycolicibacter virginiense DSM 100883
ATGCCCACCGTCCTGATCGAGGTCCGTCGCCACTACGAGCCGGCCGAGGAAGTCGCGATCATCGATGCCGTCCATGGCGCGCTCGTGACCGCTTTCCAGATCCCGGCCAAGGACAAGAACGTGCGGCTGGTGGTGCACGAGCCGCACCGTTTTGCGGTTCCGGCGCAGCTCGAGAAGCCCGAATGCCGCACCCTGATCTCGATCGACTGCTTCTCCGGCCGGTCGCTGGAGGCCAAGCGCCTGCTTTATGCCGGGATCGTCGAAAATCTTGCCGCGCTGGGTATTCCCGCCGACCACGTGATGATCACCCTGCATGAGGTGGATCGGGAGAACTGGGGCATCCGGGGCGGGCAGGCC
>Mycolicibacterium aubagnense DSM 45150 (2)
ATGCCGAGTTCACTGATCGAAGTACGCCGTCAGTATCGCCAAGCCGACGAGGCCGCCATCATCGACGCCGTCCATGATGCGCTGGTGGCCGCGTTCCACATCCCGGTCGGTGACAAGCACGTCCGGCTGCTGGTCCATGAACCGCACCGGTTTTCGCACGCACCGCAGCTGGCGCACCCCGAGCGGTACACGCTGGTGACCATCGACTGTTTCGCCGGCCGTTCGGTGGACGCCAAGCGCGCACTGTACCGCGAGATCGCGGGCCGCCTTGCCGCGTTCGGCATTCCGGCCGACCACGTCACGATCCTGCTGCGCGAGAGCGCGCTCGAGAACTGGGGTATCCGCGGCGGGCACGCGGCCTGCGACGTCAACCTCGGCTTCGACGTGAATGTC
>Mycolicibacterium boenickei JCM 15653
ATGCCCAGCACGCTCATCGAGGTCAGGCGCCAGTACACGGAAGCCGAAGAGGTGGCGATCATCGACGCGGTGCACAACGCGCTGGTGGTTGCGTTCCAGATACCCTCCGGTGACAAGCACGTTCGGCTGGTATCCCATGTACCACATCGGTGCTCGCATTCACCCGGACTGGCTCACCCCGAGCTGTACACACTTGTCGCGATCGACTGCTTTGCCGGTCGATCGGTCCAGGCCAAGCGAAACCTCTACCGGGAGATCGTCACTCGCCTGGAGACACTGGGTATCCCGGCCGATCATGTCACGATCGTCCTGCGTGAGAGCGCGCTCGAGAACTGGGGCGTTCGTGGCGGGCGGGCCGCGTGCGATGTCGATCTGGGTTTCGACGTCAACGTC
>Mycolicibacterium brisbanense JCM 15654
GTGCCGAGTTCGCTGATCGAGGTTCGCAAGCCCTACACGGTTGCCGAAGAGGTGGCCCTCATCGATGCCGTGCATGCCGCACTTGTCGCTGCTTTCCAGATTCCCGCGGAAGACAAGCACGTGCGGCTGGTGAGCCATGAGCCGCATCGGTTCGCGTATTCGCCGAAGCTCGCGAATCCCGATCTGTATACGCTCGTCACCATCGACTGCTTCGTGGGCCGCTCGGTGCAGGCCAAGCGCAATCTATACAGCCAGATCGTCAATCGCTTGGGGGACTTCGGAATTCCGGCCGACCACATCACCATCCTGCTGCGCGAGAGCGCGCTCGAGAACTGGGGCGTCCGAGGCGGACAGGCGGCCTGCGACGTTGATCTGGGCTTCGACGTCAACGTC
>Mycolicibacterium canariasense CCUG 47953 (2)
ATGCCCAGCACCATCATCGAAGTCCGACGGCGATACACGCCAGCCGAAGAAGGCGCCATCATCGACGCAGTGCACTGCGCGCTGGTAGCGGCATTCCGGATCCCTGTTGTCGACAAGCACGTTCGGCTGGTGTCTCACGAACCGCACCGGTTCGCTGTACCACCCGGCCTCGCGACACCGGAGCTGTACACCTTCGTCGGCATCGATTGTTTCGCCGGCCGCACGGTCCAGGCCAAGCGCAACCTCTACCGCGAGATCACCGACGCGCTGCACGCCTTGGGCATTCCGCGCGACCACGTCACCATCCTGCTGCGGGAGAGCTCCCTGGAGAACTGGGGTATCCGCGGCGGTCAAGCGGCCTGCGACGTCGACCTGGGCTTCGATGTCAACGTGTGA
>Mycolicibacterium chubuense NBB4
ATGCCCAGTACGGTCATCGAGGTCCGACGGCGCTACGACGCAGCCGAAGAGGTGGCGATCATCGATGCGGTTCACCAGGCGCTCGTGTCCGCGTTCGGGATTCCGTTCAACGACAGGCATGTCCGCCTGGTCGCCCATGAACCCCACCGGTTCTCACACTCACCGACGTTGGCGAAGCCGGAGCTGCATACCTTCGTGGCGATCGACTGCTTTGCGGGTCGGTCGATACATGCCAAACGCAATCTCTACGGCCAGATCGTGGACCGGCTGAGCACACTGGGCATCCCGCCCGATCACGTGACCATCGTGCTGAGGGAAAGCGCCCTCGAGAACTGGGGAATCCGCGGCGGGCAAGCCGCTTGCGATGTCGATCTCGGTTTCGACGTCACCGTGTAG
>Mycolicibacterium conceptionense CCUG 50187
ATGCCCAGCACGCTCATCGAGGTCAGGCGCCACTACACCGAATCCGAAGAGGTGGCGATAATCGACGCGGTGCACGATGCGCTCGTGGCGGCGTTTCAGATACCCGTCGGCGACAAGCATGTCCGACTGGTTTCCCATCAGCCACATCGGTTCTCGTACTCGCCGGGGTTGGCTCATCCCGAGCTCTACACGCTCGTCGGAATCGACTGCTTTTCCGGTCGATCAGTAGAGGCGAAGCGAAACCTCTACCGGCAGATCGTCATTCGGCTGGAGAAACTGGGCATTCCGGCCAACCATGTCACGATCGTCTTACGTGAGAGCCCGCTCGAGAACTGGGGCATCCGGGGCGGGCAGGCCGCGTGCGATATCGACCTGGGCTTCGAGCTCGACGTC
>Mycolicibacterium farcinogenes DSM 43637 (2)
ATGCCCAGCACGCTCATCGAGGTCAGGCGCCACTACACCGAATCCGAAGAGGTGGCGATAATCGACGCGGTGCACGATGCGCTCGTGGCGGCGTTTCAGATACCCGTCGGCGACAAGCATGTCCGACTGGTTTCCCATCAGCCACATCGGTTCTCGTACTCGCCGGGGTTGGCTCATCCCGAGCTCTACACGCTCGTCGGAATCGACTGCTTTTCCGGTCGATCAGTAGAGGCGAAGCGAAACCTCTACCGGCAGATCGTCATTCGGCTGGAGAAACTGGGCATTCCTGCCAACCATGTCACGATCGTCTTACGTGAGAGCCCGCTCGAGAACTGGGGCATCCGGGGCGGGCAGGCC
>Mycolicibacterium fluoranthenivorans DSM 44556
GTGCCCAGCTCACTGGTCGAAGTCCGCAGGCAGTACACCGTGGCGGAGGAGATCGCCATCATCGACGCCGTCCATGACGCCCTGGTGGCGGCATTCCGGATTCCGTTGGCGGACAAACATGTACGGCTGGTGGTGCACGCGCCGCACAGATTCGCCCACTCGCCGGAGCTGGCCGATCCGCAGCGCTACACCCTGGTCACGATCGACTGTTTCGCCGGGAGATCGGTCCAGGCCAAGCGGGGGTTGTTCGGCGAGATCGTCAGTCGACTGGGCGGCCTGGGTATCCCGGCCGACCATGTGACGATCGTGCTGCGCGAGAGTGCCCTGCAGAACTGGGGGATCCGCGGCGGTCAGGCGGCCTGCGATGTCGACCTCGGGTTCGAGGTGACCGTC
>Mycolicibacterium fortuitum subsp. fortuitum DSM 46621
ATGCCCAGCACTCTCATCGAAGTACGACGGACTTGCGGCGAGGCCGACGAGGTGGCGATCATCGATGCGGTGCACGATGCTCTGGTGGTCGCGTTCCGCATTCCCGCCGGCGACAAACACGTTCGGCTGCTATCCCATGAACCTCACAGGTTCTCGTGTTCTCCGGAGCTTGCGCAGCCCGAGCTCTACACCCTCGTGACGGTGGACTGTTTTTCTGGTCGATCCGTGCAGGCCAAGCGAAACCTGTACCGGGAAATCGTCAGCCGCCTTCAGGGCTTGGGCATCCCGCCGAACCACGTGACCATCCTGCTGCGGGACCATCCGTTGCAGAACTGGGGCGTTCGCGGCGGGCAGGCCGCCTGCGATGTCGACCTGGGTTTCGACGTCAACGTG
>Mycolicibacterium llatzerense MG13
ATGCCGAGTTCACTGATCGAGGTCCGCCGCCAGTACAGCCAGCCCGACGAGGTCGCCATCATCGATGCCGTCCACGGTGCGCTGGTTGCCGCGTTCCGGATCCCGGTCGGCGACAAGCACGTCCGGCTGCTGGTCCATGAACCGCACCGGGTTTCGCATGCCCCGCACCTCGAACACCCCGAGCGGTACACGCTGGTGACCATCGACTGTTTCGCCGGCCGATCGGTGGATGCCAAGCGGGAGCTGTACCGGGAGATCGTCGGCCGCCTGGCCGCCTTCGACATTCCGGCCGATCACATCACGATCCTGCTCCGCGAGAGTGCGCTCGAGAACTGGGGCATCCGCGGTGGGCGGGCGGCCTGCGACGTCAACCTCGGGTTCGACGTGAATGTC
>Mycolicibacterium lutetiense DSM 46713
ATGCCCAGCACGGTCATCGAGATAAGGCGGCCTTGCCGTCGGTCCGACGAGGTGGCGATCATTGACGCGGTGCACGAAGCACTCGTGGTCGCTTTCCAGATCCCGGCCGGCGACAAGCATGTCCGGCTGGTATCCCATGAGCCGCATCGTTTCTCGCACTCGCCGGGCCTGGCGCAACCTGAGCTGTACACCCTCGTGACGATCGACTGCTTTTCCGGGCGATCGGTGCAGGCCAAGCGCAGCCTCTATCAAGAGATTGTCGGTCGACTGGAAGCGCTGGGCATCCCACCCGACCACGTCACCATCGTGCTGCGCGACCACCCCATGCAGAACTGGGGAATTCGTGGTGGGCAGGCC
>Mycolicibacterium mucogenicum DSM 44124
ATGCCGAGTTCACTGATCGAGGTCCGACGTCAGTACAGCCAGTCCGACGAGGTCGCCATCATCGATGCCGTCCACGCTGCACTGGTCGCCGCGTTCCAGATCCCGGTCGGCGACAAGCACGTCCGGCTCCTGGTCCATGAGCCGCACCGGTTTTCGCATGCGCCGCATCTCGCGCATCCCGAGCGGTACACCTTGGTGACCGTCGACTGTTTCGCCGGGCGGTCGGTGGACGCCAAGCGTGCGCTGTACCGCGAGATCACGGGCCGCCTTGCCGCCTTCGACATACCGGCCGACCACATCACGATCCTGCTCCGCGAGAGCGCGCTCGAGAACTGGGGTATCCGCGGCGGACAGGCCGCCTGCGACGTCGCCCTCGGGTTCGATGTGAATGTC
>Mycolicibacterium neworleansense ATCC 49404
ATGCCCAGCACGGTCATTGAGGTCAGGCACCGGTACACCGAACCTGAAGAGGTGGCGATCATCGACGCGGTGCACGATGCGCTGGTGGCCGCGTTCCAGATACCGCCCGGGGACAAGCATGTCCGGCTGGTGTGCCATGAGCCTCACCGGTTCTCACATTCGCCGGGTCTGGCGAGGCCTGAACTGTACACGTTCGTAGCGGTCGACTGCTTTGCCGGGCGCACTGTGGGGGCCAAGCGCACTCTCTACCGAGAGGTCGTCAATCGCCTAGAGGGACTTGGCATCCCGCCTGATCACGTCACGATCGTCTTGCGGGAAAGCGCTGTCGAGAACTGGGGAATTCGTGGTGGGCAGGCG
>Mycolicibacterium peregrinum DSM 43271
ATGCCCAGCACACTCATCGAGGTACGGCGGCCCTACCGCCAGTCCGAAGAGGTGGCGATCATCGACGCCGTGCACGACGCACTTGTGGCCGCCTTTCACATCCCGGCCGACGACAAGCATGTCCGGCTGGTATCCCATGAGCCGCATCGGTTCTCGCACTCACCGGGCCTGGCGCAACCGGAGCTGTACACCCTGGTGACGATCGACTGTTTTTCTGGTCGGTCGGTCGAGGCCAAGCGAGACCTCTACCGGCAGATCGTCAATCGTCTGGAGGCGCTGGGCATCCCACCGAACCACGTCACCATCCTCGTGCGCGACAGCCCGCTGCAGAACTGGGGCATTCGTGGCGGACAGGCC
>Mycolicibacterium phocaicum DSM 45104 (2)
ATGCCGAGTTCCCTGATCGAGGTCCGACGCCGGTACAGCCAGTCTGACGAGGTCGCGCTCATCGACGCCGTCCACGGTGCGCTGGTAGCCGCGTTCCGGATCCCGGTCGGCGACAAACACGTCCGGCTGGTGGCCCATGAGCCGCACCGGGTTTCGCACGCGCCGCATCTCGCGCACCCCGAGCGGTACACCCTGGTGACCATCGACTGTTTCGCCGGCCGGTCGGTGGCTGCCAAGCGCGAGCTGTACCGACAGATCGTGCGCGGCCTGGCCGCCTTCGACATTCCGGCCGACCACATCACGATCCTGCTGCGCGAGAGCGCGCTGGAGAACTGGGGCATCCGGGGCGGGCAGGCCGCCTGCGACGTCGGCCTCGGGTTCGATGTGAATGTC
>Mycolicibacterium porcinum HMC1
ATGCCCAGCACGCTCATTGAGGTCAGGCGCCAGTACACCGAAGCTGAAGAGGTGGCGATCATCGACGCGGTGCACGATGCGCTCGTGGCCGCGTTCCAGATACCCTCCGGTGACAAGCATGTCCGGCTGGTATCCCATGAACCACATCGGTTCTCGCATTCACCCGGACTGGCTCACCCCGAGCTGTACGCACTTGTCGCGATCGACTGCTTTGCCGGCCGATCGGTCGAGGCCAAGCGAAACCTCTACCGGGAGATCGTCACTCGCCTAGAGACACTGGGTATCCCGGCCGACCATGTCACGATCGTCCTGCGTGAGAGCGCGCTCGAGAACTGGGGCGTTCGTGGCGGGCGGGCCGCATGCGATGTCGATTTGGGTTTCGACGTCAACGTCTGA
>Mycolicibacterium senegalense DSM 43656 (2)
ATGCCCAGCACGCTCATCGAGGTCAGGCGCCACTACACCGAATCCGAAGAGGTGGCGATAATCGACGCGGTGCACGATGCGCTCGTGGCGGCGTTTCAGATACCCGTCGGCGACAAGCATGTCCGACTGGTTTCCCATCAGCCACATCGGTTCTCGTACTCGCCGGGGTTGGCTCATCCCGAGCTCTACACGCTCGTCGGAATCGACTGCTTTTCCGGTCGATCAGTAGAGGCGAAGCGAAACCTCTACCGGCAGATCGTCATTCGGCTGGAGAAACTGGGCATTCCTGCCAACCATGTCACGATCGTCTTACGTGAGAGCCCGCTCGAGAACTGGGGCATCCGGGGCGGGCAGGCC
>Mycolicibacterium vulneris DSM 45247
ATGCCCAGCACGCTCATCGAAGTCCGGCGCGAGTACACCGAAATCGAAGAAGTGGCGATCATCGATGCGGTGCATGATGCGCTCGTGGCCGCGTTCCAGATACCCCGCGGCGACAAGCATGTTCGGCTGGTGTCCCACGAACCTCATCGGTTCTCGTATTCACCCGGACTGGCTCGCCCCGAGCTCTACACACTTGTCGCGATCGACTGCTTTGCCGGCCGATCCATCGAGGCCAAGCGAAATCTCTACCGGGAGATCGTCACTCGCCTGGAGGTACTGGGCATCCCAGCCGACCATGTCACGATCGTCTTGCGTGAGAGTGCGCTCGAGAACTGGGGTGTCCGGGGCGGGCAGGCCGCGTGCGACATCGATCTGGGCTTCGACGTCAACGTC
