# Supplementary material for: Phylogenetic distribution of malonate semialdehyde decarboxylase (MSAD) genes among strains within the genus Mycobacterium: evidence of MSAD gene loss in the evolution of pathogenic mycobacteria
Source: Front Microbiol. 2023 Oct 13;14:1275616. doi: 10.3389/fmicb.2023.1275616 (PMC10606566; doi:10.3389/fmicb.2023.1275616)
Supplement: Supplementary file 4 [file Data_Sheet_1.ZIP › Supplementary Data 1/MSAD-2 blastp alignment.fas]

>Mycobacterium aquaticum RW6
MPSSLIEVRKGYTATEEVALIDAVHAALVAAFQIPEEDKHVRLVCHEPHRFAYSPKLANPDLYTLVTIDCFVGRSVQAKRNLYGEIVSRLGAFGIPADHITILLRESALENWGVRGGQAACDVDLGFDINV
>Mycobacterium dioxanotrophicus PH-06 (2)
MPSALIEVRKGYTAAEEVALIDAVHAALVAAFQIPEEDKHVRLVCHEPHRFAYSPKLAAPDLYTLVTIDCFVGRSVQAKRNLYGEIVNRLGAFGIPADHITILLRESALENWGVRGGQAACDIDLGFDINV
>Mycobacterium kyogaense NCTC 11659
MPSTVIEVRRRYRVDEEIAIIDAVHDALVAAFEIPAADKHVRLVSHEPHRFSHSPGLAQPELYTFVAVDCFAGRSVEAKRNLYRETVDRLGALGIPADHVTIVLRESAVENWGVRRGQAACDVDLGFNVNV
>Mycobacterium nivoides DL90
MPSTLIEVRRRYTESEEVAIIDAVHDALVAAFQIPPGDKHVRLVSHEPHRLSYSPGLAKPELYTLVTIDCFAGRSVPAKRNLYREIVTRLEAVGIPADHITIVLRESALENWGVRGGQA
>Mycobacterium septicum DSM 44393
MPSTLIEVRRRYTESEEVAIIDAVHDALVAAFQIPPGDKHVRLLSHEPHRFSYSPGLTNPELYTLVTIDCFAGRSVPAKRNLYREIVTRLEDLGIPSGHITILLRESALENWGVRGGQAACDINLGFDVNV
>Mycobacterium stephanolepidis NJB0901 (2)
MPSSVVEVRRRYTEADEVAIIDAVHGALVAAFQIPEGDKHVRLVVHEPHRFSHAPSLARPELYTFVSIDCFAGRSIGAKRNLYAEIVKRLSLLGIPPDHVTIVLRESATENWGIRGGQAACDVDLGFDVNV
>Mycobacterium syngnathidarum 27335
MPSTLIEVRRPYTESDEVAIIDAVHDALVSAFQIPPGDKHVRLVSHEPHRFSYSPGLAHPELYTFVAIDCFAGRSVEAKRNLYREITTRLQALGIPANHVTIVLRESALENWGVRGGQAACDVDLGFAVNV
>Mycobacterium talmoniae ATCC BAA-2683 (2)
MPSSLIEVRRHYTPAEEVALIDAVHAALVAAFQIPAADKNVRLVAHEPHRFAHSPNLTHPERYTLVTIDCFAGRSVDAKRNLYGEIVRRLAELGIPADHVRILLRESAPENWGIRGGRAACDVDLGFQVNV
>Mycobacterium chelonae ATCC 35752 (2)
MPSSVVEVRRRYIEAEEVAIIDAVHGALVSAFQIPEGDKHVRLVVHEPHRFSHAPNLARPELYTFVSIDCFAGRSIGTKRNLYAEIVKRLSLLGIPPDHVTIVLRESATENWGIRGGQAACDIDLGFDVNV
>Mycobacterium chelonae subsp. gwanakae MOTT36W(2)
MPSSVVEVRQRYAEAEEVAIIDAVHGALVAAFQIPEGDKHVRLVVHEPHRFSHAPNLARPELYTFVSIDCFAGRSIGAKRNLYAEIVKRLSLLGIPPDHVTIVLRESATENWGIRGGQAACDIDLGFDVNV
>Mycobacterium chelonae subsp.bovis QIA-37 (2)
MPSSVVEVRRRYTEPEEVAIIDAVHGALVAAFQIPEGDKHVRLVVHEPHRFSHAPNLAQPELYTFVSIDCFAGRSIGAKRNLYAEIVKRLSLLGIPPDHVTIVLRESATENWGIRGGQAACDVDLGFDVNV
>Mycobacterium salmoniphilum DSM 43276 (2)
MPSSVVEVRRVYTEAEEVAIIDAVHGALVTAFQIPEEDKHVRLVVHEPHRFSHAPNLARPELYTFVSIDCFAGRSIGAKRNLYAKIVKQLSLLGIPPDHVTIVLRESVTENWGIRGGQA
>Mycobacterium koreense KCTC 19819
MPNTVIEVRRTYSRDDEIALIDAVHDALVDAFEIPADNRCLRLIVHEPHRFATAPNLTDPERYTLVTIDCFAGRSVQAKRNLYRGIVERLGALGIPADHVAIVVRENTTENFGIRGGQAACDVDLEYPVTI
>Mycobacterium parakoreensis DSM 45575
MPNTVIEVRRTYSRDDEIALIDAVHDALVDAFAIPADNRCLRLIVHEPHRFAAAPNLADPERYTLVTIDCFAGRSVQAKRNLYRGIVERLGALGIPGDHIAIVVRENTTENFGIRGGQAACDVDLGYPVTV
>Mycobacterium trivialis DSM 44153
MPNSVIEIRRTYSRDEETALIEAVHAALMAAFDVPADGRCVRLLVHEPHRFACPAKLADPERYTLVTIDCFAGRSLQAKRALYRGIVERLAALGIPGDHVAIVVRENTKENFGIRGGRAACDVDLGYTVTV
>Mycobacterium algericus DSM 45454
MPTVLIEVRRRYSQAEEVAIIDAVHGALVAAFQTPADDKNVRLVVHEPHRFAVPEKLTRPEYRTLVSIDCFTGRTLEAKRKLYAEIVERLATLGIPIDHVMITLHEVDRENWGIRGGQAASDVELGFNVRV
>Mycobacterium arupensis DSM 44942
MPTVLIEVRRHYSQAEEVAIIDAVHGALVTAFQIPAKDKNVRLVVHEPHRFVVPAQLAQPEYRTLVSIDCFSGRSVEAKRLLYAGIVENLAELGIPRDHVMITLHESDRDNWGIRGGQAASDVDLGFTVQV
>Mycobacterium heraklionense JCM 30995
MPTVLIEVRRRYEPAEEVAIIDAVHGALVTAFQTPATDKNVRLVVHEPHRFAVPEQLAKPECRTLISIDCFSGRSLEAKRQLYAGIVENLAALGIPADHVMITLHEVDRDNWGIRGGQAASDVDLGLNVRV
>Mycobacterium hiberniae DSM 44241
MPTVLIEVRRRYEPAEEVAIIDAVHGALVTAFQIPAADKNVRLVVHEPHRFAVPAQLTNPEYRTLVSIDCFSGRSLEAKRRLYAGIVENLAALGIPSEHVMITLHEVDRENWGIRGGQAASDVDLGFNVQV
>Mycobacterium icosiumassiliensis 8WA6
MPTVLIEVRRRYEPAEEVAIIDAVHGALVTAFQIPAKDKNVRLVVHEPHRFAVPAQLARPDYRTLVSIDCFSGRSLEAKRLLYAGIVQNLTALGIPADHVMITLHEVDRDNWGIRGGQA
>Mycobacterium kumamotonensis DSM 45093
MPTVLIEVRRRYQPAEEIAIIDAVHAALVTAFQIPAKDKNVRLVVHEPHRFAVPEHLVQPEYRTLISIDCFTGRSLDAKRTLYAEIVERLAALGIPRDHVMITLHEFDRQNWGIRGGQAASDVELGFNVRV
>Mycobacterium minnesotensis DSM 45633
MPTVLIEVRRHYSQAEEVAIIDAVHSALVTAFQIPAKDKNVRLVVHEPHRFAVPAQLAQPEFRTLVSIDCFSGRSVEAKRLLYAGIVENLAELGIPGDHVMITLHESDRDNWGIRGGQA
>Mycobacterium nonchromogenicus DSM 44164
MPTVLIEVRRRYEPSEEVAIIDAVHGALVTAFQIPAADKNVRLVVHEPHRFAVPAQLTQPEYLTLVSIDCFSGRSLEAKRRLYAGIVENLAALGIPRDHVMVTLHEVDRENWGIRGGQAASDVDLGFNVRV
>Mycobacterium terrae CIP 104321
MPTVLIEVRRRYEPAEEVAIIDAVHGALVTAFQIPAQDKNVRLIAHEPHRFAVPEHLAQPEYRTLISIDCFTGRSLDAKRALYAEIVERLAALGIPRDHVMITLHEVDRQNWGIRGGQAASDVELGFNVRV
>Mycobacterium virginiense DSM 100883
MPTVLIEVRRHYEPAEEVAIIDAVHGALVTAFQIPAKDKNVRLVVHEPHRFAVPAQLEKPECRTLISIDCFSGRSLEAKRLLYAGIVENLAALGIPADHVMITLHEVDRENWGIRGGQAASDVDLGFNVGV
>Mycobacterium aubagnense DSM 45150 (2)
MPSSLIEVRRQYRQADEAAIIDAVHDALVAAFHIPVGDKHVRLLVHEPHRFSHAPQLAHPERYTLVTIDCFAGRSVDAKRALYREIAGRLAAFGIPADHVTILLRESALENWGIRGGHAACDVNLGFDVNV
>Mycobacterium boenickei JCM 15653
MPSTLIEVRRQYTEAEEVAIIDAVHNALVVAFQIPSGDKHVRLVSHVPHRCSHSPGLAHPELYTLVAIDCFAGRSVQAKRNLYREIVTRLETLGIPADHVTIVLRESALENWGVRGGRAACDVDLGFDVNV
>Mycobacterium brisbanense JCM 15654
MPSSLIEVRKPYTVAEEVALIDAVHAALVAAFQIPAEDKHVRLVSHEPHRFAYSPKLANPDLYTLVTIDCFVGRSVQAKRNLYSQIVNRLGDFGIPADHITILLRESALENWGVRGGQAACDVDLGFDVNV
>Mycobacterium canariasense CCUG 47953 (2)
MPSTIIEVRRRYTPAEEGAIIDAVHCALVAAFRIPVVDKHVRLVSHEPHRFAVPPGLATPELYTFVGIDCFAGRTVQAKRNLYREITDALHALGIPRDHVTILLRESSLENWGIRGGQAACDVDLGFDVNV
>Mycobacterium chubuense NBB4
MPSTVIEVRRRYDAAEEVAIIDAVHQALVSAFGIPFNDRHVRLVAHEPHRFSHSPTLAKPELHTFVAIDCFAGRSIHAKRNLYGQIVDRLSTLGIPPDHVTIVLRESALENWGIRGGQAACDVDLGFDVTV
>Mycobacterium conceptionense CCUG 50187
MPSTLIEVRRHYTESEEVAIIDAVHDALVAAFQIPVGDKHVRLVSHQPHRFSYSPGLAHPELYTLVGIDCFSGRSVEAKRNLYRQIVIRLEKLGIPANHVTIVLRESPLENWGIRGGQAACDIDLGFELDV
>Mycobacterium farcinogenes DSM 43637 (2)
MPSTLIEVRRHYTESEEVAIIDAVHDALVAAFQIPVGDKHVRLVSHQPHRFSYSPGLAHPELYTLVGIDCFSGRSVEAKRNLYRQIVIRLEKLGIPANHVTIVLRESPLENWGIRGGQAACDIDLGFELDV
>Mycobacterium fluoranthenivorans DSM 44556
MPSSLVEVRRQYTVAEEIAIIDAVHDALVAAFRIPLADKHVRLVVHAPHRFAHSPELADPQRYTLVTIDCFAGRSVQAKRGLFGEIVSRLGGLGIPADHVTIVLRESALQNWGIRGGQAACDVDLGFEVTV
>Mycobacterium fortuitum subsp. fortuitum DSM 46621
MPSTLIEVRRTCGEADEVAIIDAVHDALVVAFRIPAGDKHVRLLSHEPHRFSCSPELAQPELYTLVTVDCFSGRSVQAKRNLYREIVSRLQGLGIPPNHVTILLRDHPLQNWGVRGGQAACDVDLGFDVNV
>Mycobacterium llatzerense MG13
MPSSLIEVRRQYSQPDEVAIIDAVHGALVAAFRIPVGDKHVRLLVHEPHRVSHAPHLEHPERYTLVTIDCFAGRSVDAKRELYREIVGRLAAFDIPADHITILLRESALENWGIRGGRAACDVNLGFDVNV
>Mycobacterium lutetiense DSM 46713
MPSTVIEIRRPCRRSDEVAIIDAVHEALVVAFQIPAGDKHVRLVSHEPHRFSHSPGLAQPELYTLVTIDCFSGRSVQAKRSLYQEIVGRLEALGIPPDHVTIVLRDHPMQNWGIRGGQAACDVDDLGFNVNV
>Mycobacterium mucogenicum DSM 44124
MPSSLIEVRRQYSQSDEVAIIDAVHAALVAAFQIPVGDKHVRLLVHEPHRFSHAPHLAHPERYTLVTVDCFAGRSVDAKRALYREITGRLAAFDIPADHITILLRESALENWGIRGGQAACDVALGFDVNV
>Mycobacterium neworleansense ATCC 49404
MPSTVIEVRHRYTEPEEVAIIDAVHDALVAAFQIPPGDKHVRLVCHEPHRFSHSPGLARPELYTFVAVDCFAGRTVGAKRTLYREVVNRLEGLGIPPDHVTIVLRESAVENWGIRGGQAACDVDLGFDVNV
>Mycobacterium peregrinum DSM 43271
MPSTLIEVRRPYRQSEEVAIIDAVHDALVAAFHIPADDKHVRLVSHEPHRFSHSPGLAQPELYTLVTIDCFSGRSVEAKRDLYRQIVNRLEALGIPPNHVTILVRDSPLQNWGIRGGQAACDIDLGFNVNV
>Mycobacterium phocaicum DSM 45104 (2)
MPSSLIEVRRRYSQSDEVALIDAVHGALVAAFRIPVGDKHVRLVAHEPHRVSHAPHLAHPERYTLVTIDCFAGRSVAAKRELYRQIVRGLAAFDIPADHITILLRESALENWGIRGGQAACDVGLGFDVNV
>Mycobacterium porcinum HMC1
MPSTLIEVRRQYTEAEEVAIIDAVHDALVAAFQIPSGDKHVRLVSHEPHRFSHSPGLAHPELYALVAIDCFAGRSVEAKRNLYREIVTRLETLGIPADHVTIVLRESALENWGVRGGRAACDVDLGFDVNV
>Mycobacterium senegalense DSM 43656 (2)
MPSTLIEVRRHYTESEEVAIIDAVHDALVAAFQIPVGDKHVRLVSHQPHRFSYSPGLAHPELYTLVGIDCFSGRSVEAKRNLYRQIVIRLEKLGIPANHVTIVLRESPLENWGIRGGQAACDIDLGFELDV
>Mycobacterium vulneris DSM 45247
MPSTLIEVRREYTEIEEVAIIDAVHDALVAAFQIPRGDKHVRLVSHEPHRFSYSPGLARPELYTLVAIDCFAGRSIEAKRNLYREIVTRLEVLGIPADHVTIVLRESALENWGVRGGQAACDIDLGFDVNV
