# Supplementary material for: Phylogenetic distribution of malonate semialdehyde decarboxylase (MSAD) genes among strains within the genus Mycobacterium: evidence of MSAD gene loss in the evolution of pathogenic mycobacteria
Source: Front Microbiol. 2023 Oct 13;14:1275616. doi: 10.3389/fmicb.2023.1275616 (PMC10606566; doi:10.3389/fmicb.2023.1275616)
Supplement: Supplementary file 5 [file Data_Sheet_2.FASTA]

>J2TMU3
MPLVRVDIKKHQDPTHAKRIGQLIYAAMRQTIGVPEHDNFQILAEHDEQHFIFDPEYLGINRTDNLVVIQITLNEGRTLEQKKNLYKTIAESLHAELAVRLEDVFINLVEVKKENWSFGNGIAQYAL
>A0A0J6NLH7
MGQIKIYGVKGRLNPIKETLSNIIHSCMVDALEYPLDKKFHRFFPMDKEDFYFASERTESYTIIEISMFEGRTIQAKKQLVKLLFERINNKLNISPQDVEITIFETPKHNWGIRGLPGDELALNYKVNI
>G8X1N2
MGTTDPLTAHIPTSGPAGNDTHAIRTHRSHPRTSSRRAEGHRRRDTPGARRRAGHPRAGQVPDRHRTRRGPRHRPRRRPRLRADRPPGDDPDLHPVGPTTEVKQRVFQAIAERLEPLGIGGADIFIGIVENGPQDWSFGFGRAQYTEGALPVPGR
>S7I784
MVVIYGIKEHLNAIKADLSDVIQESMTQALGLPEDKRAQRFVPLDKSDFYYPSGRSDAYTVIEVNMMEGRKVETKKALIKALFNNIESSLGIAPIDVEITIKEQPAHCWGFRGITGDEVSDLTYKVNV
>J0VF08
MPLVKIHILKGRSPQEVDVLLDTIHDVVVETFGVPRRDRYQILQEHEASHIRALDTGLDITRTEKFLLLEITSRPRSRDAKVAFYSGLTRALQARCDVAPSDVMVSLHINSDEDWSFGMGSAQFLTREL
>A0A142KH58
MPLVRIDRNKGRTDVDVRAISDAVHFALVDELHIPASDRFQIVTQHDHGEIIAEDAGLGFQRDLEVVMINILTQAGRTEAEKQGLFARIAENLGRVGVAPQNVFIGYDENTPNDWSFGFGRSQYVTGELQTPAQRHLPEVGADAA
>A0A085HVR8
MPFTRITLRQGYSDAQIAQISDILQQSLEDEFVVPPHDRFQVFETLPANQRVFDSRYYSAGRSDNFIQFHILAGKPRSSAQKRNLCRTLCERLNTKMNISPDDVMVMIQFNTADDWSFSNGQMLSELD
>W7BD75
MPLLNIDMLRGKTPTENKKVLDAIHTAVVEAFEVPERDRYQILNLHDPSEMILLDTGLGFDRSDNQLVIRVTSKKRSEKQKQLFYKRVTERLLDECQIEPRDVMISIVENGDADWSFGYGEAQFLTGKL
>S3AU11
MPFVRIDAYRTDSDRLDALGRAVHDALVETLAVPPEDHFQVLTGHDGTHSGLRWGDYLGIRRDEGIVFVAITMRAGRTPGRKQALYRRIAELAHAYAGTEPRNVFVTVTENTSADWSLGEGVAQYLSSPGASVS
>A0A0L1KMG2
MPIVKIEERGPRTAQEKISLIETVYDALKTTLGVNDEELQARYSVFDAEDFFAPQGATHYLSIEITLFAGCSLNAKRRFYRRVVDNVATLRGIDPARVLMLLREEPFDNWGMRSGHAATDLRFDYTIEMNTRTRGDKPHLDTVLLDDALPAAGVAFWANGEAVVMATADPALLSSPTLWRCLEAAKRRSEEGPDAQPPF
>A0A068N8U2
MRVSECSSIKSADIFITLNETAAENWSFGQGLAQLVKVKGE
>D1AMD1
MPFLKIYYKKEISDETVNKVNDSIHKSLMDCFDVPEDDIFHIWLPFNAADSKIDSYYVLSEGKKRSDSFLYIDILCAEGRTTEQKNKLYLSVSGQIADKTNISAEDIFITLKEIPRENWSFGEGKAQAVTEKREKKSLTAGNSGGVILNGNPVLDSYTRDMLFGEVWMDETLDQKTRSFITLTALAAIGNTEQMKFHIQTAYKNGVKREELIALTTHLAFYIGWPQAVQLLNQISDDFKYNPEF
>A5YBK1
MPLIRFDMIKGRSPEEIKDILQIAHEVMVAAFDVPPRDRYQIVHQHEPYEMVVEDTGLDIPRTDRVIVISIVSRVRTIRQLKKFYQDLADKLETAGLVDKNDLMINVSFNDDQGWSFGQGKAQFLEGSL
>C7QGF3
MPFVDISLVRGTSPEYRRAVSRAVHDALVTELTMKPDDDFQLIHELEPSAMVFPRDFRGGPRSRDWTVIRITDGLERGPQAKRRFYTTLVRLLGADPGIDPADVFVMMTLTPPENFSFADGVIGTDVVAIEALDAAAQNPGSRESYTKDEIAYAITQLFAHRDTSRILPMLRDDYVMSLPESLPYGGDYTGRETFEDFFAKTPGGADVWESFSSHVEQVIEADGYFAVQLTNTAVPKATGVPVVLYNLWLFEVTGGRIGGIRLYADTARVRG
>A0A0U7P5I7
MPVFTITLKSRNTLDKKRISSAIHAAVVKTGYPANDQFQRFIRLGEDDLYVDPTYPDLESPRSANFVLIEAMLSSGSPDARKQLLLQSLVQELALIGLDSNDLMVLFIELDRLNSSFGGGRRASPLSMSQ
>A0A0X7A1K5
MPTFHAHIPAQKFSSEQKRALADALNLALHEAMNTPMDDRFVIISEHKEDELYIHPTFPGMKRSDKRMIITVTAGTSRTVEEKRKLAELVTRYAVEKVGVNQDDISLMIYTIPLENMSFGGGHLVSDIDLSMPWVNK
>N1PRE9
MPYFQIHTIRGVRSKDEIRKLADTVQKCSLDHFNAPPRDRYQIITQHDPDELICEDTNLGFKRTDKLVFIQIFQQGRDAATKQKLYKELAKSLKESCGLEGSDLIITVSRNEKEDWSFGNGEAQFLTGAL
>A0A0M2PHH9
MPLLRFDLIEGRDEQSLKKLLDTAHNAMVEAFNVPERDRYQIVHQHSANELIIQDTGLGFNRTNNVVIISIVSKARTKEQKKRLYSLLADRLETECGISPEDLMISITENGEADWSFGLGEAQFLTGKL
>A0A0K2F429
MPLTRIVTLKGRPSKEKTQIGEVVLQTVVDKLHVPANDRFLIIEELDRENLSFDPTCLDIERSDGFLIIQITLNIGRSDEVKKDFYAALAEQLHQKIGIRKEDVFINLIEVTKENWSYGNGLGPFLA
>A0A1S1U0U1
MPVAIFNLKKGRTPQSKRKMADAVQAAIVANLGIPDEDRYQLFREYDSDDYIHTEGYLGLSYSSKLLILEITFIQGRPDETKKALLRDINERLVATGEISADDIFITIHEVGRANISFGRGLAQRAQ
>A0A0K6HZY2
MPLLTVTLYRKTRPAGFKSGLLDALHAALVASGVPEADRFQRVLELDAENLRIDPRYPDARIPRDDDAILVEVLWSVGRSVRVKRALLADLMQRLQGLGIEPEKVMVCFKETQWENWSFAGGRLLHA
>A0A0Q7WZB6
MPLVRISVPAGKGEAFAKSVSEGVHDAMVATIDIPQADRFQVITEHAAGRLVIDPTYMDIERSEDAVIIQITMRSGRTVAKKRALYRALADNLVTRAGLRKEDIMIVLTENELIDWSFGNGEAQYVPE
>F4CYY9
MPVTRIAIRSGKSVEYKKALLDEIYEAMLTSVQIEPGDRFTALTEHGDGEFSYGDLLGIDRSDDLVQIQVFWAPGKATDAKLAMYREIVDRLGRNPGVRAEDVLISVVETAAENWSFGNGEAQFHDLT
>A0A061MMJ4
MPAVRIETRRGWIGDRRPDILEAVQRALLAGLEVPSDDCCTSLIEYDADAIIVPPGNGPAYLVIEIKLFSGRPLDAKRRLYAAMVNELSAFSFQHSAFRPETSKPFSLRLTR
>S3K5K9
MPIIHLSLLKGKTTAHLDAVSASVQQALVEAFDVPADDLFQVVHQLAETELRFDRHYMAGPRSNAWLLVEITAGKPRNIETKKRFYQVLTERLAAKPGIHPNDVMVVIRHNNPEDWSFGGGTASLVPA
>A0A0Q6P349
MPSTRLETRAGWIGDRHAALIAALQRALVEGIRIPEQDRDIRIIEYPAHAFAPPDGKSVNYTVLEITMFSGRSVDAKRRLYAALVSELGVFGIAPSDLKVVLHDVPRENWGLGGKAAVDIELGFKVEV
>I2QNJ8
MPSTRITTGGWARGSEQEIIKAVQSALLSALKIPEYDRDVVLDISDAAARIVPTGLSEHYTRIEVMMFSGRSLEAKRALYKGLVTNLSLLGVPATEIKIILLEVPAENWGLRGGYPASEIDLGFTVDV
>A0A0G9FY42
MPLMKFDMLKGRTPEQIGALLDIVYEVQLETLGTPVGDRYQVVNQHEPYEIHILDTGLGVERSDQVVVITVITRPRTTAQKEAFYRRVVDCLHDELGMRKEDVMVSMVQNTDEDWSFFGGDAQFLTGAL
>A0A0N0GPM9
MPFAHIHLNASQPVEWLDAISSQLQTALETTFEVPANDLFQAFYRHQPGELRYHPTYLGGPRTEQFVLIHLFTGRARSNAVKQTFYARLVQLLGVTPGIAPENVMILINDMPMSNWSFGGGVSAAPQEA
>Q12CT9
MPTAAIEIRRKYSREEETALIDAVQAAMIAALKVPHCTTMIRLFVHEPHRFVGPPDKGDQYTLVSIDCFIGRSVETKRALYQAIVQNLGLCGVPADHIKVVMREAPRENWAIRGGIPASDVALEYDVNI
>A0A0X8BY33
MPIVRIEDPVHRTPETRQAIIETVYRCLRQVFKVSDEELQARYHTYAAPDFRSPGDCEAFLQIEITVFKGRTLETKRRLYQAISQALSEQLHLPAQAMLILLDEREGENWGMRGGIPACEIDFGYAIDI
>A0A0A7KDE6
MAQIKIYEHAPFVQEHRQTISDAIHAASMQALGLPESKRFHRFFALDAQDFMHPDDRSGQYLILEIHLFQGRRSETLRQYIRHLQMQLGEAVKLSPNDLEVTLVETPAAHWGIRGQLGDELQLSYEVTK
>A0A0R1KAW7
MPLVKVDLLEDGWTEDNTKMLLDIIHESLLETWNIPVRDRYQIVNYHQKNEMIVEDTGLNISRSKRVVIISITSFTRTVEQKKELYKVLADKLSISNLKLPSSDLMVNITNNNLEDWSFGNGEAQLLDD
>K9Q4D2
MIRIYGIREQLNPIKAKLSDVVHHCMVETLKFPDSKRSHRFIPLASEDFYYPTDRSEAYTVIEITMIAGRTVETKKKLIHLLFEKIESVLDISPVDVEITIIESPASNWGFRGMTGDEAKLNYKVNV
>A0A0U3CIP5
MPICFIHGHRPRPDAEVAALMSALHQAMLDAFRVPDDDHDIRYVEHRAAHCRIPGGKTQDYLLVTVHMFPGRSVEAKRTLYQAIVRRFAEAGTPANEVNILLQPLPLEDFGLRGGQAASDLDLGFKIDV
>V2W247
MPLSKIEVCYSHLPTTVQALMNAVIQAQREVLQIPEHDRHIRYIEHRPEHFWIPPNKSQKYTLIEICMFYGRSIETKKKLYQTLVKNLTELGIPKDDIFILLQEQALENWGIRGGIAASEIDLGFKVEI
>A0A126Z7M4
MAQVVVYGHRESLRQHRSALSEAIHAAVMEALDYPAEKKFHRFVALDADDFIHPDDRGPDYTIVEISLFEGRTEAAKRALIAALFARIESTAGILPHSVEITLTETPKVNWGIRGVNAADLALGYRVDI
>A0A0N8GPQ2
MAQIKIYGLATSLNPIKAALAETIHNCMVEHFQLPANKRFQRFFPMAADDWLMPADRSSNYLIIEISCFAGRSIGAKKALIQGLFFEIAKVHGIQAQDVEITLIETPAHNWGIRGVAGDDLQLRYPVEI
>Q28PN6
MPFNKLHVPQSLPAETCRQINDLLHDSLVETCGVNAEDYFCLIARYAPDDMILHPTYLGQRDAAQTIIIDITLLAGRSDDQKEALYRDVRQRLAAIGFPPDNSILYLTENGPIDWSFSQDGSVKKVLGL
>A0A109K490
MPDVLVETRKGWLAGRSAQFLAAIQDAISATLRTPAHDKILRLVQHAHDDLSIPDWVGERFTHIEITLFPGRTVATKRALYAAIVENLQRFGVPANDVKIILIEVPRQNVGMRGGNAASDFDIGYETAV
>Q11ST9
MGQIKIFGIKEELHPIREKLSATLHECVMEAFQYPKDKKAHRFIYIDDDSYFYFETRTRKHTIIEINLFEGRSIEAKKKLYQLLFSRFDAELGISNMDLEITLFESPKHNWGIRGKSGDELDLNYKVDV
>B0T974
MPLVRVTMIKGKSPDYIKKLSDSIYESLVEAYQMPENDMFQIIEQLEPGSLIFDRNFGVKRPRSDDFMFINIESSGRDRQAKEAFIKRLSEKLAASPGVAPSDVFVRLSVNSVLDDFSFGEGVTAAVTLA
>E6WK69
MPFTRILVREGWRDDDLQTLSDTLHEVLVAEFSVPPTDRFQLIESLPAARFIYDRHYLSGGRSDRYVLFSLVAGKSRSTEQKRSFYRVLSERLQQRLDLDPNDVMVVIQQTSAEEWSFSGGEMFDLSMIQ
>R1HEM8
MPLTRITLREGMSDARLQQLSDLYHETLVEVFDVPPEDKFQILEALPAKALVYHPHYQTGRRDGDFILFQILAGKPRSTVVKQRLYERLAERLHAELGIHPDNLMVVIQQNGSEEWSFGRGLMFRQGVSL
>J2J8A7
MTLVRIDVIEGRRTPVQLEILADTIHAAIVDGFGTAATDRYQIITEHKPGRIITFESGASESRTDDIVVVEIIQSGRTPDQKRALYRVLADQLHDRLSVNENDLIVTIVENTHHDWSFTAGRGHSYDEHL
>A0A0Q5X976
MPLTRISLRAGTTESYRAALVAGVYDAMRETFAVPEGDLFALVHQHDASDFVYGPDYLGIRRSDRLVIVQITANATRGTAQKRALYAAVTRNLACDPGVAPGDVFINLVEVNPENWSFGEGLMQYGPPEP
>K9RJJ3
MPQTKIFGIQEYLNPIKNQLSVVIHSCFVDALQYPPDKRFHRFFAMDKSDFIFPPDKSQSYLMIEISMFEGRSVEVKKNLIRLLIKRINEKFRISSNDIEITIFETPRHNWGLKGVPGDELD
>A0A0F3K630
MPYVRIALTAGKPSSWLRAISASLQKALEESFEVPAGDCFQVFQQCQAGELVFDREYLSDTRSDDFILFHITAGRARSTDCKRAFFAKLAACLEASPGLRKQDIMVVITTTGLEDWSFGNGKSALPDHCI
>A0A154NHT2
MSDPGHGPDDLGIRRRDRPVIVQIRANAAQGTAQKRAPCAAVSRNLARDPGVAPADVFINSVEVSAEARSLGNGPMQDGPRSREAGAAKPPRARCGDGGHDPGLTVPGAEYRSGARNGSRIAWPPPQTSP
>K8DVE8
MPLMKIDLIKGREKEEIKQILNISYEVMLDTFKAPKGDRYQIVNQHEDYEMQILDTGLDVERTKDVIVFTIITRPRTQQQKQRFYSEVTNKLHENMGIRKEDIMFSLIENTDEDWSFFNGEAQFLNGML
>A0AJN8
MPIVKIFYGKEFDVETVHKINLAIHVSLKECFQVPEDDTFQIWIPTNPAFHFIDENYLLTHGKRNDMFMYIEIFCGPGRSDDQKKQLYEMLALKVERETTVTKQNLFILLNEVPLQNWSFGEGYAQMI
>D0DDM1
MPLVRIDMIEGRSDEQLQLLLDTIQGCVVEAFGVPETDRYQIVHEHKPGRMVFLDTGLGFTRSDEVISVQFFTSPRTHVEKIKAYRLLSERLEHTCGLDPNDLLISVFTNREEDWSFARGEAQYVTGRLP
>A0A090E459
MPLVHIHLLKGKTPKYIRNLRDGIHQALQNAWKIPSNDRFQLVSEYKKDHFHFDKTIWGVKRSDNLIAIYITSSPRTEAMKKKLYRELVKVLGESPKVRKEDIFVTIVTVGREDWSFGNGIAHLTLPSLTP
>A0A0F3LZ64
MPFVRISLIKGKTPAQLRAIADGVHQALVETYTVPIEDRFQVIDQYDKDSLFYGQNFLNLERTDDIVFIHILANRWRDTPMRQALYNGIADRLFSDCGIRKEDVQVFISNNDKPDWSFGNGVASYVEEGSV
>A0A074TRY7
MPLAMIDTIRGEYDERELRTLMDAVQDAVVEAFDVPATDRYQILTQHEPFELVALDTGLGIERSARLVIVRLASKQRSEEAKVSLYRASRRTSVSGSASRGTTVVVSITENGDADWSFGHGTAQFLTGELG
>A0A0S3KDR5
MAFIKVFHEFDFDVLTVQKVNESIHTALVESFDVPENDSFQIWVPLTKNTSFVDEKYPLNKNSRTNQFIYLEIFCFPGRTSEQKKVSYQKIADRIDEQTTIKKENVFILFNEVSVENWSFGEGIAYEKKSE
>A0A098TD75
MPLVTFHVPRSLAPERVSGLCDAVHEALVDIARVPADDRFQILCRHDPADLRIDRTFLGVNRGPEAVIVEITFRMGRTESQKRALFSRIASSAFAKASLRPNDVMIVLTENTSLDWSFGGGIAQYAQAPAPV
>A0A085G6N3
MPFVTFTVQRGLSASDKAGLSQAMIEAQVAAGYPPEDLFHRFYEVGAEDLYIDPRFPDYSNNRSARFMIVDVIISRGKPADTADIIARESTRLFAERFQLAPQDILYIFQEVEPHFPRFPPQSNASGITQHA
>A0A0Q5XKM4
MPLIKLHIRKGRSEADIKRLLDTVHAVMLDAFHVPERDRYQIVFEHEDTHFRALDTGLGFTRTDRFVLIEVVSRPRPRPEKLAFYQGLGDQLAEKCGVPSSDLMVSFVENGDEDWSFGAGVAQFVTGNL
>A0A081SGQ0
MPLITITLAEGKYSASEKQAISDGIHRAIVHAGFPESDKFQRILELPAAHFLYNPTHPNLQTPRSEKFIAIEILLSVGRSVEFKKTILTALIENMQQGVGVAPNDVLVVFIETARENWAFASGVQYYVEQEK
>C6D8V6
MPFTRITLRQGYSDVQISQISDILQQSLIGEFAVPPADRFQIFETLPAGQRIFDRHYKSGGRSDDFILFHIFAGKPRTREQKRNFFRMLSERLHGVLNIHPDNVMVIIQFNTADEWSFSNGQMLSEEIL
>T5JR82
MPLMRIDMIRGRSQSEIKQILDIAYHAASTALHLRPRDRYQIVTQHDPDEMIIEDVGLGFERTSAFLMFSLTSSPRKVEDKQQFYQLLVHDLHEQLGIAPADVMINITTNSYEDWSFGDGQAQFLNGDLASF
>F2JUJ3
MPLVRIYVDQTRSDAETASLSNTLQECLVSDFNVPRDDQFHIIHKLDRTQRTINTSYAMPKGKQRSNDWILIEITGGKPRLKEMKARFYKVAATKISVALNIDPADIMFVLSHNHIEDWSFSHGDIATLPKEA
>A0A066RSX5
MPFSRIMVQTGRSEEALKIISDTLHQTLVDEFNVPPKDRFQVIDEYPEGRLIFDETYLSGKRTSNYILFLITAGKPREKEMKARFYQVLSQRISERTGISQDDVMVVVQFTNPDDWSFSGGKLYTIQEAVNEGN
>A0A165W2S4
MPMTRISIGNELFENYKHQISHILQQCLEAYFAVPNGDCFQIFDIHAPQQKVFNSNYPNLAQSRSESGILFHIFAGKSRDHEQKRALYKALCEQLQAQTPIRKEDIMIIVQFNGPEDWSFSSGQSWKDEMEIIQ
>A0A0S9KPF3
MPAMPSAIVDIRTTYAPEVEVQLLETVHAAIVQAFRVSPVHRNVTLVVHAPHRFLGRTDCPDPERLTNISIFVLPGRSLAAKRRLYRLLVDGLALLGIPGACVLIRLHELPAENIGVRGGLPVCDVELGYPVDV
>W9EHL3
MPLMRIDMIKGRRSTAEIKKIMQIAYDLTRQDFGVPKDDRYQIVTQHEPEEMELLDAGLGIERSADVLFFQILSTPRNMGQKRTFCRDLVTKLQQEMQIRPEDVIVTMATNHAEDWSFGLGKQQFLDGEL
>X4ZZ82
MPRVKIDIRVGRSEEHKMNLLAAVHDALVESIKIPDDDRIQILHEHKKSNFEVPPNKTELFTIIEITLFSGRSVEAKRSLYRTITEKLEPLGIMKQDIMIILLEPTMENWGIRGLPASEINLGFKIDV
>A0A0P0KUK7
MPLVHLSLIKGKSPAYIRAIGDGVHRALMEAYGAPADDRFQLVHQHERDELIYDPDYLGIHRTDDLVIIQIIAGNWRDTPKKKALFAAIAANLARDPGLRPEDVMITLTPNARDEWSFGNGLASYVKDDDAS
>G4FIB3
MPLITINITEGMPEEAIDQLQETIHSCFVSAWGIPENGGFYIINERPRSRMKISREMWGIKRSEDPPLLLQITSSPRSKALKVELFRMLAEALEKQGIHKEDLFISISPTQREDWSFGNGVAQLLQIEEGQAT
>A0A127EXF7
MPVAKIHVLEGRYSDDRLNKVSKAVQDSLMSALGVPPDDFFQIIHILPRNQYRHTPSFLGLKYSDDLILLEVSFISGRPKEKRAALLKAFNENVVKAAGISPDDLMITFYEVPGENISFGQGLAQRAHISAEAAQR
>F5XZR4
MRSGKPEAYRQGVIDGVYQAMRDALGVPQDDQFIVLTEHDAVNFRYGASYLGISRSDDLVYLQVTVFNTRTAEQKKALYARLVQLLGDRPGIRREDVFVNVLEAAKENWSLGNGVASFV
>A0A0Q5WDG5
MPFFNVHVPKDLFSLDQRKAIAESLAHSLQESFGLPPEDKFVVINEHAEGYMFLHPSYGNVERSAGAIVISVHIPASRPMSQKRVLLKEIVQRLRDNVGIRPDDVFVTLIPLPSENFSFGRGFSAVDKGDD
>A0A0N1S147
MPVSHIAISTARFQQWREKISAALQQSLEASFSVPRGDCFQFFDCYDAHSRIFDRHYLCGAEAGRSNDFLLFTITAGKTRNTQQKQAFYQDLIRRLEKSMGIKPHDVMIVLHFTQPEDWSFSHGKMFDLVDIPQL
>G8NPC2
MPLVRISVSNTVSTDRRKQIADAIYDAMRATLNIPEGDRFMVLTAHSQDELIGDPHFMKMQRTSDFLIVHVTLRQGRSTEIKQAFYSKTAQLLQERANVAPDDVMIVLSENSLDDWSFGRGEAQFVLSAQASASTK
>A0A099W017
MPFVRIEYMKEAHHNKNLNKISKTIQQTLINEFDVPIKDYFQVFQSHEAHEFFYDESYFLNSKRSNKLLYIYVTLAPGRSKAKKLRFYKELSTSLSTHCGIQTEDIFILLVETERENWSFGNGLAQALEGGIPIEK
>A0A0K1PL47
MFCTSARSYVFRMPLVRISLGIPKSPEVIQAISDGIHRALVDAFGIPEDDRFQVVCPNESLVYDRGYLGIERSEDVIFVQVTLVRGRAVEKKRTFYRLVVENLSRSPGLRKQDIVISLVENDRADWSVGNGEAQLLI
>A0A149VWA9
MALREAFKIVPGDKNIRLIVHEPHRFAYPPAREKPDFYTHISIDAFAGRSLDAKRNLYKAVVNNLEPLGIPKDHVKILLREIPKENWGIRGGQAGCDVELGFKVEV
>A0A069E5H1
MPMIQVWMRSGKDKAYRAAVSESIHQAMMSVMNLPEDDYFQVTHELEKEENYIFDPNYFGMPRSPDFLMIRLSFNARPAAVKQRLFETIADNLVKSPGLRREDLGMSIIETNFENWWAHGRRVDKETGTDARMSGGD
>D0RZI0
MIRFTTNYPYTDLEKAQISKVVQTCMENYFDTPKNDCFHIFEQIPQGQVFVDHDYWVKTARTEKFILLYITSGKPRTAQQKSDLMLYVTAQLKQNFDVPEQDVMFVIVQNSAEDWCFGHAQRADLYLKSLNSP
>A0A124C058
MPVITVQSYGITADAAPGLARSVRAQVTAALPGTDGVCQCRVVVCAAADVPDHVPAPNAWVEVTMFPGRSTEDKRALYTAIVAGLRPAGIVPGAVTVVLREPALENWGIRGGRPASEVLRDAVHSPTDSSADVEGDAR
>A0A0C2I3J4
MPFARISLHRGKSPEYLRLLSEGLHQALVETFEVPATDRFQVIHQHEVGELIFDSHYLGGPRSADFVLIAITAGRPRDTATKQRFYRRLVERLSVSPGIDPEDVMVVISTTQADEWSFAGGRGN
>A0A0P6VY80
MPLVRIDVPEALAAGRVRGLADAVHQALVATAGVPEADRFHVVARHAADGLTIDPTYLGVERSAEAAIVTITFRRGRTDDQKRALYRAIADGAAERAGLRPQDVMVVVIENGPADWSFGDGLAQYAPG
>A0A0Q7HJA4
MPFIRTAVPEDTPPAQCQAIVRGIHDALVGSIGMPEDELFNLVNPYRADHFFFDRRFNGVARSDRVIVVEITMRRGRSDAMKRTLYGQIAHNLEHQAGIAPADVFIFTHENDYSDWSVGNGQFAMTLVQQRGTDT
>F8FKA6
MPFVRIDLRRGRTEEELQAVSRAVHRALTEMAGVPEDDYFQVITQHEAGEFRYDPGYLGISRTDSLIFIAITMGRGRGAETKRALYARTAQLLEESAGVRPEDVMIIVTENTLEDWSFGQGIAQHARGDRTGGEAR
>A0A0V8T7P4
MAQVKIHGRRSVWAARRSEVSDAVHSALTGAWGLPADKRFHRFYLLDDDDLVAPRSDAYLVVEVVCFTGRSPAAVRALIAAFFDDVAPALGLDADDLEVVVLESLPTHWGIRGRSGDELTLPYRVDV
>R4LCL1
MPLVSIEMHQGVTTADQRRAISDAIHAAMVEVLVIPPDDRFHFFHENPEGTMFHDDVAFGKPRSNRLMWWADGRVINP
>L0LM83
MPFTRITLLRGKSPEYLKALSDNFHRALVEAFDVPPTDRFQSIHQLEPHELIFDRTYFASKPRSGDYVFFDVTIGKPRSTEVKQAFYRRVAELLADAPGVRPEDIMITITTATREDWSFSDGRAQMIEQV
>A0A0Q8QPA5
MPFVRIYLPQGSAPEIKRHVSDAIHQALVETFKVPEDDRFQVISEHGPDDLVCTPAYLGIAHSARVVFVQITCSEGRSVQAKKDLFQHMAELIAINGAFAMADVIINLVEVKKENWSFGDGIAQYA
>A0A0F0HHY3
MPLVRITLSSDRPAEQRPEIAAAVHRALVDAVGIPEKDRFQIVQALPAEQMFFDPEYLGVDRRDVVCVEITLRRGRPEETKRALYRRIAEEAGKVGVRSEDVLVVLTENGSADWSAGRGEAQLLDLEQQMG
>D7VUQ2
MPFVRISLPKTLQHEEKDQISISVHQALMEEFNIPADDYFHVIEELESHQVKFPQSYLDIPHTKEIIFIQITAGKGRDFEKKKRLYASIAEKIAASTTITKNNIIIVLTENNGQEDWSFGNGGIQGAKHII
>A0A0T1WCP7
MPLARIDLIEGKSAEYRRTIADVVYDKMIECLGVPEDRFQTISEHKAENFLFDADYLGIHRSENCIFIQLIFLDVATPEQKGAFYEAAVAELEERLQVRPEDVFFNLMTVQPADWSMGLGVATYVRGVPTDRLDPNSIPH
>W6X1J1
MPMTHVSMRSGKPAAYRTAVLEGIHETLHASLGVHPETFFMTVSEHEDANFHVNTTFPFARSSDVLLVQITLTAGRSADDKQRFYQDLVARLAKNPGVDPADVFINLIEVAGENWSAGNGLAGRSAALAADGSTAAGTAA
>A0A0L0IWC6
MPVTQIFSLPGRSAEEKQLIMECIHEALMTRFDIPHDDQYMVFNEKTREDFFFGSFPEMERSDAFLLIQITVSNTRSVEMKKNLYKAICDKLGRKAGVLHDDVMVSLIEVPRDCWSFGRGIAQYT
>A0A1J4PUW8
MPMTKVYLRTGTSAEHKRAVSDAIHAALVAVLGIPDDDKYHVFHELEPDNLITAPVAFGLERRPQAVFIQLYFGRRPEETLKALYRTLVANLVEGVGLETRDIYLNVVESPSANWWADGRILDPDTGFDTRIAADKVPTER
>V6KQY2
MFSRTFRGAPRSDGWTVFRITDTADRGTGVGRRLCKTLVRLLREGPGVEPADVSVLITVIPPDSLSFAGGVLGSDAEAAGDLEAAREKSAARTAHTGAEMAYALSGLFERRDLDLILPMLRDDSLLSVPTSSKATITSPCS
>A0A031H4L0
MPLARIDLRKGKSVEYRQRVGEAIYQAMRAVGVPENDRFQIFQEHDAGTLVYDPGYLGITRTDDFICIQITWNEGRTLEQKKALYAGIADGLHAAVGIRREDVFINLVEVKRENWSFGNGQAQYVS
>A0A0N8QBM1
MPLLKIDVIEGRSDQEIETLLDAIHDAMVNAFQVPERDRYQVLNEHKRNRLIIQDTGLGFTRSDKVVVITAISRPRPAEMKKRFYALIAEGLERNCGIAAEDVMVSIVINSDEDWSFGLGRAQFLTGEL
>A2DRT0
MPVVRISIRKDLKRETKLAISDAVHRALVEEFKIPDADFWHIIDEVEPGNIIFPKEYLGVQHGENLTIVNICAAAGRTPEIKRNLFKAIHRYATANQTEVPGNDICVFLQENNGLTDYSWGNGEVQLPPHLLAKLKEMEAAK
>A0A0F6EY17
MPFVRVGYLEQQYTEQELPGISRCIMNALIEHFQVPPKDYFQAFHAHKQSEFYYSSDYLNISRTDKLLYIQITMGSGRTTEQKKSFYQRLAALISIECKTRPEDVFVTLVETELEDWSFGNGLAQMIL
>N9HBZ8
MSHLAQPEYFTLISIDCFAGRSLETKRNLYQQMVKSLGEIGIPADYILIHLRESALENWEIRGGQAACDVDLGFKVDV
>A0A0R2FCE8
MPLLQFNLVQGSWTKPQVKTILDLAYDTTLEVFHAPEGDRYQTVSFFDPDYLVMADTGLGFNRSPHRIMLNIRTRPRPEAEKLTFYKTFLAKLQATFDFDPHDLMIDMVENGDADWSFANGQAQFITGEL
>A0A0A1YT18
MPFARISLHRGKSVEYLHALSDGLHDALVESFEVPKTDRFQAIHQHEVGELIFDPHYLGGPRSHDFVLIAITAGRPRSVETKQRFYRDLVEKLERATGLNAEDVMVVISTTAGDEWSFGGGRGN
>A0A154NMP4
MPLVRISLIKGKSSEHIRALSDGVHRGLRDAYGVPADDRFHLIHQHAPDELIYDSEYLGLHRTDDVVIINIVAGNWRDTAQKKALYRAITDNLVADPGLRPEDVLIVLSPNARDEWSFGNGLASYVQNDVR
>A0A0R2LEM9
MPLMRIDLLTGRSEDELTKILDISYRVMLGAFNAPEGDRYQLVTQHTPAEMRILDTGLGFKRSEKVIVFSLTTRPRTTEQKQDFYHELVHQLQDQLGIAPTDVVINLTVNSDEDWSFGEGRAQFLTGEL
>A0NS28
MAHSRKTEDMMPLTNVSLLKGSKTAVQKAAILDEIYQAMRETFGVPQDDKFMMITEHAREDFLFGRHFMNIDRSDDLIIIQLTVSDTRSVEQKKALFARIARGLAREVGIRSEDIFINLVETKLENWSFGHGVAQFADRQPVAV
>I9C6H9
MPLVHISLRAGKPETYRQAIFDGLYRAMHETFDVPEDDQFMTITEHDAGNFRYSPSYLGIDRSDDLVYVQITANNTRTVEQNKLLFRRIMELLGENPGIRPQDVFINIVEVAKENWSLGNGLAQYA
>A0A095F7N3
MAIAEALNQSLVEVLDIPRGDRFVMLIERGEDELFIDPDFMGMQRSDKAMIITVLLGAHRGQDDKTALLAAERVEAHPDDVFAALVPVPNENFSFGRGIAQLMGGAPRW
>A0A060ZPW1
MPLVNIYLREGTTPEYRRNVSLGIHRSMVDVLKIPQDDQFHLIHELKPENVQTQPVFFGIRRGDRTMFIQLFFNDRDPQQKAELFAAIRGNLRLYADVPEEDILLCAVETNSENWWAAGRTVNPRTGYDERMDID
>C3H1D6
MKSKGKESSIMPFVTVYHPEKLSDNKLLKNVSNQIHHSLIEHFNIPENDYFQMFLPYPSHQLFYNSSYLLEGSLKRSNNMIYVSITCGPGRTINQKKDLYKAIATSTANILQISTADVFITLHETPMENWSFGQGIAQMLNQHNN
>U3U0F3
MPLLTFDVIQGRSEAEIRTLLDAAHRAVLTAFKVPARDRYQIVHENKRYQMVFQDTGLGFARSDNLVMVRVYTSPRSEEQKTHFMAELARELREKCGVQGNDLMISFITNSRGYWSFADGEAQYLTGKL
>W2DZV8
SRSAAGSRSILSLMRDRDLVEKLGRATGLNAEDVMVVISTTAGDEWSFGGGRGN
>H2K380
MDALDIPERDRFQIITEHDTGTSSPSHDADRLVALDAGFGFGFERTDGLVVIQVLTRSGRSDR
>W9B160
MIEAVPSSGTAEDRKRSLLSAIVTHLQTAGINPDDVMVFFGEIDRANSSFGGGSPALPVEVVPD
>A0A0Q4DEC5
MSSSSRPRPYRRGVPCPTNRRTLYRALARNLKDRLDIGGEDLVVSITENGDADWSFGHGTAQFLTGELG
>A0JT47
MPLARIDVNEGRSPEGLRRLSRGLHNAVLAECGIPERDYFHIIAEHPRGQIFAQDAELGVSGEDVFIGYVEKCRR
>A0A074LT72
MPFTRVSILKGKSSEYKKALLSNVYLAMRETFNVPEDDLVMVIHEHEPDGFLYSGNYLNIDHAENVFINLVESPKENGSFGNGVAQYAE
>A0A0M3F099
MRAYYSPRHWWIGRTYAAPFPALRRRAAGRGRSVARHIVAGKPRSEAQKAAFYRRLASELSQQMGIAEADVMVVIQFTAAEDWSFSGGILYQP
>A5N3G0
MLNLWFKSNYCYQEELNIMPNDIEITIFETPSHNWGIRGLPGNELSLDYNIKI
>D5P439
MRLRHIDLIEGRAPSPSGGCSTRYGSVALDTGPGITRLAQQVIAHVVSRRRARAMKDKFYGLPATNLADRCGLDPADLIVPVTENGEGRWSFGHGRAQFLTGELQ
>A0A0R3MYX3
MMDAFRIPADDRFILIWEHSPEHMIQDRTFFGIERSDKSIFLQIVVNHRPVEQKVSFYEFVVKNLGNAPGLRQEDILIGIVEVAPENWWAFARNVNASGIDDRASPAA
>A0A081G4Q9
MVACFDVPQADRFQVIEELPAGMLVCDRHYMAPEQRSDDVVIFQITAGRERSDETRARFYARLTEELQSSVGIRPADVMVIITTNRLGEWSFSDGVPANATRQSDATTR
>K4LHG2
MVSGKTQEYRKAVLQGIREALKEAVGVPDGAIEQVLYEVEGDFSSREPESGVVIEITLFEGRSREIKSELYRTIARNLAQSPGIAARDLVIALYEIPRENWGTGGRPAE
>A0A0Q7ESA2
MPSTLISTRQGWIQDPQALFDAVQSALTESIGTPPQARHLRLAEHPASHFNSGPGESDRYTELQITLFSGRTDEMKQALFAAVKRNLGALGLAEADIKVILIEAPRENWS
>A0A0R1RHX1
MKAILDAEHKILVQDFGVPARDRYQIVTQHDPEEMEIEDTGFGIDRTDKFVMIQITMRGGRTETQKRTFYEDLVKELQTSAGIEPNDVMVVISENGSPDWSFGNGAAQFLN
>F0TAP2
MPMVKIEVLEGKTSDYKKSVLNSIKNAIKDAVAVDEIKIVQRLYEISEETCTIPSDRSKNLTIIEITLYPGRTESTKKKLFKEIVKNLSEDPGIEAGDIITVLLEPPMENWLFKYPD
>A0A0B2AKQ3
MPLIQVDLERGLYESSHEAISSAIHDAQIEALGIPADDRFQVFRPHAEGELKFDPGYNGVDRRSLLLIQVTAVHMYPVAVKRKFFETVVAKLAPLGVRAEDVLISLVENGFEDWYAGK
>A0A101WPI6
MPVVKIHISSTVLPFQKPLLVKEVRNSLVELLNIDEQIGQVILYEALPQLRNAHESRNSNFVYVEIVMYPGRSPEIKKTLLQRVCSLVSKYIEIEIKDINSCIIEIPPENWYGGITYS
>A0A0U3Q664
MPHARIDMHRALQPKMADISAAILRGMVTGFEMPEDDLFQIFRLHEPGELVYSPTFPNQQRDDIIFIELVAQNVYNDEQKQRTMAAIVDEVSALGIKRDNLLLVHVEVHGAAWYAPEPV
>H2JWK0
MPFVRIDTLGTDPARLDALGQAVQDALVQTPDIPPEDRFQVLTGHDGVTSTVRHGAPATLVETICRRWKIEEAFQRRRRSRHDPAYRDTRNHQTADPSRPADLPRTRTSPTDLRPAATHP
>A0A0F2C4C8
MPLVRVDIHEPLAALRPQMSEAIHSALVDGWEMPADDLFQIFQVHQPGDLFYSRTFPDADRTDVVFVQILAYTGYSPEVKQRGAELIADRLAALGIKRDDILIALSENGDGDWLAPSKEA
>A0A085DR48
MIVIYGIREHLNPIKSQLSEVIHGCMQSVLGMPEDKRAHRFIPMDAEDFYYPGGRTPAYTVIEINMMQGGELPETPKKSSDQRELFQT
>S0FVL8
MPLIQVDLKRSVFKDKGKEISSAIHNSLVAGLGMDTTDLFQVFRPHDEGEIIFSPTYGNRDRHDLIIIRITMVNMFSLEQKKKTYKELTKRLVDIGIRRDDILVCVVENSTENWSLGEREV
>I3CD65
MAQVTIYGGATILPQYRNILSTTVHRCMVEVLQIAAEKRFHRFIPLTAENFLYPEDKSERYTVIEIQFFTGRTAETKKRLLYQLMERIATDVGISQQDLEIILIEIPPAHWAVRGKTGDELT
>A0A0S9DWL3
MPLVTIELADTVDHDTRFAYAEAINAGLVEGLGMDAEDRFQVIHPLPADHIVADPHYLGGDRRDVVYVRILMVKMYDADTKRAMFDAVARNLEALGVRPDDVFIAITENTLDDWYPGARGER
>A0A084IHJ1
MPFVNIAILEGHDRDYAQAVADSVNEAAITALDFPADDRYQLIQEYAPHALQLQTRTADRVMLHLVLRSGKTDEQKKAFYRRVTENLAARPGIDPHNVMITMTENNDIDWSFADGKASFLEG
>A0A167S336
MPLARIEIRTGKPVEYRQSLIESVREAFLDALQTPEAALWIRLCERKEENFLIPPGRSDDAVLIEVSLIAGRSVEKKESLYRAIVEHLARDPGVPPDDVCIAVYEPPAENWAEGGGISAARR
>A0A0D7PKF3
MPFARVDLVKGKSAEYRAAVANVVADGIVGVLKAPKGDRFIVVSEHEPDNLIYDRHFLGSERSSDFVLIQVTSTVGNDKESKLAFFRYIADELKSRLSIRPDDVMINLVFVERSDWSFGKGDPWT
>K9ZWL5
MAPLQESGVHGRGPQLLLQTMLGCLMRVLKLPEKKRFHRSVLQNEADFICSDNRSEHDLIAELPMFGGRATEPGKRLMNELCRSLHAGVRLATSDLEITFFKTPRAHWGIRGVCADEHHLPYEVHV
>V6J3U2
MPFVRVSMIEGKNKDYKGKVAETIYRSLRETFDVPERDKFIVIHEHSKDNFIYDENYLGLKKTDDLIIIQIFANNTRTMEQKQSLFLSITENLYQEVGIGKENLLIGIVGVGKENWSFGNGMAQYV
>T2G8U3
MPFVQISMLEGTSAEYRKTLGDIVHQAMVETINIPPLDRFQTIREFSRENFLCTPEYLGIQYSEQFMIIHITLNEGRSLEMKQALYKTVAERVSAALGISPADIMIGLTEVKKENWSFGNGIAQYA
>S2KNI5
MPLVTITLPDHRPILWRKKVADIVNAAVIETLDFPDDDRYQIIQALPVEQMELQKRHCDAVILQLTMRAGRSAEAKQAFYRRVVDDLAHQADIKPANVMIVITENSDADWSFSHGEAQFLTTQLAC
>A7Z8K4
MMPFVQIHLQKGKSGFWLKKMSAVIHTAMTEMIDVPHGDYFQVVHQHEKGEFFYDPSYLQVERSDELMFIRFTLKNSRTTHQKQAFYQHLADRLHEKLGVRKEDVFIVLSGNAAEDWSFGNGEAQMI
>A0A0Q4GQU7
MPLVTVTLTKGKPQQYIEQVSGSINNALLESYMLPPNDLFQRFLQLEPGAFIYDRHYRGGPRSDDFILVEVKSNARRTEEKDAAFKSIVEHLSKSPGVRPEDVMIIFDSHSTAEDYSFGSGISANKN
>A0A0M2RDY3
MPFVRIHHPSGNDPLYPTALSKGVHRALVDVFGIPQDDYFQALTSHNAGTELIGPAEFMGITHSDDLVIIQITCAEGRTTEQKKALYEAIAENVSNDAGVPRDDVIINLVETKRENWSFGNGHAPFA
>A0A126QKE7
MPLIKLTMRSGRTAGQKRRIMDGVHAALVDALRIPENDRFQFVNEIPEGNWDCPERPDRVLVEIKLFAGRSLEAKRALYAAVTANLEACGVDPLDVFVVLSDEPLENWGIRGGQAACDLDLGFKVNV
>A0A0P0RPF4
MPLVRIDLAEGQSADYRSAVADEVYKAMTTTMNVPVNDRFMVINEHKSGNFIADPTYLGIERSPQCIIVQLTLNAGRDIALKKAFYKALSEGLHARVGLRREDLFISLVEVPKENWSFGNGEAQYAQ
>A0A085GHS6
MPISRITFHQASYDAEQITQVSAILHQTLVDAFAVPANDRFQVLEPKAPGELVYDPHYLARGRTERFLLFSLLGGKPRSATQKAEFYQLLTDRLVAALAISPSDVMVTVQFNSLDDWCFAEGKIASA
>A0A085GHM1
MPIVRVDIIKNSDSSYIGKIGKIIYQAMRTAINVPDKDNFQILNEHARDHFVYDPEYLGIQRTDQTVIIQITLNEGRTVDQKKALYKTIADQLAQQLSIPKGDVFISLVEVKKENWSFGNGIAQYAE
>A0A0F4VE64
MPLVRVDIKKHQDPTFAKRVGQLIYAAMHSAIGVPENDNFQILAEHDEQHFIFDPGYLGINRTDNLVVIQITLSEGRTIEQKKLLYKTIAESLNAELAVRLEDVFINLVEVKKENWSFGNGIAQYAI
>A0A158G4Z9
MPLVRIDLMQGKDATYRATIGEVVYDAMRATLDVPENDRFQIVAEHGAGDFIVDRGYLGITRTDECIIIQVTLNEGRDLAKKRAFYRAVADGLHERLELRREDVFIGLVEVKKENWSFGNGEAQYAAT
>A0A0C2MEC2
MPLVRVEIKKHSDPTFAKRIGEQIYAAMRSTINVPEHDNFQILNEHDGEHFIFDPQYLGIQRSDELVIIQITLNEGRTLEQKKALYQTIAHSLNSQLGIRLEDVFINLVEVKKENWSFGNGIAQYAS
>G8MBJ8
MPLVRIDLLKGKESAYRAAIGEVVYDAMRTTLDVPENDRFQIITEHGATDLILDRTYLGISRTDDCIVIQVTLNEGRDLAKKKAFYQAVADGLHERLKLRREDVFISLVEVKKENWSFGNGEAQYAPQ
>A0A0F4U4Z5
MPLVRVDIKKHQDPTHVKRIGQLIYAAMHSTIGVPQNDNFQILAEHDAQHFIFDSGYLGINRSDQLVVIQITMSEGRTVEQKKLLYKTIAESLNAELAVRLEDVFINLVEVKKENWSFGNGIAQYAL
>A0A0Q8P3L2
MPLVRVDIKKHRDPTHAKRIGQLIYAAMRQTIGVPEHDNFQILAEHDEQHFIFDPEYLGINRSDNLVVIQITLNEGRTLEQKKNLYKTIAESLNAELAVRLEDVFINLVEVKKENWSFGNGVAQYAL
>Q1I8I7
MPLVRIDIRRHPDRTHLQKLGQVVFAAMKRTINVPEHDNFQVLTEHDDDRLVNDREYLGIPRTERQVFIQLTISEGRTVEQKKALFQAIAEGLKAEADVRPEDVFINLVEVRKENWSFGHGIAQYAV
>A0A0N1KLG8
MPLTRIALRAGKSEEYRKALTQSIQRSLVETCNVPKDDIFMLITEHEAGNFVYDKQYLNIERSDDLVVIQITFNNTRTLEQKKALYKRMADELAESPGLRREDVFINLVEVLKENWSFGNGIAQYAL
>V7EBX4
MPIVRIDLRKNPDVTYAKRVGVLIYNAMHTAIGVPEHDNFQILTEHDEHHFIYDPEYLGIQRTDNLVIIQITLNEGRSTEQKKLLYKTIAESLNRELAVRLEDVFISLVEVKKENWSFGNGIAQYAS
>A0A0U5HAG6
MPLARIDLRKGKSVEYRQRVGEAIYQAMRAVGVPENDRFQIFQEHDAGTLVYDPGYLGIARTDDFICIQITWNEGRTLEQKKALYAGIADGLHAAVGIRREDVFITLVEVKRENWSFGNGQAQYVS
>A0A0Q8MEI4
MPLVRIALRRGKSPAQLAALRNGIYQAMRETFNVPEDDRFILVNQHDADEFDYDPNYLGIARSDDLVIVQITCNQGRTVEQKQALYRSIAEKFSADPGLRPEDVFINLVEVAKENWSFGNGIAQYA
>A0A0Q8AWN9
MPLVRVDIKKQQNPTYAKRIGQLIYAALRSAIDVPENDNFQILNEHDEQHFIFDPQYLGIQRTDNLVIIQITLSEGRTLEKKKLLYKTIVDGLNAQLAVRPEDVFINLVEVKKENWSFGNGLAQYAL
>J3HI56
MPLVRVDIKKHRDPTHAKRIGQLIYAAMRQTIGVPEHDNFQILTEHDEQHFIFDPEYLGINRTDNLVVIQITLNEGRTLEQKKNLYKTIAESLNAELAVRLEDVFINLVEVKKENWSFGNGIAQYAL
>J2XQJ2
MPLVRVEIKKHPDPTFAKRIGEQVYAAMRTAINVPDHDNFQILNEHDTNHFIFDPEYLGIQRTDQLVIIQITLNEGRTLEQKKALYQTIAQNLNTQLSIRLEDVFINLVEVKKENWSFGNGIAQYAN
>A0A158BXS7
MPLVRIDLLKGKDSAYRTAIGDVVYDAMRSTLDVPENDRFQIVAEHGASDFIVDRTYLGISRTDACVVIQVTLNEGRDVAKKSAFYKAVADGLHERLKLRREDVFISLVEVKKENWSFGNGEAQYAPK
>A0A0A0CWG7
MPLVRISLHKGKPAGHIKAIRDGVYLAMRETFNVPENDRFILVHEHDDTGFDYDPAYPGLARTGDVVFIQITANNTRTVEQKQALYRRIADRLAESPGLRGDDVFISLVEVAKENWSFGNGIAQYA
>A0A157Z5M5
MPLVRIDLQKGKDSAYRTAIGDVVYDAMRTTLDVPENDRFQIVAEHGATDFIVDRTYLGISRTDDCVVIQVTLNEGRDVAKKSAFYKAVADGLHERLKLRREDVFISLVEVKKENWSFGNGEAQYAPK
>A0A0F0DUN7
MPLVQVSLRRGKPAAYRQTIFDGVYRAMRETFNVPEDDRFMTLTEHDASTFSVSPTYFGIARSDDVVIIQITANNTRNREQKQALYRRIVELLGDKPGVRPEDVFINLVEVLPENWSFGNGIAQYAQ
>K9NLR6
MPLVRVDIKKHQDPTHAKRIGQLIYAAMHSTIGVPENDNFQILAEHDEQHFIFDPGYLGIDRTDQLVVIQITMSEGRTVEQKKRLYKTIAESLHTELGVRLEDVFINLVEVKKENWSFGNGIAQYAL
>A0A0N1M4H4
MPLVRVDIQQNPDPTFARRIGEQVYAALRTCIDVPEHDNFQILNEHDSQHFVYDPQYLGIQRSDGVVFIQITISEGRTVAKKQLLFKTIAEGLHAQLGIRLEDVFINLVEVKKENWSFGNGVAQYVT
>A0A0K1QUM0
MPLVRIDIKKHQDPTHAKRIGQLIYAAMHSAIGVPENDNFQILAEHDEQHFIFDPQYLGIDRSDQLVVIQITLSEGRTVDQKKLLYKTIAESLNAELAVRLEDVFINLVEVKKENWSFGNGIAQYAL
>A0A0M3CWW5
MPLVRVDLKKQQDPTYAKRIGQQIYAALRSAIGVPENDNFQILAEHDEQHFIFDPQYLGIQRSDGLVVIQITLSEGRTLEQKKLLYKTIVENLNTQLAVRLEDVFINLVEVKKENWSFGNGIAQYAL
>A0A060PBJ6
MPLVRIDLLKGKESAYRAAIGEVVYDAMRTTLDVPENDRFQIIAEHGATDLILDRTYLGISRTDDCIVIQVTLNEGRDLAKKKAFYQAVADGLHERLKLRREDVFISLVEVKKENWSFGNGEAQYAPQ
>A0A157ZZ71
MPLVRIDLQEGKDSAYRTAIGDVVYDAMRATLDVPENDRFQIVAEHGATDLIIDRTYLGIIRTDDCIVIQVTLNEGRDLAKKTAFYKAVADGLHERLKLRREDVFISLVEVKKENWSFGNGEAQYAPK
>A0A0Q5D8P8
MPLVRIDLNRAAPPDRAHIIGDVVYAALRAAANVPENDKFQIITRHEAGEIVAPEAGYLGVTYTDDLVMIQITWNAGRSVEIKRALYRQIADGIAARAGIRREDVVINLVEVVKENWSFGNGEMQYAPA
>A0A0F4SZY4
MPLVRVDIKKHQDPTHAKRVGQLIYAAMHSAIGVPENDNFQILAEHDEQHFIFDPGYLGINRTDNLVVIQITLSEGRTIEQKKLLYKTIAESLNAELAVRLEDVFINLVEVKKENWSFGNGIAQYAS
>A0A0D5VLL9
MPLTRIALRAGKPAQYRKALTDSIQRSLVDTFNVPKDDIFMLITEHDAGNFVYDKQYLNVERSDDLVIIQITLNNTRTLEQKKALYQRMADELAESPGLRREDVFINLVEVLKENWSFGNGIAQYAL
>R4WZU7
MPLVRIDLQKGKDSAYRKAIGEVVYDAMRTTLDVPENDRFQIVAEHDASDLIIDRTYLGIQRTDDCIVIQVTLNEGRDLAKKSAFYKAVADGLHERLKLRREDVFIGLVEVKKENWSFGNGEAQYAAK
>A0A0D7PRX7
MPLVRIDLRKGKDAAFRRDVGKAVYEAMLSVGVPKDDRFQVISEHDAGNFLFDPDYLGIHRSDDLVIVQITWNEGRTLEQKKALYKAIAGGLSALGVRPEDVFINLVEVKKENWSFGNGVAQYAS
>A0A024E5B7
MPLVRVDIKKNQDPTFAKRIGKLIYAAMHATIGVPENDNFQILAEHDENHFIFDPVYMGINRTDNLVIIQITLREGRTLEQKKLLYKTIAESLNAELGVRLEDVFINLVEGKPENWSFGNGIAQYAN
>W6XH55
MPFTRIAVRAGKPAAYRQALTQGIQRALIAEFNVPEDDIFMVITEHDESNFVYDRNYLGIARSDDFVLIQLTVTNSRTQEQKKALYKRIADNLAEHPGVRREDVFINLVEVLKENWSFGNGIAQYAL
>A0A0Q7D2Z5
MPLVRIDISHDAPPTLGRDIGQLIYAAMTDLINVPADDKFQIIARHGQGELVFPASYLGVEYSPGIVFIQITLNQGRSIELKKAFYKRIADDVHARLGVRRQDVFINLIEVAKENWSFGNGEMQYAPAPG
>A0A0N8NXE7
MPLVRVDIKKHQDPTHAKRIGQLIYAAMRNTIGVPENDNFQILAEHDEQHFIFDPGYLGINRTDQLVVIQITMNEGRTVEQKKLLYKTIAESLHAELAVRLEDVFINLVEVKKENWSFGNGIAQYAL
>A0A1V3MR45
MPLVRVDIKKHQDPTFAKRVGQLIYAAMHSAIAVPENDNFQILAEHDEHHFIFDPQYLGIQRTDNLIIIQITLSEGRSDEKKKLLYKTIAESLNRELAVRLEDVFINLVEVKKENWSFGNGIAQYAL
>A0A0P7K8L5
MPLVRIDIKKHQDPTFAKRVGQLIYAAMHSTINVPENDNFQILAEHDENHFIYDPTFMGINRTDGLVIIQITLMEGRTTELKKLLYKTIAESLNTELGVRLEDVFINLVEVKRENWSFGNGIGQFAG
>K8P9K7
MVRTTRIADDLHAPLNIRREDVFINLVEVAKENWSFGNGIAQYA
>D4YHW3
MPLVRIDLLEGKTAEFKSQLGELVYESMLETIGIPEEDKFVIVNDLKAEELIFSTNYLDVDRTEGIVIIQITMNEGRTTEVKKALYKTVADKLNSQLAIRKEDVFINLVEVNKENWSFGNGIAQYAE
>A0A099E0B9
MPLVRIDSKRHPDPTHLPRVGQVVYAALRATINVPEHDNFQVLTEHDDDRLVNDPQYLGIARTDGQVFIQITLSEGRTVDQKKALYLAIAEGLNREAGVRKEDVFINLVEVRKENWSFGNGIAQYAI
>A0A083UN19
MPLVRVDLKKQQDPTYAKRVGQLIYAALRSAIGVPENDNFQILAEHDDQHFIFDPQYLGIQRTDNLVVIQITLSEGRTLEQKKLLYKTIVESLNTQLAVRLDDVFINLVEVKKENWSFGNGIAQYAL
>A0A0K2Z4Q2
MEPEGSIPALSRGVGETIYQAMRAVGVPENDRFQIFQEHAPGTLIYDPGYLGVDRTDDFICIQITWNEGRTLEQKKALYAGIADGLYAAVGIRREDVFINLVEVKKENWSFGNGQAQYVS
>A0A0C1W2C1
MPLVRIDIRQNPDPTFARRIGEQVYAALRSCIDVPEHDNFQILNEHDGEHFVYDPQYLGIQRSDDVVFIQITISEGRSVEKKQLLFKTIAEGLHARLGIRLEDVFVNLLEVKKENWSFGNGVAQYVT
>A0A142NFL8
MPLVRVDIQQNPDPTFARRIGEQIYAALRTCIDVPEHDNFQILNEHDGQHFVYDPQYLGIQRSDGVVFIQITISEGRSVEKKQFLFKTIAESLHAQLGIRLEDVFINLLEVKKENWSFGNGIAQYVS
>A0A126T0Z7
MPLVRISLMKQEKKEFGRKIGEIVHQEMVHIISVPEKDCFQVITEHDNNSLIYDSNYLGIRRGDGIIFIQITLNEGRSVDLKKSLYKNIADRLHHELDVRREDVLINLVEVKKENWSFGNGLAQYT
>A0A0D7QEL6
MPLVRIDLRKGKDADFRRDVGKAVYEAMLSVGVPKDDRFQVISEHDATNFVFDPDYLGIHRSDDLVIVQITWNEGRTLEQKKALYKAIAGGLSALGVRPEDVFINLVEVKKENWSFGNGLAQYAP
>A0A059L839
MPLVRVDIKKHQDPTFAKRAGQLIYAAMHSAIGVPENDNFQILAEHDEQHFIFDPGYLGINRTDNLVVIQITLSEGRTLEQKKLLYKTIAESLNAELAVRLEDVFINLVEVKKENWSFGNGIAQYAL
>J2N369
MPLVRVDIKKHQDPTFAKRVGQLIYAAMHSAIAVPENDNFQILAEHDEHHFIFDPQYLGIKRTDNLVIIQITLSEGRSDEKKKLLYKTIAESLNRELAVRLEDVFINLVEVKKENWSFGNGIAQYAL
>B8EMJ0
MPLVRIDLARGKTEHYRHTIGEVIYDAMVATLNVPANDRFQIIAEHADNDFIIDRTYLGIERTDDVIVIQVTLNAGRTVELKRAFYKAVADGLHERLEIRREDVFISLIEVVKENWSFGNGEAQYA
>J3DKL9
MPLVRVDLKKQQDPTYAKRVGQLIYAALRSAIGVPENDNFQILAEHDEQHFIFDPQYLGIPRTNNLVVIQITLSEGRTLEQKKLLYKTIVESLNTQLAVRLEDVFINLVEVKKENWSFGNGIAQYAL
>K8P7Y6
MPLVRIDLAKGKSAEHRKAIGEIIYTAMIETINVPADDKFQVITEHAPEDLNFPKSYLGIEYSKDIVFIQVTLNGGRTVEMKKAFYKRIAADLHAQLNIRREDVFINLVEVAKENWSFGNGIAQYA
>A0A158A8A2
MPLVRIDLQKGKDSAYRATIGDVVYQAMRATLDVPENDRFQIVAEHGATDFIIDRTYLGISRTDDCVVIQVTLNEGRDLAKKSAFYKAIADGLHERLKLRREDVFISLVEVKKENWSFGNGEAQYAPK
>S2EMR0
MADDDVRLIKVIHHVFLKNLSTLWSHPMPLVRVDLKKQQDPTYAKRVGQLIYAALRSAIGVPENDNFQILAEHDDQHFIFDPQYLGIQRTDNLVVIQITLSEGRTLEQKKLLYKTIVESLNTQLAVRLEDVFINLVEVKKENWSFGNGIAQYAL
>A0A126S793
MPLVRIDIKRHPDPNHLRTLGQIVYACMRRTINVPEHDNFQILTEHDGDGLVSDPQYLGIQRSDGQVFIQITLNEGRTLEQKKALYQAIAEGFEREAGVRPQDVFINLVEVHKENWSFGNGIAQYAS
>A0A142Z5E3
MPFTRIALRTGKPAAYRQALTQGIQRALIAEFNVPEDDIFMVITEHDDSNIVYDRSYLGIARSDDLVLIQLTVTNSRTQEQKKALFKRIADNLAEHPGVRREDVFINLVEVLKENWSFGNGIAQYAL
>A0A0N7JV07
MPFTRIALRAGKPAAYRQALTQGIQRALIAEFNVPEDDIFMVITEHDDSNIVYDRNYLGIARSDDLVLIQLTVTNSRTQEQKKALFRRIADNLAEHPGVRREDVFINLVEVLKENWSFGNGIAQYAL
>Q13RZ7
MPLTRIALRAGKPVEYRKALTESIQRSLVETFNVPKDDIFMLITEHEAGNFVYDNQYLNVERSDDLVIIQITLNNTRTLEQKKTLYKRMADELAESPGLRREDVFINLVEVLKENWSFGNGIAQYAL
>H2IV09
MPFVRIDMVEGKPETYRKTVGDTVYDALRSALNAPENDKFIVISEHSPAEMMISPDYLNIQRSPNCIVIQVTLNTGRTLEMKKAFYHAVAYGLHEKVGLRLEDVFISLVEVPKENWSFGNGEAQYA
>A0A0U5D961
MPLARIDLRKGKSADYLQRVGETIYQALRAVGVPENDRFQIFQEHAPGTLIYDPGYLGVDRTDDFICIQITWNEGRTLEQKNALYLGIAEGLHAAVGIRREDVFINLVEVKRENWSFGNGVAQYVS
>J3FW54
MPLVRVDIRHNPDPTFAKRIGEQIYAALRSCIDVPEHDNFQILTEHDDQHLVYDPQYLGIQRSDGVVFIQITISEGRTVEKKQLLFKTIAESLHTQLAVRLEDVFINLVEVKKENWSFGNGVAQYVT
>J3FPN2
MPLVRVDIKKHQDPTHAKRIGQLIYAAMHSTIGVPENDNFQILAEHDEQHFIFDPGYLGIDRTDQLVVIQITMSEGRTVEQKKRLYKTIAESLHTELDVRLEDVFINLVEVKKENWSFGNGIAQYAL
>A0A0P6RPN0
MPLVRVDIKQNPDPTFAKRIGEQIYAALRSCIDVPEHDNFQILTEHDSQHLVYDPQYLGIQRSEGVVFIQITISEGRTVEKKQLLFKTIAESMHKQLAVRPQDVFINLIEVKKENWSFGNGIAQYVT
>A0A0M0NS09
MPLARIDLRKGKSADYLQRVGETIYQALRAVGVPENDRFQIFQEHAPGTLIYDPGYLGVDRTDDFICIQITWNEGRTLEQKKALYLGIADGLHAAVGIRREDVFINLVEVKKENWSFGNGQAQYVS
>A0A158FW28
MPLVRIDLQKGKDSAYRTAIGDVVYDAMRATLDVPENDRFQIVAEHGASDLIIDRTYLGIDRTDDCIVIQVTLNEGRDLAKKSAFYKAVADGLHERLKLRREDVFISLVEVKKENWSFGNGEAQYASR
>J0PQ85
MPIVRIDLRKNPDVTYAKRVGVLIYNAMHTAIGVPEHDNFQILTEHDEHHFIYDPEYLGIQRTDSLVIIQITLNEGRSTEQKKLLYKTIAESLNRELAVRLEDVFISLVEVKKENWSFGNGIAQYAS
>A0A0D1LRL2
MPFVRIDLKRGKTAEYRKTLGEIVYKAMREIINVPENDKFQVITEHDRDDLNYADNYLGNSYSDDLIFIQITMNAGRTVEMKKAFYKRIVDDYQSQLHGRPDDIFINLVEVAKENWSFGNGIAQYAT
>M5D6P2
MPLARIDVRKGKSADYLQRVGETIYQALRAVGVPENDRFQIFQEHAPGTLIYDPGYLGVDRTDDFICIQITWNEGRTLEQKRALYAGIAEGLHAAVGIRREDVFINLVEVKRENWSFGNGQAQYVS
>A0A0M7FLT9
MPLVRIDIRKHADPLFARKIGEVVYRAMRTTIGVPDKDNFQILNEHDGGHFVYDPSYLDIARTDGLVYLQITLNEGRTLDQKKALYLAIADGLHAELAIRREDVFISLVEVKKENWSFGNGLAQYAN
>J2UIR5
MPLVRIDIKKHQDPTHAKRIGQLIYAAMHSAIGVPENDNFQILAEHDEQHFIFDPQYLGINRSDKLVVIQITLSEGRTVEQKKLLYKTIAESLNAELAVRLEDVFINLVEVKKENWSFGNGIAQYAL
>W7WBG4
MPLVRIDISHDAPPTLGRDIGQLIYAAMTDLINVPADDKFQIIARHGQGELVFPASYLGVEYSPGIVFIQITLNQGRSIELKKAFYKRVADDLHARLGVRRQDVFINLIEVAKENWSFGNGEMQYAPAPG
>A0A038GYX4
MPLVRIDLQKGKDSAYRTAIGDVVYDAMRTTLDVPENDRFQIVAEHGATDFIVDRTYLGISRTDDCVVIQVTLNEGRDVVKKSAFYKAVADGLHERLKLRREDVFISLVEVKKENWSFGNGEAQYAPK
>H8NZB4
MPFVRIDMVEGKPETYRKTVGDVIYDALRSALNAPENDKFIVISEHSPAEMMISPDYLNIQRSPNCIVIQVTLNTGRTLEMKKAFYHAVAYGLHEKVGLRLEDVFISLVEVPKENWSFGNGEAQYA
>A0A1B4D8D1
MPFTRIAVREGKPAAYRRALVDGVHRALMQTFNVPEDDIFMVVTEHAAENFVFGRHYYDIERSDDLVMIQITANNTRTLEQKRALYRTIVENLAQQPGVRREDVFISLVEVLKENWSFGNGIAQYAV
>A0A0S4HMV0
MPLVRVDIKKHQDPTFAKRVGQLIYAAMHSAIAVPENDNFQILTEHDEHHFIFDPGYLGINRTDNLVIIQITLSEGRTDEKKKLLYKTIAESLNRELAVRLEDVFINLVEVKKENWSFGNGIAQYAL
>A0A104BYQ4
MPMTRIAVREGKPAAYRRALVDGVHRALMQTFNVPEDDIFMVVTEHAAENFVFGRHYYDIERSDDLVMIQITANNTRTLEQKRALYRTIVENLAQQPGVRREDVFISLVEVLKENWSFGNGIAQYAV
>S2K0H6
MPLVRIDIKRQPNPEHLQTLGKVVYAALRQTINVPEHDNFQVLTEHDADRLVNDPQYLGIQRTDGQVFIQITLSEGRTVEQKKALYLAIAHGLEREAGVRPEDVFINLVEVRKENWSFGNGIAQYAL
>K8QYC7
MPLVRIDLQKGKDSAYRTTIGDVVYDAMRSTLDVPENDRFQIVAEHGATDFIVDRTYLGISRTDDCVVIQVTLNEGRDLAKKSAFYKAVADGLHERLKLRREDVFISLVEVKKENWSFGNGEAQYAPK
>A0A0N0L7N4
MPLVRVDIKKHQDPTFAKRVGQLIYAAMHSTIGVPKNDNFQILAEHDEQHFIFDPGYLGIDRTDNLVVIQISLSEGRTVEQKKLLYKTIAESLNAELAVRLEDVFINLVEVKKENWSFGNGIAQYAL
>A0A158A8J6
MPLVRIDLLKGKDNAYRTTIGDVVYDAMRTTLDVPENDRFQIVAEHGATDFIVDRTYLGIHRTDDCVVIQVTLNEGRDVAKKSAFYKAVADGLYERLKLRREDVFISLVEVKKENWSFGNGEAQYAPK
>A0A0A1Q016
MPLARISLRRGKSPAHRKAILDGVYAALRETFDVPENDRFMTIDEYDKGNFSYDPYYLGIARSDDLVIIQLTVSNTRTLAQKKALYRAIVAQLTLDPGLRPQDVFINLVEVKPENWSFGDGLAQYVRDEA
>A9IL59
MPLVRIDLAKGKSIEFRRTVGDIVYAATVNTINVPQNDRFQVITEHDPEMFIFDPSYLGIARSADCIFIQITLNTGRTTDAKKSLFKAIVDGMQARLNHRPEDVFIGLVETNKENWSFGNGLAQYAA
>J3G9E5
MPLVRVDIKKHQDPTHAKRIGQLIYAAMHSTIGVPQNDNFQILAEHDEQHFIFDPGYLDISRTDQLVVIQITMSEGRTVEQKKLLYKTIAESLHAELAVRLEDVFINLVEVKKENWSFGNGIAQYAL
>A0A149RKC6
MPLVRIDLQKGKDSAYRAAIGDVVYDAMRSTLDVPENDRFQIVAEHGATDFIVDRTYLGISRTDDCIVIQVTLNEGRDVVKKSAFYKAVADGLHERLKLRREDVFISLVEVKKENWSFGNGEAQYAPK
>A0A086MQ47
MPLIRVSLRKGKPSAYRKALADGIYLALRETFNVPEDDLFVTITEHEEDNFFYGANYLGIERSDDLVIVQITVSNTRTVDQKKALFQRITERLGTEPGLRPEDVFINLIEVEKENWSFGHGIAQYAQGN
>Q3KAR7
MPLVRVDIKKNPDPTFAKRIGEVIYAALRSEINVPEHDNFQVLAEHDDQHFVYDPQYLGIKRSDGIVFIQLTISEGRTVEMKQRLFQTIARNLNQQLAVRQEDVFINLVEVKKENWSFGNGIAQYVT
>A0A0F3K6T2
MPLVRIDIRKGKDAAYRTALGHAVHDALVAIGAPQDDRFQVIAEHDAAGLVYDPDYLGIHRTDDVVFVQITFNDTRTLEQKKALFKHIVENMARSPGVKPGDVLINLVEVKKENWSFGNGEMPYAT
>A0A167AT32
MPFVRIDIRKNDDPLFAKKIGEVVYRSLKATMNVPDKDNFQILNEHDAGHFIYDPAYFGIARTDGLVYIQITLNEGRTLDQKKRLYKAIVEGLHAELATRKEDVFISLVEVKKENWSFGNGDAQYAD
>W6WA76
MPLVRVEIKKHSDPTFAKRIGEQIYAAMRSTINVPEHDNFQILNEHDGEHFIFDPQYLGIQRSDQLVIIQITLNEGRTLEQKKALYQTIAHSLNSQLGIRLEDVFINLVEVKKENWSFGNGIAQYAG
>E8YRC2
MPFTRIALRAGKPVDYRKALTDSIQRALVATFNVPKDDIFMLITEHDAGNFVYDSQYLNIQRTDDLVMIQITVSNTRTLEQKKALYERMVDELHESPGLRPEDVLINLVEVQKENWSFGNGIAQYAV
>A0A0D2UD23
MPFVRIDLAAGKSPEYRRTIGEVVYDAMIETINVPKDDRFQVITEHPPQDFIVDPNYLGIRRSADCVIIQITLNQGRTLDQKRAFYKAIADGLNSRLDLRREDVFISLVEVPKENWSFGNGEAQYA
>K0X211
MPLVRVEIKKHADPTFAKRIGEQIYAAMRSAINVPEYDNFQVLNEHDGEHFIFDPQYLGIQRTDQLVIIQITLNEGRTLEQKKALYQTIAQNLNTHLGIRLEDVFINLVEVKKENWSFGNGIAQYAS
>A0A0B1Y7P7
MPLVQVSLRRGKSAAYHQAIFDGVYRALRETFNVPEDDRFMTVTEFDASTFSVSPTYLGIQRTDDAVILQITVSNTRPREQKQALYRRIVELLHESPGVRKEDVFINLVEVLPENWSFGNGIAQYVVNQS
>A0A095TW92
MTVTEHSADNFFYGRDYLGIARSDDLVMIQITANNTRTLEQKRELYRLIADQLAQRPGVRREDVFVSLVEVLKEDWSFGNGIAQYVS
>U1HA76
MPFVRIDLKRGKSAEYRKTLGEIVYKAMRETINVPENDKFQVITEHERGDLNYADSYLGNSYSDDLIFIQITMNAGRTVEMKKAFYKRIVDDYQSQLQGRPDDVVINLVEVVKENWSFGHGIAQYAS
>J2RN63
MPLVRVDIKKHQDPTRAKRIGQLIYAAMHSTIGVPENDNFQILAEHDEQHFIFDPGYLGISRTDQLVVIQITMSEGRTVEQKKLLYKTITESLHAELAVRLEDVFINLVEVKKENWSFGNGIAQYAL
>A0A0X3R6Y8
MPLVRIDLLEGNTAEFKSQLGELVYESMLETIGIPEEDKFVVVNDLKAEELIFSTNYLGVDRTEGIVIIQITMNEGRTSEVKKALYKTVADKLNSQLDIRKEDVFINLVEVNKENWSFGNGIAQYAE
>Q1IHI2
MPLVVVHMIAGRPTAYRHKVADVIYQAMRDTLNVPNEDRFEIINEVEPDDFTFSPTYLGIERTDEGMFIQITLNSGRTLDQKKAFYKAVADGLHQQVHVRKQDVLINLVEVAKENWSFGNGEAQYAG
>W6V922
MPLVRVDIKKHQDPTYAKRVGQLIYAAMHSAIGVPENDNFQILAEHDEQHFIFDPGYLGINRTDNLVVIQITLSEGRTIEQKKLLYKTIAESLNAELAVRLEDVFINLVEVKKENWSFGNGIAQYAS
>A0A0L0M022
MPLVRIDLLKGKDSAYRTTIGDVVYGAMRSTLDVPENDRFQIVAEHGASDFIVDRTYLGISRTDDCIVIQVTLNEGRDVAKKNAFHKAVADGLHERLKLRREDVFISLVEVKKGNWSFGNGEAQYAPK
>J2PKT2
MPLVRVDIKKNPDPTFAKRIGEVIYAALRSEINVPEHDNFQVLAEHDDQHFVYDPQYLGIQRSDGIVFIQLTISEGRTVEMKQRLFQTIARNLNQQLAVRQEDVFINLVEVKKENWSFGNGIAQYVT
>A0A127ETW3
MPLVRIDVRKGKDAAYRQEIARVVYEAMIGVGVPQNDRFQIIAEHDASNFIYDPTYLGIERTDDLVIIQITWNEGRTVEQKKTLYRAIAEGLAKSPGIRMEDVFINVVEVKKENWSFGKGIAQYAA
>A0A0U4PDM5
MPLVRIDLLEGKTAEFKTQLGELVYESMLETIGIPEEDKFVIVNDLKAEELIFSTNYLGVDRTEGIVIIQITMNEGRTTEVKKALYKTVADKLNNQLDIRKEDVFINLVEVNKENWSFGNGIAQYAE
>A0A0L0MCT6
MPFARIDMKKGKDAAYRQQIGLAIYEAMLDVGVPKNDRFQVINEHDDANFMFDPTYLGIARDDDLVIIQITWNEGRTLDQKKALYRGIVDRLAKAPGIRGENVFISLVEVKKENWSFGNGIAQYAV
>A0A0J9E025
MPLVQVSLRRGKPAAYHQAIFDGVYRAMRETFNVPEDDRFMVITEHDASTFSVSPTYFGIARSDDVVIIQITANNTRNLEQKQALYRRIVELLLEDPGVRPEDVFINLVEVLPENWSFGHGIAQYAVKTS
>A0A031G0T6
MPLVRVDIKKHADPTFAKRIGEQIYAAMRSTINVPEYDNFQILNEHDGEHFIFDPQYLGIQRSDQLAIIQITLNEGRTLEQKKALYQAIAHSLNTQLGIRLEDVFINLVEVKKENWSFGNGIAQYAS
>A0A158F0L7
MPLVRIDLQKGKDSAYRTAIGDVVYDAMRTTLDVPENDRFQIVAEHGAGDFIVDRTYLGISRTDDCVVIQVTLNEGRDVVKKSAFYKAVADGLHERLKLRREDVFISLVEVKKENWSFGNGEAQYAPK
>J2UZQ1
MPLVRIDIKKHQDPTHAKRIGQLIYAAMHSAIGVPENDNFQILAEHDEQHFIFDPQYLGIDRSDKLVVIQITLSEGRTVEQKKLLYKTIAESLNAELAVRLEDVFINLVEVKKENWSFGNGIAQYAL
>A0A0Q6BI91
MPFVRIDLPQGKPPDYRRTVGDVVYEAMRATLNVPENDRFQVITEHAPGGLIIDPTYLGIARTADALTIQVTLNIGRSVELKKAFYTAVADGLHERLGLRREDVFISLIEVPKENWSFGNGEAQYA
>A0A0D0K4Q2
MPLVRVDIQQNPDPTFARRIGEQVYAALRTCIDVPEHDNFQILNEHDSQHFVYDPQYLGIQRSDGVVFIQITISEGRTVDKKQLLFKTIAEGLHAQLGIRLEDVFINLVEVKKENWSFGNGVAQYVT
>A0A135NS35
MPLVRIDIKRHPDPNHLRTLGQIVYACMRRTINVPEHDNFQILTEHDGDGLVSDPRYLGIQRSDGQVFIQITLNEGRTLEQKKALYQAIAEGFEHEAGVRPQDVFINLVEVRKENWSFGNGIAQYAS
>A0A140D699
MPFVRIDLRKGKTTDYRQKVADVVYEALMSVGVPEKDRFQVINEYDTDGLIYDASYLGINRSDDFIAIQITWNEGRNTEQKKALYSAIAEGMNKAVGLRKEDVFISLIEVKKENWSFGNGEAQYAS
>V8R5R8
MPLVRVDIQQNPDPTFARRIGEQIYAALRSCIDVPEHDNFQILNEHDAQHFVYDPRYLGIQRSDGVVFIQIAISEGRSVEKKQLLFKTIAESLHAQLGIRLENVFINLLEVKKENWSFGNGVAQYVS
>A0A0L6FTR3
MPLVRIDIKRHPDPAHLRTLGQIVYACMRRTINVPEHDNFQILTEHDGDRLVNDPQYLGIQRSDGQVFIQITLNEGRTLEQKKALYQAIAEGFEREAGVRPEDVFINLVEVRKENWSFGNGIAQYAS
>A0A1H2IV73
MPIVRIDLRKNPDVTYAKRVGVLIYNAMHTAIGVPEHDNFQILTEHDEHHFIYDPEYLGIQRSDNLVIIQITLNEGRSTEQKKLLYKTIAESLNRELAVRLEDVFISLVEVKKENWSFGNGIAQYAS
>B2JQH4
MPLTRIALRAGKPAAYRQALTEGIQRALIAEFNVPEDDIFMVISEQDESNFVYNRNYLDIQRSDDFVLIQLTVTNSRTQEQKKALYKRIVDNLAEYPGVRREDVFINLVEVLKENWSFGNGIAQYAL
>A0A0R3C3A4
MPFVRIDLKRGKSAEYRKTLGEIVYKAMREVINVPENDKFQVITEHDRGDLNYADNYLGNTYSDDLIFIQITMNAGRTVEMKKAFYKRIVDDYQSQLQGRPDDVVINLVEVAKENWSFGNGIAQYAS
>A0A125PCA6
MPFTRIAVREGKPAAYRKALVDGVQRALIQTFNVPEDDIFMVVTEHAAENFVFGRHYLDIERSDDLVIIQITANNTRTLEQKRSLYRTIADNLSQQPGVRQEDVFISLVEVLKENWSFGNGIAQYAA
>B4SMA8
MPLARIDVRKGKSADYLQRVGETIYQALRAVGVPENDRFQIFQEHAPGTLIYDPGYLGVDRTDDFICIQITWNEGRTLEQKKALYAGIADGLHAAVGIRREDVFINLVEVKKENWSFGNGQAQYVS
>I5CVS2
MPFTRIAVRAGKPAAYRQALTQGIQRALIAEFNVPEDDVFMVITEHDESNFVYDRNYLGIARSDDFVLIQLTVTNSRTQEQKKALYKRIADNLAEHPGVRREDVFINLVEVLKENWSFGNGIAQYAL
>A0A106DQS2
MPFTRIAVREGKPAAYRRALVDGVQRALIQTFNVPEDDIFMVVTEHAPDNFVFGRHYLDIERSDDLVMIQITANNTRTLEQKRALYRTIAENLAQQPGVRQEDVFISLVEVLKENWSFGNGIAQYAV
>A0A0Q6QNX4
MPLVRVDIKKHQDPTHAKRVGQLIYAAMHSAIGVPENDNFQILAEHDEQHFIFDPGYLGINRTDNLVVIQITLSEGRTIEQKKLLYKTIAESLNAELSVRLEDVFINLVEVKKENWSFGNGIAQYAS
>A0A0A6D7M2
MPLVRVDIQQNPDPSFAKRIGEQIYAALRSCIDVPEHDNFQILTEHDSQHLIYDPQYLGIQRSEGVVFIQITISEGRTVEKKQLLFKTIAESLHTQLAVRLEDVFINLVEVKKENWSFGNGIAQYVT
>A0A102MDF5
MPFTRIAVREGKPAAYRAALVDGVHRALMHTFNVPEDDIFMVVTEHTAENFFFGRHYLDIERSDDLVMIQITANNTRTLEQKKALYRTIAENLAAQPGVRPEDVFISLVEVLKEDWSFGNGIAQYAL
>A0A158APC9
MPLVRIDLQKGKDGAYRAAIGDVVYDAMRATLDVPENDRFQIVAEHGATDFIIDRTYLGISRTDDCVVIQVTLNEGRDLAKKSAFYKAVADGLHERLKLRREDVFISLVEVKKENWSFGNGEAQYAPK
>A0A0J7JP37
MPFVRIDLMQGKDDMYRATIGEAVYDAMRRTLDVPENNRFQVIAEHGATDFIIDQTYLGLSRTDDCIVIQVTLNEGRDVAKKHAFYKVVADGLHERLKLRREDVFINLVEVKNENWSFGKGEAQYAPQ
>A0A0M8QAC7
MGQIKVYGLKENLNPMKETLSNVIHACMVEALKYPTDKKFHRFFPMDKEDFYFANGRTDAYTIIEISMFEGRTIEAKKKLINLLFERIGSKLHITPEDIEITIFETPKHNWGIRGLPGDELELYYKVTV
>A0A0M3AEW2
MSQIKIYALHQTIQQFRSQLSDAIHQALVTSLDYPVEKKFQRFIALAPEDFIYPNDRSEEYLIIEISMFEGRTTSAKKQFIQSIFSNIQQQCGISPQDIEITIFETPKSNWGIRGQNADELRLNYQVNV
>N9GJB4
MSQIKIYALNQTITQFRPRLSEAIHQALVTSLAYPIEKKFQRFIPMEPENFVYPDDRSDHYVIIEISMFEGRSIEAKQKLIQTIFSNIQNLCDISPQDIEITIFETPKNHWGIRGKNADELELNYDVNV
>N9T1G9
MSQIKIYALQTTIEQFRNQLSHAVHQALVESLNYPIEKKFQRFIALAKEDFIYPNDRSQHYLIIEISMFEGRSTEAKKRLIQNIFTYIEQQCGISTQDIEITIFETPKCNWGIRGQHADELQLNYQVDV
>F5XEW7
MVWGLRGQLESRRTVLSDAIHAAVMSALDYPAEKRFHRFVGLEPEDFVYPPDRGADYIVIEISMFAGRSEQAKRRLIAELFRRIADEVGIAPHSVEITITETPQVNWGIRGQNAADLALNYSVEV
>N8PL40
MSQIKIYALHQTIQQFRSQLSDAIHQALVTSLDYPVEKKFQRFIALAPEDFIYPNDRSEQYLIIEISMFEGRTISAKKQFIQSIFSNIQQQCGISPQDIEITIFETPKSNWGIRGQNADDLRLNYQVNV
>A0A0M2PJ00
MGQIKIYGVKEYLNPIKEALSAIIHDCMVKVLKVPQDKKFHRFFPMDKENFYFPEGRTDAYTIIEISMFEGRSVDAKKKLIKLLFERIDHELNISPQDIEVTLFETPKHNWGIRGLTGDELILDYKIHV
>A0A0S3U4F5
MAQVKIYGLRQTLDPIKSALSDAIHQCVIDALQYPVDKRFHRFFPLDPADFYFPNDRSDRYTILEISIFEGRSIEAKKQFIRLLFDRLQPLGISPQDLEITIFETPKHNWGFRGLPGDEHQLNYKVDV
>N8W2X8
MSQIKVYAHRKTIDEFRDQLSQAIHQALVESLSYPAEKKFQRFIALEQDDFIYPDNHSDSYIIIEISMFEGRSIETKNRFVQAIFANIQQQCGISAQDIEITIFETPKCNWGIRGKNADELGLNYQVNI
>A0A009KFC9
MSQVKIYANERTIIQYRELLSHAIHQALIEELKYPVEKRFQRFISLKPENFIYPSDRSQHYIIIELSMFAGHSPATKKQLIQTLFRNIEEQCKIAPQDIEITIFETPKENWGIRGKNADELLLNYQVNI
>N9NZK8
MSQIKIYALDETIELHRDNLSKAIHQALVKELKYPEEKRFQRFIPLKSKNFIYPADRSTSYIIIEISMFDGRTKETKKAFIKTLFENINNLCGIDSNDVEITIFETPKENWGIRGENADELQLNYQVSV
>R8Y4C9
MSQVKIYANEQTIMQYRELLSHAIHQALIQELKYPVEKRFQRFISLKPGNFIYPSDRSQHYIIIELSMFAGRSPATKKQLIQTLFRNIEEQCKIAPQDIEITIFETPKENWGIRGKNADELLLNYQVNI
>N9D719
MIIKCLKLKSMPTKVPFKHRMTLSNAIHQALVMTLQYPEDKRFHRFIALAPEDFIYPLDRSEAYTIIEISMFSGRQAETKKRLIQQIFSNIQAQCGISPQDVEITIFETPKENWGIRGQNADELQLNYKINI
>A0A0R0RKG3
MSQVKIYANEQTIMQYRELLSHAIHQALIEELKYPVEKKFQRFISLKPGNFIYPSDRSQHYIIIELSMFAGRSAATKKQLIQTLFRNIQEQCKISPQDIEITIFETPKENWGIRGKNADELLLNYQVNI
>V9GIJ0
MAQIKVYGLRTQLNPVKQRMSEVIHSCVVDAFELPADKKFHRFFPMETEDFIYPEGRTERYTIIEINMFEGRSIEAKKRLIRLLFERLQDQLQIGPQDIEVAILETPQHNWGIRGLPGDELALGYKVNI
>A0A0R1BNI8
MSQVKIYANERTIIQYRELLSHAIHQALIEELKYPVEKRFQRFISLKPENFIYPSDRSQHYIIIELSMFAGRSPATKKQLIQTLFRNIEEQCKIASQDIEITIFETPKENWGIRGKNADELLLNYQVNI
>V2UJM0
MSQIKIYALHQTIQQFRSQLSDAIHQALVTSLNYPKEKKFQRFIALATEDFIYPNDRSEHYLIIEISMFEGRTIAAKKHFIQTIFSNIQQQCGISPQDIEITIFETPKSNWGIRGQNADELQLNYQVNV
>L8N1T0
MPSYLIVLKVMPQTKIYGNADFIQQNRRVLSSTIHSCVVDALNYPPEKKFQRFFPLLSEDFEYPSDRSEQYIIIEILMFAGRTIEAKKNLYRLLFERLQDKLGISSLDIEIILIETPNYNWGIRGVAGDELNLSYKVNV
>A0A0M3C2E0
MSQVKIYANEQTIMQYRELLSHAIHQALIEELKYPVEKKFQRFISLKPGNFIYPSDRSQHYIIIELSMFAGRSAATKKQLIQTLFRNIQEQCRISPQDIEITIFETPKENWGIRGKNADELLLNYQVNI
>N9LJF8
MSQIKIYALQTTIEQFRVQLSHAIHQALVESLNYPIEKKFQRFISLAKEDFSYPNDRSQHYLIIEISMFEGRTTEAKKRLIQSIFNYIEQQCGISVQDIEITIFETPKCNWGIRGQNADDLQLNYQVNV
>N9D6L3
MSQVKIYANEQTIMQYRELLSHAIHQALIEELKYPVEKRFQRFISLKPGNFIYPSDRSQHYIIIELSMFIGRSTETKKRLIQTLFRNIEEQCKIAPQDIEITIFETPKENWGIRGKNADELLLNYQVNV
>N9T2N9
MSQIKIYALQTTIEQFRNQLSHAIHQALVESLNYPIEKKFQRFIALAEEDFIYPNDRSQHYLIIEISMFEGRSTEAKKRLIQNFFTYIQQQCGISTQDIEITIFETPKCNWGIRGQHADELQLNYQVNL
>N9PZW6
MSQVKIYALQQTIEQFRNQLSHAIHQALVDSLNYPVEKKFQRFISLATRDFIYPQDRSENYLIIEISMFEGRSNEAKKRLIRLLFTYIQQHCGISPHDVEITIFETPKVNWGIRGQPADELKLNYQVNV
>N8W3U6
MSQIKVYAHRKTIDQFRDQLSQAIHQALVESLSYPAEKKFQRFIALEQDDFIYPDDRSDSYIIIEISMFEGRSIETKKRFVQAIFANIQQQCGISAQDIEITIFETPKCNWGIRGKNADELGLNYQVNI
>N8PTH2
MSQIKIYALNKTITQFRDQLSDAIHLALVTSLSYPIEKKFQRFIALEQANFIYPNDRSDNYTIIEISMFEGRTTEAKKRLIQTIFDNIQQQCGISPQNIEITIFETPKANWGIRGQNADELQLNYQVNV
>N9MNY9
MSQIKIYALQTTIEQFRNQLSHGIHKALIESLDYPIEKKFQRFIALAEEDFIYPNDRSQHYLIIEISMFEGRSTEAKKRLIQNIFTYIQQQCGISTQDIEITIFETPKCNWGIRGQHADELQLNYQVDV
>A0A177G6T0
MAQVKVFGLRSTLDPVRAVLSDAIHRAVMEALAYPPEKRFHRFFGFNDGDFFYPSDRSDRYVIIEISMFEGRSPAAKKALIRALYQHIPDTTGITPQDIEITLFETPRGAWGIRGLPGDEIGLNYKVEV
>N8RK46
MSQIKIYAHRKTIDQFRDQLSQAIHQALVESLSYPVEKKFQRFIALEQDDFIYPDDRGDRYIIIEISMFEGRSTETKKRFVQAIFANIQQQCGISAQDIEITIFETPKCNWGIRGKNADELGLNYQVNV
>K8ZXS3
MSQVKIYANEQTIMQYRELLSHAIHQALIQELKYPVEKRFQRFISLKPGNFIYPSDRSQHYIIIELSMFAGRSPATKKQLIQTLFRNIEEQCKIAPQDIEITIFETPKENWGIRGKNADEMLLNYQVNI
>A0A061ZXI8
MSQVKIYANEQTIMQYRELLSHAIHQALIEELKYPVEKRFQRFISLKPGNFIYPSDRSQHYIIIELSMFAGRSAATKKQLIQTLFRNIQEQCRISPQDIEITIFETPKENWGIRGKNADELLLNYQVNV
>V5WZH0
MAQIKIYGIKETLNPIKKQLSEVIHSAVVDAFKYPPDKRFHRFFPMDQEDFIYADGRSEAYTIIEISIFEGRTTEAKKQLINLLFQRINDLLGISPQDLEITIFETPKQNWGIRGVPGDELQLSYKVNI
>A0A150HX55
MSQIKIYALSKTIDQYRSLLSEAIHDALVESLNYPIEKKFQRFIRLETDDFIYPTDRSDHYTIIEISMFEGRTIEAKKKLIQTLFSNIYQQCGISAQDIEITIFETPRGNWGIRGQNADELLLNYQVNV
>N9E083
MSQIKIYALEKTIVEFRNLLSNAIHQALVESLNYPVEKKFQRFIGLAHDDFIYPEDRSENYIIIEISMFEGRTNEAKKRLIQTIFSNIQQQCGISLQDIEITIFETPKSNWGIRGKNADELQLNYQVNV
>F3MDL4
MAQIKIYGVREQLNPVKEQLSEVIHSCVVDAFELPADKKFHRFFPMSREDFRFPDGRTDRYTVIEISIFEGRTVEAKKQLIRLLFERIQHTLHVSSQDVEITIFETPQHNWGIRGLPGDELALGYKVNI
>N8VK30
MSQIKIYALDETIELHRDNLSKAIHQALVKELKYPEEKRFQRFIPLESKNFIYPADRSTSYIIIEISMFDGRTKETKKAFIKTLFENINNLCGIDSNDVEITIFETPKENWGIRGENADELQLNYKVSV
>K9AWU8
MSQVKIYALQHTIEQFRNQLSHAIHQALVDSLNYSVEKKFQRFISLATRDFIYPEDRSENYLIIEISMFEGRSNEAKKRLIRLLFTYIQQHCGISPHDVEITIFETPKVNWGIRGQHADELKLNYQVNV
>N9E0T5
MSQIKIYALEKTIVEFRNLLSNAIHQALVESLNYPVEMKFQRFIGLAHDDFIYPEDRSENYIIIEISMFEGRTNEAKKRLIQTIFSNIQQQCGISPQDIEITIFETPKSNWGIRGQNAEKLQLNYQVDV
>N8VWY6
MEQDDFIYPDNRSDSYIILEISMFEGRSIETKKRFVQAIFANIQQQCGISAQDIEITIFETPKCNWGIRGKNADELGLNYQVNI
>D0C823
MSQVKIYANEQTIIQYRELLSHAIHQALIEELKYPIEKRFQRFISLKPENFIYPSDRSQHYIIIELSMFAGRSPATKKQLIQTLFRNIEEQCKIAPQDIEITIFETPKENWGIRGKNADELLLNYQVNI
>A0A137XX48
MSQIKIYALSKTIDQYRNLLSEAIHDALVESLNYPIEKRFQRFIRLETDDFIYPTDRSDHYTIIEISMFEGRTIEAKKKLIQTLFSNIYQHCGISAQDIEITIFETPRSNWGIRGQNADELLLNYQVNV
>N9QHH2
MSQVKIYANEQTIMQYRELLSHAIHQALIEELKYPIEKRFQRFISLKPGNFIYPSDRSQHYIIIELSMFAGRSAATKKQLIQTLFRNIEQQCKIAPQDIEITIFETPKENWGIRGKNADELLLNYQVNI
>A0A143IZ03
MSQVKIYANEQTIMQYRELLSHAIHQALIEELKYPVEKRFQRFISLNPGNFIYPSDRSQHYIIIELSMFAGRSAATKKQLIQTLFRNIQEQCRISPQDIEITIFETPKENWGIRGKNADELLLNYQVNI
>Q6FAM7
MSQIKIYAHQLTIQKYRAQLSNAIHQALVEALHYPVEKCFQRFIVMEQDNYIYPNDRSHFYTIIEISMFTGRSTQSKKLLIKKIYDYIEDKTDISQQDIEITIFETPKENWGIRGKNADDLTLNYQINV
>S3TAY7
MSHIKIYALQPTIEQFRPQLSHAIHQALVENLNYPMEKKFQRFITLTMEDFIYPNDRSQYYLIIEISMFEGRSIEAKKDLIQSIFTNIEQQC
>C0VL22
MKKNKEGIKHHFKSYINCYNLWSKLLMSQIKIYALNQTISQFRPRLSEAIHQALVTSLAYPIEKKFQRFIPMEPENFVYPDDRSDHYVIIEISMFEGRSIEAKQKLIQTIFSNIQNLCDISPQDIEITIFETPKNHWGIRGKNADELELNYHVNV
>D3EB59
MAQIKIYGVRERLNPVKEQLSEVIHSCVVDAFELPADKKFHRFFPMSREDFYFPDGRTDRYTVIEISIFEGRTVEAKKQLIRLLFERIQQTLHVSSQDVEITIFETPQHNWGIRGLPGDELALGYKVNI
>A0A0R0RLH0
MSQIKIYALDETIELHRDNLSKAIHQALVKELKYPEEKRFQRFIPLESKNFIYPADRSTSYIIIEISMFDGRTKETKKAFIKTLFENINNLCGIDSNDVEITIFETPKENWGIRGENADELQLNYKVNV
>A0A0Q4FDY0
MAQVTIYARRECIKARRNAISDAIHGAIMSALAYPAEKRFHRFIALDAEDFIYPEDRGENYTIVEISMFEGRSESAKRALIEELFARFDTGAGIPPQSVEITITETPRVNWGIRGRNGADLALGYSVDV
>V2UZI0
MSQIKIYALQPTIEQFRHQLSHAIHQALVESLNYPIEKKFQRFIALAKEDFIYPNDRSPHYLIIEISMFEGRSIEAKKSLIQSIFTYAEQQCGISPQDIEITIFETPKCNWGIRGQHADQLQLNYQVNV
>W4AWT2
MAQIKIYGVRERLNPVKEELSEVIHSCVVEAFGLPVDKKFHRFFPMNREDFYFPEGRTDRYTVIEISIFEGRTVEAKKQLIRLLFERIQHQLHISPQDVEITIFETPQHNWGIRGLPGDELTLGYQVNI
>A0A013TCJ8
MSQVKIYANEQTIMQYRELLSHAIHQALIEELKYPVEKRFQRFISLKPGNFIYPSDRIQHYIIIELSMFAGRSAATKKQLIQTLFRNIQEQCRISPQDIEITIFETPKENWGIRGKNADELLLNYQVNI
>A0A0Q1P581
MSQVKIYANEQTIIQYRELLSHAIHQALIEELKYPVEKRFQRFISLKPENFIYPSDRSQHYIIIELSMFAGRSPATKKQLIQTLFRNIEEQCKIAPQDIEITIFETPKENWGIRGKNADELLLNYQVNI
>W4R1Q4
MGQIKIYGVKERLNPIKETLSNVIHSCMVEALQFPSDKKFHRFFPMDKEDFHFASGRTEAYTVIEVSMFEGRTVEAKKQLLKLLFERINNELGISPQDVEVTIFETPKHNWGIRGLPGDELALNYKVNV
>N9R9S8
MSHIKIYALQPTIEQFRPQLSHAIHQALVENLNYPMEKKFQRFIALTMEDFLYPNDRSQYYLIIEISMFEGRSIEAKKGLIQSIFTNIEQQCGISPQDIEITIFETPKCNWGIRGQNADELQLNYQVNV
>A0A0M0KG31
MGQIKIYGVKDRLSPIKDTLSNVIHSCMVEALEFPSDKKFHRFFPMDKEDFYFASGRTEAYTVIEISMFEGRTVAAKKQLLKLLFERINSELSISPQDIEITIFETPKHNWGIRGFPGDELALNYNVNV
>D4XR22
MKKNKEGIKHHFKSYINCYNLWSKLLMSQIKIYALNQTITQFRPRLSEAIHQALVTSLAYPIEKKFQRFIPMEPENFVYPDDRSDHYVIIEISMFEGRSIEAKQKLIQTIFSNIQNLCDISPQDIEITIFETPKNHWGIRGKNADELELNYDVNV
>L9MGE7
MSQVKIYANERTIIQYRELLSHAIHQALIEELKYPVEKRFQRFISLKPENFIYPSDRSQHYIIIELSMFAGRSPATKKQLIQTLFRNIEEQCKIAPQDIEITIFETPKENWGIHGKNADELLLNYQVNI
>N8S6X8
MSQVKIYANEQTIMQYRELLSHAIHQALIEELKYPVEKRFQRFMSLKPENFIYPSDRSQHYIIIELSMFAGRSTEAKKRLIQTLFRNIEQYCKITPQDIEITIFETPKENWGIRGQNADEMRLNYQVNV
>N9LK06
MSQIKIYALNKTITQFRDQLSDAIHLALLTSLSYPIEKKFQRFIALEQANFIYPNDRSDNYTIIEISMFEGRTTEAKKRLIQTIFDNIQQQCGISPQNIEITIFETPKANWGIRGQNADELQLNYQVNV
>A0A0B2XVJ2
MSQVKIYANEQTIMQYRELLSHAIHQALIEELKYPVEKRFQRFMSLKPENFIYPSDRSQHYIIIELSMFAGRSTEAKKRLIQTLFRNIEQYCKISPQDIEITIFETPKENWGIRGQNADEMRLNYQVNV
>E3E9I4
MAQIKIFGIKEKLNPIKKQLSEVIHSAVVDAFNYPPNKRFHRFFPMNHEDFIYADGRSEAYTIIEISIFEGRTTEAKKQLINLLFQRINELLGISPQDLEITIFETPKQNWGIRGVPGDELQLNYKVNI
>N8UXP7
MSQIKIYALQQTIEQFRNQLSHAIHQALVDSLNYPVEKKFQRFISLATNDFIYPEDRSDNYLIIEISMFEGRSKEAKKHLIQLLFTYIQQQCGISPHDVEITIFETPKVNWGIRGQNAEELKLNYQVNV
>N2J9D2
MAQVKIYGLRRNLEAIRSELSEAIHASIVEALQYPLEKRFHRYILLDELDFLYPADRSERYIILEISMFEGRSVSAKKQLIHLLYKKIMSATGITPQDIEITLFETPKHNWGIRGKPGDELGLSYQVTV
>A0A0M1PZS0
FFPMDQEDFIYADGRSEAYTIIEISIFEGRTTEAKKQLINLLFQRITDHFGIAPQDLEITIFETPKQNWGIRGVPGDELQLNYKVNI
>N9PPM4
MSHIKIYALQSTIEQFRPQLSHAIHQALVESLNYPMEKKFQRFIALAKENFIYPSDRSQYYLIIEISMFEGRSIEAKKSLIQSIFSNIEQQCGISPQDIEITIFETPKCNWGIRGQNADELQLNYQVNV
>D0S386
MSQVKIYANEQTIMQYRELLSHAIHQALIEELKYPVEKRFQRFISLKPGNFIYPSDRSQHYIIIELSMFIGRSTETKKRLIQTLFRNIEERCKIAPQDIEITIFETPQENWGIRGKNADELRLNYQVNV
>S7WGG6
MSQIKIYALDEVIELHRDNLSKAIHQALVRELKYPEEKRFQRFIALESKNFLYPADRSKSYIIMALLHK
>V2TLG7
MSQIKIYGLIDTINKYRETLSSAIHQSLVESLNYPNEKIFQRFIKFEPEDFIFPKDRSKNYLIIEISMFEGRSNFAKKQLIQSLFKKIEMDCHISPQDIEITIFETPLENWGIRGKVATELTLHYKVEV
>A0A0P9HGY7
MAQMKIYGLLTHLDAVKARMSDAIHACVVEALHYPPDKRFHRFIALDADDFLYGPGRSEQYTIIEISMFEGRSVEAKKMLIRLIFAKLEQELQIAPNDVEITIFETPRHNWGIRGQLGDEMALNYKVEV
>A0A0D1LZV7
MAQIKIYGLRTTLDQHRPALAEAIHGAVMSALQYPPEKRFQRYLALDPADFLYPDDRSEHYLIIEISLFEGRSSAAKKDLIRQLFQRIGEHTGIDAQDIEITLFETPRENWGIRGLPGDELGLNYTVEV
>K9Q7P5
MVQVKVYGLADKLNPIKSELSNIIHTCLIEIIKVAPEKRFQRFFPLEPENFYYPNDRSDNYLVIEIIMFEGRSMETKKELIRKLIKDIYETFGISVNDIEITLFETPKSHWGIRGTTGDELNLNYKIEV
>A0A0A8XGX4
MSQIKIYANEQTIMQYRELLSHAIHQALIEELKYPVEKRFQRFISLKPGNFIYPSDRSQHYIIIELSMFIGRSTETKERLIQTLFRNIEEQCKIAPQDIEITIFETPKENWGIRGKNADELLLNYQVNV
>Q3MA86
MFEGRSVETKKQLLQDIIRKINEQLQISVYDIEITLLEIPKQNWGIRGVPGDELNLSYKVEV
>S3THK8
MSQVKIYANERTIIQYRELLSHAIHQALIEELKYPVEKRFQRFISLKPENFIYPSDRSQHYIIIELSMFAGRSPATKKQLIQTLFRNIEEQCKIAPHDIEITIFETPKENWGIRGKNADELLLNYQVNI
>A0A062E2Y8
MSQVKIYANEQTIMQYRELLSHAIHQALIEELKYPVEKRFQRFISLKPENFIYPSDRSQHYIIIELSMFAGRSAATKKQLIQTLFRNIQEQCRISPQDIEITIFETPKENWGIRGKNADELLLNYQVNI
>N8QEU1
MSQIKIYAHRKTIDQFRDQLSQAIHQALVESLSYPVEKKFQRFIALKQDDFIYPDDRSDRYIIIEIFMFEGRSIETKKRFVQAIFANIQQQCGISAQDIEITIFETPKCNWGIRGKNADELGLNYQVNV
>A0A0F6EPH2
MAQIKIFGTKEKLNPIKKQLSEVIHSAVVDAFNYPPDKRFHRFFPMNHEDFIYADGRSDAYTIIEISIFEGKTTEAKKQLINLLFQRINDLLGISPQDLEITIFETPKQNWGIRGVPGDELQLNYKVNI
>E0RI71
MAQIKIYGIKETLNPIKKQLSEVIHSAVVDAFKYPPDKRFHRFFPMDQEDIIYADGRSEAYTIIEISIFEGRTTEAKKQLINLLFQRITDILGISPQDLEITIFETPKQNWGIRGVPGDELQLNYKVNI
>F0KLM7
MSQVKIYANEQTIMQYRELLSHAIHQALIEELKYPVEKRFQRFISLKPGNFIYPSDRSQHYIIIELSMFAGRSAATKKQLIQTLFRNIQEQCKISPQDIEITIFETPKENWGIRGKNADELLLNYQVNV
>A0A013SVL5
MSQVKIYANEQTITQYRELLSHAIHQALIEELKYPVEKRFQRFISLKLGNFIYPSDRSQHYIIIELSMFAGRSAATKKQLIQTLFRNIQEQCRISPQDIEITIFETPKENWGIRGKNADELLLNYQVNI
>A0A0M4SX50
MVQVKVYGLADQLNPIKSDLSHIIHTSLVEILKIATEKKFQRFFPLDAENFYYPQDRSYNYLVIEIVMFEGRSVETKKELIRKLIKDIYETFGISVNDIEITIFETPKSNWGIRGTTGDELNLNYKVEV
>R4K2U7
MAQIKVYGLKQNLNIIKTELSDIIHSCVVNALQYPVEKRFHRFFPLDKENFYFPKGRTDKYTIIEISIFEGRSVEAKKKLIRLLFKVIEKELNISPNDIEITIFETPKYNWGIRGLPGDELKLDYKVEI
>C7PKB3
MIIEILLFEGRTVEARKKLYQLIFASFRSILGIEPNDVEITLIETPARNWGIRGKAGDELTLNYQVNI
>A0A0Q8UQA6
MAQVLVYGRRESLARHRTALADAIHAAIMVSLTYPAEKRFQRFIPLDSGDFIYPEDRGPDYTIIEISMFEGRSEEAKRVLITELFARIRAEAGIDPHSVEITITETPKANWGIRGQVATDLALGYSVEV
>A0A117N0A6
MSQVKIYANERTIMQYRELLSHAIHQALIEELKYPVEKRFQRFISLKPGNFIYPSDRSQHYIILELSMFIGRSTETKKRLIQTLFRNIEEQCKIAPQDIEITIFETPQENWGIRGKNADELLLNYQVNI
>N8QTU3
MSQIKIYALQTTIEQFRNQLSHAIHQALVESLNYPIEKKFQRFIALTEEDFIYPNDRSQHYLIIEISMFEGRSNEAKKRLIQSIFTYIQQQCGISTQDIEITIFETPKCNWGIRGQHADELQLNYQVNV
>N9M221
MSQIKIYALHQTIQQFRSQLSDAIHQALVTSLDYPVEKKFQRFIALAPEDFIYPNDRSEQYLIIEISMFEGRTTSAKKQFIQSIFSNIQQQCGISPQDIEITIFETPKSNWGIRGQNADDLRLNYQVNV
>A0A009JEU1
MSQVKIYALQHTIEQFRNQLSHAIHQALVESLNYPVEKKFQRFISLATRDFIYPQDRSENYLIIEIFMFEGRSNEAKKRLIRLLFTYIQQHCGISPHDVEITIFETPKVNWGIRGQHADELKLNYQVNV
>U7GSJ7
MSQIKIYALSKTIDQYRNLLSEAIHDALVESLNYPIEKRFQRFIRLETDDFIYPTDRSDHYTIIEISMFEGRTIEAKKKLIQTLFSNIYQHCGISAQDIEITIFETPRSNWGIRGQNANELLLNYQVNV
>A0A062L6Q3
MSQVKIYANEQTIMQYREMLSHAIHQALIEELKYPIEKRFQRFISLKPENFIYPSDRSQHYVIIELSMFTGRSTEAKKRLIQTLFRNIQQYCRINPQDIEITIFETPKENWGIRGQNADELHLNYQVNV
>A0A0A7XJK1
MSQVKIYANEQTIMQYREMLSHAIHQALIEELKYPIEKRFQRFISLKPENFIYPSDRSQHYVIIELSMFTGRSTEAKKRLIQTLFRNIQQYCRITPQDIEITIFETPKENWGIRGQNADELHLNYQVNV
>N8S107
MSQIKIYALNETIELHRDNLSKAIHQALVKELKYPEEKRFQRFIALESKNFVYPVDRSKSYIIIEISMFDGRTKETKKAFIRSLFENINNLCGIDSNDVEITIFETPKENWGIRGRSADELQLNYKVNV
>W6MDR5
MAQIKIYGLKSSLAEKSSSLSSAIHSAVVEALAYPPDKKFHRFIGLDKSDFLFPSDRSENYTIIEISMFEGRSIEAKKALIRLLFANIAREAEIDPHNIEITIIETPKQNWGIRGMCGDELALGYKVNV
>D7WQM9
MGQIKIYGVNGRLNPIKETLSNIIHSCMVDALEYPLDKKFHRFFPMDKEDFYFASERTESYTIIEISMFEGRTIQAKKQLVKLLFERINNQLNISPQDVEITIFETPKHNWGIRGLPGDELALNYKVNI
>N9KDQ7
MSQIKIYALHQTIQQFRSQLSGAIHQALVTSLDYPVEKKFQRFIALAPEDFIYPNDRSEQYLIIEISMFEGRTTSAKKQFIQSIFSNIQQQCGISPQDIEITIFETPKSNWGIRGQNADELRLNYQVNV
>A0A0M1I3I1
MSQIKIYALADTIDKYRSQLSKAIHDALVEALQYPVEKCFQRFIKMQKEDFIYPSDRSDLYVIIEISMFSGRNVESKKQLINKIFKNIESESGISPQDIEITIFETPQENWGIRGKTADELKLNYRVNV
>B2J5J2
MVQIKVYSLADKLNLIKAELSNVIHTSLIEVLQLTPEKRFHRFFPLDKSDFYYPSDRTNNYLVIEISMFEGRSVETKKELIRLLIKNINEKFNIPICDIEITIFETPKSNWGIRGLPGDELTLNYKVEV
>A0A0U3TTI6
MSQIKIYALNETIELHRDNLSKAIHQALVKELKYPEEKRFQRFIALESKNFVYPVDRSKSYIIIEISMFDGRTKETKKAFIRSLFENINNLCGIDSNDVEITIFETPKENWGIRGRNADELQLNYKVNV
>A0A0M3FTD5
MSQVKIYANEQTIMQYRELLSHAIHQALIEELKYPVEKKFQRFISLKPGNFIYPSDRSQHYIIIELSMFAGRSPATKKQLIQTLFRNIQEQCRISPQDIEITIFETPKENWGIRGKNADELLLNYQVNI
>L0DHL7
MSQIKIYGIKEALNPVKARLSDVIHSCVVEALHFPVDKRAHRFFPMEAEDFYAPAGRTNRYTIIEISMFEGRSVETKTHLIRLLFERIAQEIGISPQDVEVTITETPRHNWGFRGLPGHEIELNYQVEV
>A0A0Q5GG61
MSQIKIYANEQTIMQYRELLSHAIHQALIEELKYPVEKRFQRFISLKPGNFIYPSDRSQHYIIIELSMFIGRSTETKKRLIQTLFRNIEEQCKIAPQDIEITIFETPKENWGIRGKNADELLLNYQVNV
>N9SB23
MSQIKIYANQSIIQKHRMTLSNAIHQALVMTLQYPEDKRFHRFIALAPEDFIYPVDRNEAYTIIEISMFSGRQAETKKRLIQQIFSNIQAQCGISPQDVEITIFETPKENWGIRGQNADELQLNYKINI
>A0A0S2S9B6
MAQIKIYGIKEALNPIKEQLSDVIHSAVVDAFQYPPDKRFHRFFPMNQEDFIFAHDRSEAYTIIEISVFEGRTTEAKKHLIQLLFQSINDLGIAPQDLEITIFETPKQNWGIRGVPGDELQLDYKVNI
>G7VQF0
MAQIKIYGIKEALNPIKEQLSDVIHSAVVDAFQYPPDKRFHRFFPMNQEDFIFAHDRSEAYTIIEISVFEGRTTEAKKHLIQLLFQRINDLGIASQDLEITIFETPKQNWGIRGVPGDELQLNYKVNI
>R8YTI2
MSQVKIYANEQTIMQYRELLSHAIHQALIEELKYPVEKRFQRFISLKPGNFIYPSDRSQHYIIIELSMFAGRSPATKKQLIQTLFRNIQEQCKIAPQDIEITIFETPKENWGIRGKNGDELLLNYQVNI
>E6U1F8
MGQIKVYGVKDRLRPIKELLSNVIHSCMIEALEFPPKKKFHRFFPMEKEDFYYGEGRTEAYTIIEISMFDGRTIEAKKRLIKLLFERIESECHITPQDVEITIFETPKHNWGIRGLPGDELALDYKIKV
>A0A022IX16
MSQVKIYALQQTIEQFRNQLSHAIHQALVDSLNYPVEKKFQRFISLATSDFIYPQDRSENYLIIEISMFEGRSNEAKKRLIRLLFSYIQQHCGISPHDVEITIFETPKVNWGIRGQHADELKLNYQVNV
>X2GLU7
MGQVKIYGVKDSLNPIKATLSTIIHACMVEALALPSDKKFHRIFPMDKEDFCFPSDRSDAYTIIEISMFEGRTVETKKQLFTLLFDKIHSELRIAPQDIEITIFETPKHNWGIRGLPGDELTLTYNVNV
>N9M9U7
MSQVKIYALQQTIEQFRNQLSHAIHQALVDSLNYPVEKKFQRFISLATSDFIYPEDRSENYLIIEISMFEGRSNEAKKRLIRLLFTYIQQHCGISPHDVEITIFETPQVNWGIRGQPADELKLNYQVNV
>A0A0M0SKP5
MAQIKIYGTACFIRQYRGAISDAIHSSIVNALAYPQDKRAHRFFPLEPEDFIYPSGRSDRYLIIEISMFEGRTTATKKKLIYMLFDSLLEKVGITANDVEITITETPKHNWGIRGKTGDELELNYKVEL
>A0A0K2FB92
MAQIKIYGIKETLNPIKKQLSEVIHSAVVDAFKYPPDKRFQRFFPMDQEDFIYADGRSEAYTIIEISIFEGRTTEAKKQLINLLFQRINDLLGISPQDLEITIFETPKQNWGIRGVPGDELQLSYKVNI
>L9M8K9
MSQVKIYANERTIIQYRELLSHAIHQALIEELKYPVEKRFQRFFSLKPENFIYPSDRSQHYVIIELSMFTGRSTETKKRLIQTLFRNIEQYCRITPQDIEITIFETPKENRGIRGQNADELHLNYQVNV
>A0A010JMD3
MSQVKIYANEQTIMQYRELLSHAIHQALIEELKYPVEKRFQRFISLKPGNFIYPSDRSQHYIIIELSMFAGRNAATKKQLIQTLFRNIQEQCRISPQDIEITIFETPKENWGIRGKNADELLLNYQVNI
>N9NM68
MNYPVEKKFQHFISLATNDFIYPEDRSDNYLIIEISMFEGRSKEAKKHLIQLIFTYIQQQCGISPHDVEITIFETPKVSWGIRGQNAEELKLDYQVNV
>N9SNA7
MSQIKIYALQTTIEQFRNQLSHAVHQALIESLNYPIEKKFQRFIALAEEDFIYPNDRSSHYLIIEISMFEGRSTEAKKRLIQSIFTYIQQQCGISTQDIEITIFETPKCNWGIRGQHADELQLNYQVNV
>N9C041
MSQIKIYANQSTIQKHRMILSNAIHQALVMTLQYPEDKHFHRFIALAPEDFIYPLDRSEAYTIIEISMFSGRQAETKKRLIQQIFSNIQAQCGISPQNVEITIFETPKENWGIRGQNADELQLNYKINI
>A0A0B0KN31
MSQIKIYALQQTIEQFRNQLSHAIHQALVDSLNYPVEKKFQRFISLATGNFIYPEDRSDNYLIIEISMFEGRSKEAKKHLIQLIFTYIQQQCGISPHDVEITIFETPKVNWGIRGQNAEELKLNYQVNV
>A0A010H8E2
MSQVKIYANEQTIMHYRELLSHAIHQALIEELKYPVEKRFQRFISLKSGNFIYPSDRSQHYIIIELSMFAGRSAATKKQLIQTLFRNIQEQCRISPQDIEITIFETPKENWGIRGKNADELLLNYQVNV
>A0A0N8KNX0
MEPENFYYPEERSEQYTIIEIVMFEGRSVATKKKLTRLLFERINQQLEIAIADIEIIMFELPKHNWGIRGIPGDELALNYVVEA
>A0A1V0KC39
MSQVKIYANEQTIMQYRELISHAIHQALIEELKYPVEKRFQRFISLKPGNFIYPSDRSQHYIIIELSMFAGRSPATKKQLIQTLFRNIQEQCKIAPQDIEITIFETPKENWGIRGKNGDELLLNYQVHI
>A0A0W8H1T0
MSQIKIYALNETIELHRDNLSKAIHQALVKELKYPEEKRFQRFIALESKNFVYPVDRSKSYIIIEISMFDGRTKETKKAFIRSLFENINNLCGIDSNDVEITISETPKENWGIRGRNADELQLNYKVNV
>R9B271
MSQIKIYALQTTIKQFRNQLSHAVHQALVESLHYPVGKKFQRFIALGEEDFIYPNDRSQHYLIIEISMFEGRSTEAKKQLIQSIFTYIEQQCGISAQDIEITIFETPKCNWGIRGQHADELQLNYQVDV
>A0A062NBF2
MSQVKIYANEQTIMQYREMLSHAIHQALIEELKYPIEKRFQRFISLKPENFIYPSDRSQHYVIIELSMFTGRSTEAKKRSIQTLFRNIQQYCRINPQDIEITIFETPKENWGIRGQNADELHLNYQVNV
>N9GNF3
MSQIKIYALNQTITQFRPRLSEAIHQALVTSLAYPIEKKFQRFIPMEPENFVYSDDRSDHYVIIEISMFEGRSIEAKQKLIQTIFSNIQNLCDISPQDIEITIFETPKNHWGIRGKNADELELNYDVNV
>N8X1P1
MSQVKIYANEQTIMQYRELLSHAIHQALIEELKYPIEKRFQRFISLKPGNFIYPSDRSQHYVIIELSMFAGRSAATKKQLIQTLFRNIQEQCKIAPQDIEITIFETPKENWGIRGKNADELLLNYQVNI
>X0R6E7
MSMAQIKIYGLKAALNPIKKSLSEVIHDCMVQSLKLPVDKKFHRYFPIDKEDFYFPNDKSESYTIVEISMFQGRTVEAKKQLITQLFQTIKSEVGISPEDLEITIFETPMYHWGIRGLPGDELKLNYVVDV
>A0A151YNI6
MSQVKIYANEQTIMQYRELLSHAIHQALIEELKYPVEKRFQRFISLKPGNFIYPSDRSQHYIIIELSMFVGRSPATKKQLIQTLFRNIQEQCKIAPQDIEITIFETPKENWGIRGKNGDELLLNYQVNI
>K9V437
MPQLKIYGLREFLDPIKQELSDIINSCMTDALQYPPEKRNQRFFPLERSDFFYPPDRTERYTIIELSMFEGRSVAAKKQLIRLLFERVQPLGISAQDLEITIFETPKHNWGFRGLPGDEHQLSYKVDV
>N9RWY9
MSQIKIYALKPTIEQFRNQLSHAIHQALVESLNYPIEKKFQRFIALEKEDFIYPNDRSPHYLIIEISMFEGRSTEAKKRLIQSIFTYVQQQCGISTQDIEITIFETPKCNWGIRGQNADELLLNYQVNV
>A0A1E3M2N8
MSQVKIYANERTIIQYRELLSHAIHQALIEELKYPVEKRFQRFISLKPENFIYPSDRSQHYIIIELSMFAGRSPATKKQLIQTLFRNIEEQCKISPQDIEITIFETPKENWGIRGKNADELLLNYQVNI
>A0A009RT57
MSQVKIYANEQTIMQYRELLSHAIHQALIEELKYPVEKRFQRFISLKPGNFIYPSDRSQHYIIIELSMFAGRSAATKKQLIQTLFRNIQEQCRISPQDIEITIFETPKENWGIRGKNADELLLNYQVNI
>A0A074L8B1
MAQIKIFGIKETLNPIKKQLSEVIHSAVVDAFKYPPDKRFHRFFPMDQEDFIYADGRSEAYTIIEISIFEGRTTEAKKQLIQLLFQRITDHFGIAPQDLEITIFETPKQNWGIRGVPGDELQLNYKVNI
>A0A0D6YPK7
MAQIKIYGTASFIRQYRSAISDTIHSCIVDALAYPQDKRAHRFFPLESEDFIYPLGRSDRYIIIEISMFEGRTTATKKKLIYTLFDSLLEKVGITPNDVEITITETPKHNWGIRGKTPDELELNYKVEL
>A0A077GKT8
MSQVKIYANERTIIQYRELLSHAIHQALIEELKYPVEKRFQRFISLKPENFIYPSDRSQHYIIIELSMFAGRSPATKKQLIQTLFRNIEEQCKIAPQDIEITIFETPKENWGIRGKNADELLLNYQVNI
>W4QZB4
MGQIKIYGVKDKLNPIKETLSNVIHSCMVDALQFPSDKKFHRFFPMDKEDILYASGRTEAYTLIEVSMFEGRTVEAKKQLIKLLFERMNSELNISPQDVEITIFETPKHNWGIRGLPGDELALNYKVNV
>N8XFE5
MSQIKIYALQTTIEQFRNQLSHAIHQALVESLNYPIEKKFQRFIALAEEDFIYPNDRSQHYLIIEISMFEGRSTEAKKRLIQNIFTYIQQQCGISTQDIEITIFETPKCNWGIRGQHADELQLNYQVNL
>A0A0D7X6K3
MAQIKIYGIKEALNPIKEHLSDVIHSAVVDAFHYPPDKRFHRFFPMNQEDFIFAHDRSEAYTIIEISVFEGRTTEAKKHLIQLLFQRINDLGIAPQDLEITIFETPKQNWGIRGVPGDELQLNYKVNI
>A0A0J5P337
MISVYGLKSTLAPRRHAVAEVIFECLEMTLGVPKGRHALRFDLLEAENFFPPINRSEHFIVIEINLMQGRSEQLKKRLIKGLFSMFHQRLGILPLDVEITIKEQPEHCWGFRGMTGNEATDLEYQVHRSI
>A0A0S1YK97
MIVIYGIDKHLNPIKSQLSEVIHGCMQSVLGMPEDKRAHRFIPLAKEDFFYPGGRTDCYTVIEINMMKGRKPETQKALIKALFKEIESALGINPIDIEITIKEQEKYQWGFRGITGDEASDLKYNVDV
>U7GN80
MIVIYGIKEHLNPIKAQLSEVIHGCMQSVLGMPEDKRAHRFIPMEAEDFYYPGGRTSAYTVIEINMMQGRTPETQKTLIKELFKKIESVIGISPVDVEVTIKEQPPHCWGFRGMTGDEVRDLKYSVNV
>F9GPS0
MITVFGLKSKLTPRREKLAEVIYNSLYLGLDIPKGKHAIRFLCLEKEDFYYPFDRSDDYTVIEINLMAGRMEGTKKRLIKMLFSELEYKLGIRAHDVEITIKEQPAHCWGFRGMTGDEARDLDYDIYV
>V5FH25
MIVIYGIKEHLNPIKAQLSDIIQCAMSKSLSLPDDKRAHRFIPMNQDDFFFPGGRTAAYTVIEINMMEGRQIDTKKNLIKTLFNDIETELGISPIDVEITIKEQPAHCWGFRGMTGDEARDLQYKVKM
>A1TZK4
MIVIYGIREHLNPIKAQLSEVIHGCMQSVLGMPEDKRAHRFIPMEPEDFYYPGGRTPAYTVIEINMMQGRTPETQKALIKELFHKIESVVGISPVDVEITIKEQPPHCWGFRGMTGDEVRDLKYSVNV
>A0A0L1LG05
MIVIYGIKECLNPIKLQLSNVLQQCLNSEMGLPDDKRAHRFVPLERDDFFYPEGRTDAYTVIEINMMEGRAVNTKKRLIKKIFSEIEKQLSISPIDIEITIKEQPSHCWGFRGMTGDEAQDLKYKVKV
>K0CAT4
MIVVYGIKERLNRIKSQLSDVIHGCMQSVLGMPEDKRAHRFVPLERDDFYYPGGRSDAYTVIEINMMAGRKPETKKALIKAIFRELESQLGLPPVDVEITLKEQQPYQWGFRGMTGDEAKDLKYKVNV
>E3BL63
MPLDKSDFYYPDDRSDAYTVIEINMMEGRKVETKKALIMALFTNIESSLGLSPVDIEITIKEQPPHCWGFRGMTGDDVKDLTYKVNV
>B7VTJ1
MVMIVIYGIKECLNPIKLQLSNVLQQCLNSEMGLPDDKRAHRFVPLERDDFFYPEGRTEAYTVIEINMMEGRAVNTKKRLIKKIFSEIEKQLAISPIDIEITIKEQPSHCWGFRGMTGDEAQDLKYKVKV
>A0A0P9FDU1
MVVIYGINELLNPIKAQLSEVIQASMTDVLGLPENKRAHRIVPLDRSNFYYPDGRTDAYTVIEINMMQGRTPATKKALIMALFQNIESALGISPTDIEITIKEQPKHCWGFLGMTGDDVKDLTYQVNV
>A0A0C3E5Y3
MVVIYGIKEYLNPIKAQLSDVIQATMTQVLSLPESKRAHRIVPLDQSDFYYPEGRTDAYTVIEINMMEGRKAETKKALIKTLFANIESSLGISPVDIEITIKEQPPHCWGFRGMTGDDVKDLTYKVNV
>M4RK72
MISVYGLKHTLAPRRALIADIIFSCLEVNLGIPKQRHALRFELLDDENFYLPVNRSDNFLVIEINLMQGRSEQLKKRLIKGLFSALHSKASIMPMDVEITIKEQPEHCWGFRGMTGNEATDLEYQVHR
>W0Q812
MISVYGLKQTLADRQAKIAEVIFGCMEMSLGVPKQRHALRFELLEAENFYPPINRSQDFIVIEINLMQGRSEQIKKRLIKGLFSALQSKVGIVPMDVEITIKEQPEHCWGFRGMTGNEATDLEYQVHR
>U3HSD4
MIVVYGIRERLDPIKARLSDVIHGCMQAVLGMPEDKRAHRFVPMEKADFYYPGGRSEAYTVIEINLMAGRKPETQKALIKMLFSELERQLHLAPVDVEITITEQQPYQWGFRGMTGDEVRDLTYNINR
>A0A0N9VVN4
MITVYGIDYNLNAKKAQMSDVLHNCMTTVLGLPEDKRAHRFVPLDKTNFYYPGGRSEKYTVIEISMISGRTEETKKKLIKQIFTAFERDLAINPVDVEITIFEQPSHCWGFRGITGDEATLSYRVNV
>A0A011MJ67
MISVYGLKQTLADRRAKIAEVIFDCLEMSLGVPKQRHALRFELLEAENFYLPINRSQDFIVIEINLMLGRSEQIKKRLIKGLFSSLQSRVGILPMDVEITIKEQPEHCWGFRGMTGNEATDLEYQVHR
>C5BKG7
MIVIYGIGSQLKPKTSVLSNTIHRCMQQVLGLPEDKRAHRFVHLAEEDFYYPGGRSSAYTVIEINMMAGRTVDTQKTLIKTLFREIERDLGLAPIDVEIVIKEQAPHQWGFRGMTGDEARDLNYKINV
>A0A0B3Y6B7
MIVIYGIDNQLNPIKRKLSDVIHSCMQSVLGLPENKRAHRFVPLSKDDFFYPEGRTEAYTVIEINMMKGREIHTQKSLIKALFKQIEREFGISSVDIEITIKEQEKYQWGFRGMTGDEALDLKYEVNV
>Q1N5P5
MIIIYGIKEKLNPIKARLSDVIHSCMQSVLGMPEDKRAHRIVPLEREDFYYPGGRSDAYTVIEINMMAGRKPETQKDLIKAIFSEVESKLGLSSVDVEITIKEQQPYQWGFRGMTGDEANDLKYKVNV
>A0A066UQ93
MIVIYGIKEHINPIKQQLSDLLQLCLNRELGLPDDKRAHRFVPLDKEDFFFPQGRTEAYTVIEINMMEGRTVETKKRLIKTIFNEAERQLGLSPIDIEITIKEQPSHCWGFRGMTGDEAQDLKYKINV
>I3NI66
MVVIYGIKDHLNPIKAELSDVIQNSMTQALGLPEDKRAHRFIPLDKSDFYYPSGRTDAYTVIEVNMMEGRKVETKKALIKALFSNIESRLGISPVDIEITIKEQPSHCWGFRGITGDEVADLTYKIHV
>E1V3Z7
MIVIYGIKEHLNPIKAQLSDVIHGCMQSVLGMPEDKRAHRFIPMDAEDFYYPGGRTPAYTAIEINMMQGRSAETQKALIKTLFQSLEAEVGLAPVDVEVTLKEQPPHCWGFRGMTGDEARDLKYSVKV
>R4YQP8
MIVIYGIKENLNPIKADMSNVIHSCLVTVLGLPEDKRAHRFIPMDKEDFYYPSGRSDAYTVIEINMMEGRKKETIKALIKELFQQIERKLNIAPVDIEIIVKEQPAHCWGFRGMTGCEARDLTYTISV
>S6EVV6
MQGRTEFTKKRLIKMLFCELENKLGISPIDVEITIHEQPAHCWGFRGMTGDEEKDLTYSIYR
>W0R8J4
MISVYGLKHTLAPRRALIAEIIFSCLEVNLGIPKQRHALRFELLDDENFYLPVNRSDNFLVIEINLMQGRSEQLKKRLIKGLFSALHSKAGIMPMDVEITIKEQPEHCWGFRGMTGNEATDLEYQVHR
>F9GWJ9
MITVFGLKSKLAPRREQLAEVIYNSLYLGLDIPKGKHAIRFLCLEKEDFYYPFDRSDDYTVIEINLMAGRMEGTKKRLIKMLFSELEYKLGIRAHDVEITIKEQPAHCWGFRGMTGDEARDLDYDIYV
>A4N084
MAGRMEGTKKRLIKMLFSELEYKLGIRAHDVEITIKEQPAHCWGFRGMTGDEARDLDYDIYV
>A0A098RFK1
MIVIYGIRHRLDPIKARLSAVIHGCMMDVFGLPEDKRAQRFMPMDAEDFYAPGGRSDAYTVIEINMMAGRTAETQKALIKQLFANIEAELGIAPADVEIILKEQPPHCWGFRGMTGDEVRDLTYRVDR
>A4N085
MITVFGLKSKLAPRREKLAEVIYNSLHLGLDIPKGKHAIRFLCLEKEDFLLPF
>Q2BGH4
MIVVYGIKDQLNPIKARLSDVIHQCMQSVLGMPEDKRAHRFIPMEADDFYYPGGRTDAYTVIEINMMAGRKEETKKRLIKALFREIESNLSISPVDIEITIKEQEPHCWGFRGMTGDEVQDLKYKVKV
>D2YLX7
MTQVLGLPEDKRAHRFIPLDKRDFYYPSGRSDAYTVIEVNMMEGRKIETKKALIKALFSNIESRLGISPIDIEITIKEQPAHCWGFRGITGDEVADLTYKVHV
>A0A0M0I4C3
MIVIYGIREQLTPITGKLSDVIQRSMTQVLGFPEDKRAHRFMPMDKTDFFYPSGRSDAYTVIEINMMEGRQVDTKKALIKALFSNIESALGISPVDIEIIIKEQPAHCWGFRGMTGDEVKDLTYKVKV
>A0A072N637
MIVIYGIKEHLNPIKAQLSEVIHGCMQAVLGMPEDKRAHRFIPMDAEDFYYPGGRTPAYTAIEINMMQGRAPETQKALIKELFNRIESVVGISPVDIEVTIKEQPAHCWGFRGMTGDEARDLKYSVNV
>A0A010QTD2
MIVIYGIDEQLNPIKRKLSDVIHSCMQSVLGLPENKRAHRFVPLSKDDFFYPDGRSEAYTVIEINMMKGREIHTQKSLIKALFKQIELELEISPVDIEITIKEQEKYQWGFRGMTGDEALDLKYKVNV
>H8W7W5
MIVIYGIKEHLNPIKAQLSEVIHGCMQTVLGMPEDKRAHRFIPMEAEDFYYPGGRTPAYTAIEINMMQGRNPETQKALIKELFKKIESVVGISPVDVEVTIKEQPPHCWGFRGMTGDEACDLKYSVNV
>A0A0B5BU46
MISVYGLKQTLADRRALIADVIFDCMQMSLGVPKQRHALRFDLLDAENFYPPINRSQDFIVIEINLMQGRSEQLKKRLIKGLFSALHTKVGIVPMDVEITIKEQPEHCWGFRGMTGNEATDLEYQVHR
>F5Z8W1
MVVIYGIDKHLNPIKSQLSDVIHRCMQSVLGMPEDKRAHRFIPLANEDFFYPDGRTDSYTVIEINLMKGRKPDTQKALIKGLFEAIESQLGISTVDVEITIKEQEKYQWGFRGITGDEASDLKYNVDV
>F9QC87
MITIYGLKETLSPRRQAIAEAIYDSLNLGLDIPRGKHTIRFECLDKEDFFYPEDRSENYIAIEINLMQGRLEGTKKRLIKMLFSELEYKIGIKSHDVEITIKEQPAHCWGFRGMTGDEARDLAYDLNV
>E6KXS2
MITVYGLKRTLSPRKSAVAEVIYNCLELGLDVAKGKHALRFICLEDDDFYYPHTTNRTDNYMVIEINLMQGRLEQTKKRLIKMLFSEFEYKLGISPFDVEITIKEQPAHCWGFRGMTGDEARDLDYDIHK
>H2FVW6
MIIIYGIKENLNPIKAELSNVIHGCMQSVLGMPEDKRAHRIVPLDKDDFYYPGGRSDAYTVIEINMMAGRKPETQRELIKTLFREIESQIGLSPVDVEITIKEQQPYQWGFRGMTGDEARDLSYKVNV
>A0A0P1JEA1
MQSVLGMPEDKRAHRFVPLERDDFYYPGGRSDAYTVIEINMMAGRKPETQKALIKAIFRELESQLGLPPVDVEITLKEQQPYQWGFRGMTGDEAKDLKYNVNV
>A0A0H0Y1D5
MVVIYGIKEHLNPIKADLSDVIQKSMTQVLGLPEDKRAHRFIPLDKSDFYYPSGRSDAYTVIEVNMMEGRKVEIKKALIKALFNNIGLRLGIAPVDIEITIKEQPAHCWGFRGITGDEVADLTYKVHV
>I3DIP6
MITVYGLKKSLAPYRKQIADAIFHCLHIGLGIPPRKHTLRFVGLEKEDFYLPINRTERFIAIEINLMQGRTEETKKRLIKMLFSELEYKAKLNALDIEITIKEQPAHCWGFRGMTGDEAKDLDYDIHR
>A0A0Y7MRU1
MITVFGLKSKLEPRREQLAEVIYNSLHLGLDIPKGKHAIRFLCLEKEDFYYPFDRSDDYTVIEINLMSGRMEGTKKRLIKMLFSELEYKLGIRAHDVEITIKEQPAHCWGFRGMTGDESRDLDYDIYV
>F2C1Y7
MITVFGLKSKLSPRREQLAEVIYNSLHLGLDIPKGKHAIRFLCLEKEDFYYPFDRSDDYTVIEINLMAGRMEGTKKRLIKMLFSELEYKLGIRAHDVEITIKEQPAHCWGFRGMTGDEARDLDYDIYV
>F3LFA3
MIVIFGIKENLNPIKAQLSDVIHGCMQSVLGMPEDKRAHRFIPMNKEDFYYPGGRSNAYTVIEINMMAGRKVETQKSLIKSLFKAIESELSIAPVDIEIVIKEQAPHQWGFRGMTGDEVSDLKYKVNV
>A0A142G355
MITVYGLKRTLSPRKSAVAEVIYNCLELGLDVAKGKHALRFICLEDDDFYYPHTANRSDNYMVIEINLMQGRLEQTKKRLIKMLFSEFEYKLGISPFDVEITIKEQPAHCWGFRGMTGDEARDLDYDINK
>A0A0J8JI03
MILVYGIKEELNPIKAKLSDVIQHSMHCALGLPEDKRAHRFIPMDKQDFYYPSGRSDRYTVIEINMMEGRKIETKKALIKSLFSSIESELNISPIDIEITIKEQPKHCWGFRGITGDEVQDLNYKVNV
>A0A109D6A9
MIVIYGIKERLNPIKLPLSNVLQQCWNSEMGLPDDKRAHRFVPLERDDFFYPEGRSEAYTVIEINMMEGRAVNTKKRLIKKIFSEIEKQLGISPLDIEITIKEQPSHCWGFRGMTGDEAQDLQYKVKV
>O86237
MITVFGLKSKLAPRREKLAEVIYNSLHLGLDIPKGKHAIRFLCLEKEDFYYPFDRSDDYTVIEINLMAGRMEGTKKRLIKMLFSELEYKLGIRAHDVEITIKEQPAHCWGFRGMTGDEARDLDYDIYV
>A0A0F5ETT2
MIIVYGLKERLTARKAQLAEIIYHCLNLEMDIPAGKHFIYFQGADADDLYLPSGRSQDFTAIEINLMQGRTEFTKKRLIKMLFCELENKLNLAPIDVEITIKEQPAHCWGFRGMTGDEAKDLSYSIYR
>A0A0M3G8F1
MITVYGLKEVLAPRRQDIAEVIYNCLNLGLDIPRGKHAIRFLCLDKEDFLYPIDRNDDYTVIEINLMQGRMEGTKKRLIKMLFSELEYKIGIKSHNVEITIKEQPAHCWGFRGMTGDEARDLDYDIYV
>A0A0M1GKZ8
MITVFGLKSKLAPRREQLAEVIYNSLYLGLDIPKGKHAIRFLCLEKEDFYYPFDRSDDYTVIEINLMAGRMEGTKKRLIKMLFSELEYKLGIRAHDVEITIKEQSAHCWGFRGMTGDEARDLDYDIYV
>A1TZC6
MIVIYGIKEHLNPIKAQLSEVIHGCMQSVLGMPEDKRAHRFIPMEAEDFYYPGGRTPAYTAIEINMMQGRNPETQKALIKELFNKIESVVGISPVDVEVTIKEQPPHCWGFRGMTGDEACDLKYSVNV
>A0A0A3ANZ9
MIVVYGLKTRLDPIKKPLSDIIHRCMMFALDFPEYKRVQRFIGLETEDYYYPSDRSDAYTIIEINMMSGRSTEAKKLLIRMLFDEIYKQLKIKPTDIEITIKEQEPHCWGFRGMTGDEASFNYNIKR
>A0A0J7J674
MIVIYGIKEHLNSVKAQLSEVIHGCMQSVLGMPEDKRAHRFIPMDAEDFYYPGGRTPAYTAIEINMMQGRAPETQKALIKELFNKIESVVGISPVDIEVTIKEQPAHCWGFRGMTGDEARDLKYSVNV
>W7QU51
MIVIYGIKDKLNPIKSTLSDVIQSCMTDVLTLPASKRAHRIVPLDKEDFYYPDGRSDSYTVIEINMMEGRQQDTKKSLIKQLFNRIEAELGISPIDIEITIKEQPAHCWGFRGMTGDEVQDLKYKVNV
>F9H5K5
MITVFGLKSKLAPRREQLAEVIYNNLYLGLDIPKGKHAIRFLCLEKEDFYYPFDRSDDYTVIEINLMSGRMEGTKKRLIKMLFSELEYKLGIRAHDVEITIKEQPAHCWGFRGMTGDEARDLDYDIYV
>A0A0T7D0W0
MIVIYGIKECLNPIKLQLSNVLQQCLNSEMGLPDDKRAHRFVPLERDDFFYPEGRTEAYTVIEINMMEGRAVNTKKRLIKKIFSEIEKQLAISPIDIEITIKEQPSHCWGFRGMTGDEAQDLKYKVKV
>Q1N6A6
MIIIYGIKEKLNPIKARLSDVIHSCMQSVLDMPEDKRAHRIVPLEREDFYYPGGRSDAYTVIEINMMAGRKPETQKDLIKAIFSEVESKLGLSSVDVEITIKEQQPYQWGFRGMTGDEANDLKYKVNV
>M9WZ97
MISVYGLKQTLADRRALIADVIFDCMQMSLGVPKQRHALRFDLLDAENFYPPINRSQDFIVIEINLMQGRSEQLKKRLIKGLFSALHTKVGIVPMDVEITIKEQPEHCWGFRGMTGNEATDLEYQAHR
>U1R0T2
MVVETELIYHFPSLAKREVLNKKGQNMITVYGLKRTLSPRKSAVAEVIYNCLELGLDVAKGKHALRFICLEDDDFYYPHTTNRTDNYMVIEINLMQGRLEQTKKRLIKMLFSEFEYKLGISPFDVEITIKEQPAHCWGFRGMTGDEARDLDYDINK
>A5KVY5
MIVIYGIKGCLNPIKLELSNVLQQCLNSEMGLPDDKRAHRFVPLERDDFFYPEGRTEAYTVIEINMMEGRAVNTKKRLIKKIFSEIEKQLSISPIDIEITIKEQPSHCWGFRGMTGDEAQDLKYKVNV
>A0A0D8DDS1
MILVYGIREKLNPIKAKLSDVIHGCMKSVLGMPEDKRAHRFIPMDKEDFYYPGGRSDAYTVIEINMMAGKQAETQKALIKSLFTVIERELAIQPVDIEITIKEQAPHQWGFRGMTGDEVNDLKYKVNV
>W0Q6H1
MADRRPQIAEVIFDCLEMSLGVPKQRHALRFELLEAENFYPPINRSENFIVIEINLMLGRSEQIKKRLIKGLFSSLQSKVGIMPIDVEITIKEQPEHCWGFRGMTGNEATDLEYQVHR
>A0A137S1J0
MIVIYGIKEHLNPIKAQLSEVIHGCMQSVLGMPEDKRAHRFIPMEPEDFYYPGGRTPAYTAIEINMMQGRTPETQKALIKALFSKIESVIGISPVDVEITIKEQPPHCWGFRGMTGDEARDLKYSINV
>U3CFT2
MIVIYGIKEYLNPIKARLSDVIQCAMSKSLSLPDDKRAHRFIPMNHDDFFFPGGRTAAYTVIEINMMEGRQIDTKKNLIKTLFKDIEAELGISPIDIEITIKEQPAHCWGFRGMTGDEARDLQYKVKM
>A0A0D0INA9
MITVFGLKSKLAPRREQLAEVIYNSLHLGLDIPKGKHAIRFLCLEKEDFYYPFDRSDDYTVIEINLMAGRMEGTKKRLIKMLFSELEYKLGIRAHDVEITIKEQPAHCWGFRGMTGDEARDLDYDIYV
>K0C0X3
MIVIFGIKEKLNPIKAQLSDVIHGCMKSVLGMPEDKRAHRFIPMDKEDFYYPGGRSDAYTVIEINMMAGRQVETQKQLIKTIFQEIEIQLSIAPIDIEIVIKEQAPHQWGFRGITGDEANDLKYKVNV
>A0A137S9P1
MIVIYGIKEELNPIKAKLSDVIHGCMQSVLGFPEDKRAHRFIPMDRADFYYPGGRTDAYTVIEINMMAGRQIETQKNLIKSLFQEIERQLLISPVNVEIIIKEQAPHQWGFRGMTGDEVNDLKYKVNV
>A0A0F5EY42
MIIVYGLKEHLTARKAQLAEIIYHCLNLEMDIPKGKHFIYFQGAEAEDLYLPSGRSENFTVIEINLMQGRTEFTKKRLIKMLFCELENKLGISPIDVEITIHEQPAHCWGFRGMTGDEAKDLTYSIYR
>A0A0M3FYU3
MITVFGLKSKLAPRREQLAEVIYNSLYLGLDIPKGKHAIRFLCLEKEDFYYPFDRSDDYTVIEINLMSGRMEGTKKRLIKMLFSELEYKLGIRAHDVEITIKEQPAHCWGFRGMTGDEARDLDYDIYV
>A0A1B8PAK4
MITVFGLKSKLAPRREQLAEVIYNSLYLGLDIPKGKHAIRFLCLEKEDFYYPLDRSDDYTVIEINLMAGRMEGTKKRLIKMLFSELEYKLGIRAHDVEITIKEQPAHCWGFRGMTGDEARDLDYDIYV
>F9S9N8
MIVIYGIKECLNPIKLELSNVLQQCLNSEMGLPDDKRAHRFVPLERDDFFYPEGRTQAYTVIEINMMEGRAVNTKKRLIKKIFSEIEKQLSISPIDIEITIKEQPSHCWGFRGMTGDEAQDLKYKVNV
>A0A154C1E2
MIVVYGIKEKLNPIKSQLSDVIHGCMQSVLGMPEDKRAHRFVPLERDDFYYPGGRSDAYTVIEINMMAGRKPETQKALIKAIFRELESQLGLPPVDVEITLKEQQPYQWGFRGMTGDEAKDLKYNVNV
>H1LNA1
MITVFGLKSKLEPRREQLAEVIYNSLYLGLDIPKGKHAIRFLCLEKDDFYYPFDRSDDYTVIEINLMAGRMEGTKKRLIKMLFSELEYKLGIRAHDVEITIKEQPAHCWGFRGMTGDEARDLDYDIYV
>A0A0M3G4S0
MITVFGLKSKLAPRREQLAEVIYNSLYLGLDIPKGKHAIRFLCLEKDDFYYPFDRSDDYTVIEINLMAGRMEGTKKRLIKMLFSELEYKLGIRAHDVEITIKEQPAHCWGFRGMTGDEARDLDYDIYV
>D0I6M9
MMEGRKVETKKALIKALFNNIELRLGIAPIDIEITIKEQPAHCWGFRGITGDEVADLTYKVHV
>Q21G56
MIVIYGIKENLNPIKAKLSDVIHGCMQNVLGMPEDKRAHRFMPMDKADFYYPGGRTDAYTVIEINMMAGRKPETQKALIKAIFTNIEDQLGMAPVDVEIVIKEQAPYQWGFRGMTGDEVSDLKYTVNV
>A0A086D195
MIVVYGIKERLNPIKAQLSNVIHGCMQDVLGMPAGKRAHRFVPLDAEDFYFPDDRTSAYTVIEINMMQGRSKETQKALIKALFRQIEAEIGISPIDVEITLKEQPAHCWGFRDMTGDEARDLQYSVNV
>A0A0M1H356
MITVFGLKSKLEPRREQLAEVIYNSLHLGLDIPKGKHAIRFLCLEKEDFYYPFDRSDDYTVIEINLMSGRMEGTKKRLIKMLFSELEYKLGIRAHDVEITIKEQPAHCWGFRGMTGDEARDLDYDIYV
>A0A0P6YZI0
MIVIYGIKECLNPIKLQLSNVLQQCLNSEMGLPDDKRAHRFVPLERDDFFYPEGRTEAYTVIEINMMEGRAVNTKKRLIKKIFSEIEKQLAISPIDIEITIKEQPAHCWGFRGMTGDEAQDLKYKVKV
>A0A099KVX8
MIVIYGIKENLNPIKAKFSDVIHQSMQSVFGMPEDKRAHRFIPMDKSDFYYPGGRSDSYTVIEINMMAGRKIETKKALIKSLFAGIEAQLNILPVDIEIIIKEQPNHCWGFRGITGDEVTDLKYLINV
>G4A7U6
MITIYGLKRTLSPRKSAVAEVIYNCLELGLDVAKGKHALRFICLEDDDFYYPHTANRSDNYMVIEINLMQGRMEQTKKRLIKMLFSEFEYKLGISPFDVEITIKEQPAHCWGFRGMTGDEARDLDYDINK
>A0A085TF19
MIVIYGIKEYLNPIKAELSDVIQQSMTQVLGLPEDKRAHRFIPLDKRDFYYPSGRSDAYTVIEVNMMEGRKIETKKALIKALFSNIESRLGISPIDIEITIKEQPAHCWGFRGITGDEVADLTYKVHV
>W8FW10
MIVIYGIKESLNPIKAKLSDVIHGCMQSVLGMPEDKRAHRFVPLDKENFYYPGGRTEAYTVIEINMMAGRKPETQKALIKSLFQALESQLSLAPIDVEITIKEQAPHQWGFRGITGDEAKDLKYKINV
>A0A136GQB9
MILIYGIKERLNPIKGRLSDVIHGSMRDVLGMPEDKRAHRFIPMEAVDFYYPGGRSDAYTVIEINMMAGRRPETQKTLIKTLFERIEEELGIRPVDVEITLHEQPPHCWGFRGMTGDEAADLKYQVKV
>A4N5E6
MLFSELEYKLGIRAHDVEITIKEQPAHCWGFRGMTGDEARDLDYDIYV
>A4N5E7
MITVFGLKSKLSPRREQLAEVIYNSLHLGLDIPKGKHAIRFLCLEKEDFYYPFDRSDDYTVIEINLMAGRMEGTKKTLDKNAI
>A0A0M5MK82
MIVIYGIKEHLNPIKAQLSDVIHSCMHSVLGLPEDKRAQRFIPLDADDFYYPEGRTAAYTVIEINMMQGRTVATKKALIKALFQQIELQVGILPIDIEITIKEQPAHCWGFRGMTGDEARDLKYNVNV
>U7H672
MIVIYGIKEHLNPIKAQLSEVIHGCMQTVLGMPEDKRAHRFIPMEAEDFYYPGGRTPAYTAIEINMMQGRNPETQKALIKELFNKIESVVGISPVDVEVTIKEQPPHCWGFRGMTGDEACDLKYSVNV
>A0A0B9G3L9
MIVIYGIKERLNPIKARLSDVIQSCMGRELGLPEDKRSHRFIPMEKEDFYYPGGRSDAYTVIEINMMEGRREATQKALIKSLFIEIEKALGISPVDIEIIIKEQPAHCWGFRGMTGDEVTDLKYRVKV
>A0A149TWH2
MPLLHFHMLEGRTDAEIKTLLDAAHEAMLEAFKVPRGDRYQLVSEYKPSRMVVEDTGLGIPRTEKVVVVQMFSRPRGEEKTALFYKLLTEYLERECGIPSSDVMVSVVENEDAHWSFGLGRAQFLTGELGGK
>B5XPI5
MPLLTFDLIEGRTEQEIRTLLDAAHRAVLRAFEVPERDRYQIVHENKAHHMVIDDTGLGLTRTRDLVVVRVYTSPRSEAQKQRFFALLQEELAEHCGLSGDDVMVSIISNQKGDWSFGRGVAQYLTGDL
>A0A0Q4XPY1
MPLIRFDLLEGRTEAELKTLLDAAHDAMLEAFRVPPGDRYQIVTEHKPSRMIIEDTGLGIPRTKDVVVVQVFTRPRSQEMKQDFYRLLTEKLEAACGIAPADVMVSCVVNSDADWSFGHGRAQFLTGEL
>A0A1C3SG50
MPLLRFDLIEGRDEKALKTLLDAAHNAMVEAFNVPERDRYQIVHQHPANELIIQDTGLGFNRSKDLVVISITSKTRTKSQKEKLYALLAERLEVECGISPEDVMVSITENGDADWSFGLGEAQFLTGKL
>A0A014MBQ3
MPLLQFDVIEGRSPSELKILLDAAHRAVLTAFNVPERDRYQIVHENKAHQMVFEDTGLGLERTRNLVMVRVFTSPRSDQQKQLFMAELCRALEESCGIAGSDVMISFITNAKGDWSFGNGVAQYITGEL
>J5XPD3
MPLLTFDIIEGRSENEIKTLLDAAHRAVVQAFKVPERDRYQIVHENKAHHMIIEDTGLGLTRSRDVVVVRVYTSPRSEEQKQLFYATLLAELQEHCGLSGDDLMISVISNHKGDWSFAHGVAQYITGEL
>A0A0E0X257
MPLLTFDIIEGRSENEIKTLLDAAHRAVVQAFKVPERDRYQIVHENKAHHMIIEDTGLGLTRSRDVVVVRVYTSPRSEAQKQLFYATLQAELREHCGLSGDDLMISVISNHKGDWSFGCGVAQYITGEL
>F3S8R4
MPWRERAMWRAPAFPFSCIRRTSMPLLHFHLLEGRTDAEIRTLLDAAHEAMLEAFAVPRRDRYQLVSEYKPSHMIVEDTGLDIPRTDKVVVVQMFSRPRGADKTAEFYRLLTERLEQACGIAPSDVMVSVVENADAHWSFGNGRAQFLTGELGGGRAVH
>A0A0E2WQU4
MPLLYIDLIEGRTPSEVSALLDAIHDTVVEAFGVPPRDRYQVVHTHPAHEIVTLDTGLGIDRSSRQVVLHVVSRRRPRELKQKFYELLASRLAGRCGLDPADLIVSITENDDEDWSFGHGRAQFLTGELT
>A0A060QHN3
MPLLHFHVVEGRSDDDIKAMLDAAHEAMLETFEVPRGDRYQIVSEHKKTHLIVEDTGLDIPRTDRVLLLQMFTRPRGDAKNAAFYKCLTERLQASCGMAPSDVMVSVVENNDAHWSFGHGRAQFLTGEL
>A0A0S3FH91
MPLLTFDLIEGRTEQEVKILLDAAHRAVLRAFEVPERDRYQIVHENKAHHMVIEDTGLGLTRTRDLVVVRVYTSPRSEAQKQRFFAILQEELAEHCGLSGDDLMVSIISNQKGDWSFGRGVAQYLTGDL
>A0A120FMR8
MPFLRFDLIEGRSDAEIQRLLDVTHDVLVEILRVPQRDRYQVVHVHPRSRVVALDTGLGIARTDNLVMLQLTSRPRDKALKLDFYRVLAERLSSACGIGPSDLVINFVINDDEDWSFGMGRAQFMTGELT
>W5Y757
MPLLHFHVVKGQRNPAELRGLLDAAHDAMLEAFKVPVRDRYQLVSEHEPTHMVIEDTGLDIPRTPKVVLLQVVSRPRGKEQIAAFYKLLAETLQARCGLAPSDLMVSIIENQDEHWSFGLGRAQFLTGELPLPGAPA
>A0A0A1MT35
MPLIKVDLIKGREPEEIKQILDAAHQVVLEAFHVPEGDRYQVVTQHEPYEMIMKDTGLGFERSDNVILFTVISTQRTDKMKKDFYQLLTERLEQQCQVDPKDVMITFVTNGAGEWSFGFGKAQFLTGDL
>A0A0B4X951
MPLIKLHIQKGRSEAEVELLLDTVHEVMLSAFSVPERDRYQLVFEHQASHFRALDTGLGFERTQNFVLVEVVSRPRSRTEKLVFYQGLAAQFEEKCGVSASDIMVSFVENTDEDWSFGAGVAQFVTGEL
>A0A0A4A9V5
MPLLQFDVIQGRPESELKTMLDAAHRAVLAAFNVPERDRYQIVHENKRYQMVFEDTGLGLTRTDNLVMVRVFTSPRSDEQKQFFMAELCRELKESCGILGSDLIISFITNAKGDWSFGNGVAQYLTGDL
>A0A0M0WG72
MPLLRFDVIEGRDEKELKTLLDAAHRAMLEAFGVPERDRYQIVHQHPAHEMIIEDTGLGFERSKDLVIINVTSKQRTEEQKQALYRLIVKELGESCGIQPNDIMISIIENGNADWSFGMGEAQFLTGKL
>A0A0N8I6I4
MPLLYIDLIEGRSPSEVRALLDAIHETVVEAFGVPERDRYQVVRTHPAHEVIALDTGLGIDRSARQVILHVVSRRRPRELKQKFYELLASRLAGRCGLDPADLIVSVTENNDENWSFGHGRAQFLTGELK
>A0A0D6Q9T0
MPLLHFHVVKGQRNPAELRGLLDAAHDAMLEAFKVPARDRYQLVSEHEPTHMVIEDTGLDIPRTPKVVLLQVVSRPRGKEQIAAFYKLLAETLQARCGLAPSDLMVSVIENQDEHWSFGLGRAQFLTGELPLPGAPA
>A0A0Q9FRX2
MPLLRFDVIEGRDEKELKTLLDAAHGAMLEAFGVPERDRYQIVHQHPAHEMIIEDTGLGFERSKDLVIISVTSKQRTEEQKQALYRLIVKELGESCGIQPNDIMISIVENGNADWSFGMGEAQFLTGKL
>A0A0J8YRZ4
MPLLQFDVIQGRSESELKTLLDAAHRAVLTAFNVPARDRYQIVHENKGYQMVFEDTGLDLPRTDNLVMVRVFTSPRSSEQKQLFMAELCRELEESCGILPTDVMMTFITNDKGDWSFGNGVAQYLTGEL
>A0A149RQM2
MPLIRFDMLEGRSEKELTTILDAAHQAMLDAFGVPPRDRYQIIYEHKKSRVRIEDTGLGIPRTDDVMIISVTTRPRTVDEKTAFYRLLTEALTEKCGIASSDVMVNYVENTDADWSFGNGEAQFLTGKLGTPKVS
>W0IMN5
MPLIKINLLKGRSPNDHERILNCIHEAVVRAFNVPTADRYQILYEHEPTHVRAEDTGLGISRSDRLIIIEVISRARSAGDKEAFYRFVTTGLSDACAIDPADVVVSIVENGDADWSFGLGRAQFITGELH
>A0A0Q6S0V4
MPLVKIHVLKGRQSQEIDVLLDTVHDVVVQSFGVPVRDRYQILQEHQASHFRALDTGLDIARTEKFILLEITSRPRSRDAKVTFYSNLTRALQARCDVPPSDVMVSLLINSDEDWSFGMGTAQFLTGEL
>A0A0B5IJ47
MPLLTFDVIEGRSEDEIKTLLDAAHRAVLHAFKVPERDRYQIVHENKPHHMVIEDTGLGLTRSHRLVVVRVFTSPRSEEQKQLFYATLLAELQEHCGLSPDDLMVSVISNQKGDWSFGRGVAQYLTGEL
>H1UPE3
MPLLHFHLVKGRNPAEIRTLLDAAHGAMLAAFKVPERDRYQIVSEHDVNHMVIEDTGLDIPRTNKFVLLQVTSRPRSKEQFAEFYRLLAEALQQKCGIESSDLMVSIVENSAEHWSFGYGRAQFLTGEL
>S4YN14
MPLLIFEVIEGRSEAELKTLLDAAHRAVLSAFEVPQRDRYQIVHENKAHHMVIEDTGLNLTRTRDLVVVRVITSPRAEEQKQRFYADLSRELKESCGIESSDLMVSITTNSKGDWSFGNGVAQYLTGEL
>A0A0N0MER3
MPLLHFHMLEGRTDEEIRTLLDAAHEAMLEAFAVPRRDRYQLVSEYRPSCMIVEDTGLDIPRTDRVLVVQMFSRPRGADKTAEFYRLLTERLERECGIAPSDVMVSVVENEDAHWSFGNGRAQFLTGELGGGRPVH
>G7VWB9
MPLLRFDVIEGRSPEELKKLLDAAHLAMVEAFDVPVRDRYQIVHQHAPHEMIIEDTGLGFERTPQVVIINVVSKERTPEQKELLYKLLVERLERECGIAPSDVMISIVENGTGDWSFGYGRAQFLTGEL
>A0A0X2PAP9
MPLLIFDVIEGRNEAELKTLLDAAHRAVLSAFKVPQRDRYQIVHENKAHHMVIEDTGLDLIRTRNLVVVRVITSPRPEEQKQQFYAELSRELQESCGIEGSDLMVSIITNGKGDWSFGNGVAQYLTGDL
>A0A0J6EXW1
MPLLRFDLIEGRDEKTLKTLLDAAHNAMVEAFNVPERDRYQIVHQHPANELIIQDTGLGFNRSKDLVVISITSKTRTKSQKEKLYALLAEKLEAECGISPEDVMVSITENGDADWSFGLGEAQFLTGKL
>A0A149Q9P1
MPLIKFDILKGRTEAQTRAMLDGAHRAVVNAFQVPERDRYQVVTEHEPAHLIVEDTGLGIERTKNMVVITVVTRPRAQEAKEYFYQELTRELQERCQIAPSDVVVSLVSNSDADWSFGHGVAQFLTGEL
>X7VSS3
MVHTHPAHEIVTLDTGLGIDRSSRQVVLHVVSRRRPRELKQKFYELLASRLAGRCGLDPADLIVSITENDDEDWSFGHGRAQFLTGELT
>A0A0Q4NI56
MPLLQFDVIQGRSESELKMLLDAAHRAVLAAFKVPERDRYQIVQENKAYQMVFEDTGLGLQRTDNLVMVRVFTSPRSSEQKQFFMAELCREFKESCGILPSDVMITFITNEKGDWSFGNGVAQYLTGEL
>A0A051TYU7
MPLLYVDLVEGRSALEVRALLDAIHDAVVEAFGVPERDRYQVVRTHPAHEIVTLDTGLGIDRSSRQVVLHVVSRRRPRELKQKFYELLASRLADRCGLDPADLIVAVTENDDEDWSFGLGRAQFLTGELK
>A0A0I9RCX7
MPLLTFDLIEGRTEQEIRTLLDAAHRAVLRAFEVPERDRYQIVHENKAHHMVIDDTGLGLTRSRDLVVVRVYTSPRSEAQKQRFFALLQEELAEHCGLSGDDVMVSIISNQKGDWSFGRGVAQYLTGDL
>A0A069CMI2
MPLVIFDVIEGRSDAELQKLLDAAHRAVLSAFEVPTRDRYQIVHENKAKHMVIEDTGLNLTRTRDLVVVRVITSPRAEEQKQRFYAELSRELKENCGIEGDDLMVSITTNSKGDWSFGKGVAQYLTGDL
>A0A087N4C8
MPLIKFDIIEGRSPEQLQTLLDAAHEAMVNAFQVPARDRYQIVHQHPANEMIIEDTGLGFTRTKDVVVLTVTSRPRTAEQKQAFYQQTVEALHTKCGIDPQDIMISIVTNRDEDWSFGVGEAQFLTGKL
>A9W4N5
MPLMRFDLIEGRSDAELKALLDAAHEAMLEAFQVPPGDRYQIVTEHKPSRMIVEDTGLDIPRTQNVVVVQMITRPRGREKKELFYRLLTEKLQAACGIAPADVMVSTVENTDEDWSFGHGRAQFLTGEL
>A0A070A7M5
MPLLHFHLLEGRTDAEIRTLLDAAHEAMLEAFAVPRRDRYQLVSEYKPSHMIVEDTGLDIPRTDKVVVVQMFSRPRGTDKTAEFYRLLTERLEQACGIAPSDVMVSVVENADAHWSFGNGRAQFLTGELGGGQAVH
>A0A0Q2U3M0
MPLLYIDLIEGRTPSEVCSLLDAVHDAVVEAFGVPPRDRYQVVRTHPAHEIIALDTGLGIDRSPSLVIVQMVSRRRPPELKQKFYDLLASNLALRCGLDPADLIVSVTENQDEDWSFGHGRAQFVTGELAAEAPR
>A0A0A1B2N1
MPLLQFDLIEGRSERELKTLLDAAHRAVLAAFKVPERDRYQIVHENKRYQMVFEDTGLGLTRSDNLVMVRVYTSPRSSEQKQRFMAELARELESCCGVRGSDVMISFITNDKGDWSFANGVAQYLTGDL
>B8IW24
MPVLRFDLVGGRSPEELQVLLDAAHDAMLEAFQVTPGDRYQIVHEHPAAHLVVEDTGLGIPRTDKRVVLQVTTRPRSREMKETFYRLLCENLQARCGISPTDVVVSMVSNTDDDWSFGHGRAQFLTGEL
>H3MZE0
MPLLTFDIIEGRSESEIKTLLDAAHRAVVRAFKVPERDRYQIVHENKAHHMIIEDTGLGLTRSRDVVVVRVYTSPRSEAQKQLFYATLQAELEEQCGLSGDDLMISLISNHKGDWSFGRGVAQYVTGEL
>A0A149S630
MPLLRFDLIEGRTDAQIATLLDAAHDAMLEAFKVPVRDRYQLVYQHRAELARIEDTGLGIARTKDVMIVSVTTRPRTQEEKVKFYKLLCEYLEKRCGIAPSDVMVNFVSNTDDDWSFGNGEAQFLTGKLGGKPQINP
>A0A158KV08
MPLVKFDILKGRTEAQTRAMLDGTHRAVVNAFQVPERDRYQVVTEHDPVHLIVEDTGLGIERTKYMIVITVITRPREQAAKQLFYRELTRELQERCQISPSDVVVALVTNSDADWSFGHGVAQFLTGEL
>F3S8M9
MHFHVVKGARTPEELRSFLDAAHDAMVEAFKVPVRDRYQLVSEREPSHMIVEDTGLDIPRTSKVVLLQVFSRPRGKEQIAAFYKLLAETLQARTGLAPSDLMVSVVENNDEHWSFGHGRAQFLTGELPLPGAKA
>A0A0Q5C3L8
MPLMRFDLIEGRSDAELKALLDAAHEAMLEAFQVPPGDRYQIVTEHKPSRMIVEDTGLDIPRTRDVVVVQMITRPRGREKKELFYRLLTEKLQAACNIAPADVMVSTVENTDEDWSFGHGRAQFLTGEL
>A0A0D0KLQ4
MPLLHFHLIEGRSPGDIQALLDAAHGAVVDAFGVPATDRYQIVATHPPHEVVAMDTGLRMRRSDKLVIIEIISRSRTRTQKELLYRLLAECLHRECGLERDDLIVTITENSDDDWSFGGGRAQFLTGELSAT
>A0A109BAD6
MPLLRFDLIEGRTDDELKTLLDAAHRAMLAAFKVPERDRYQIVIEHKPSRMIMEDTGLGFARTEKAVLLQVFSRPRGKEAKQTFYRLLVEELEKSCGIAPTDVMISMVENTDEDWSFGLGRAQFLEGDL
>G6XMX8
MARIEDTGLGIARTKDVMIVSVTTRPRTQEEKVMFYKLLCEYLEQRCGIAPSDVMVNFVSNTDDDWSFGNGEAQFLTGKLGGKPQINP
>A0A031TRL8
MPLLTFDLIEGRTEQEVKTLLDAAHRAVLRAFEVPERDRYQIVHENKAHHMVIEDTGLGLTRTRDLVVVRVYTSPRSEAQKQRFFAILQEELAEHCGLSGDDLMVSIISNKKGDWSFGRGVAQYLTGDL
>X8A6G9
MPLLYIDLIEGRSPSEVRALLDAIHETVVEAFGVPERDRYQVVRTHPAHEVIALDTGLGIDRSARQVILHVVTRRRPRELKQKFYELLASRLADRCGLDPADLIVSVTENNDEDWSFGHGRAQFLTGELK
>A0A143ZDC8
MPLIKLHIRKGRSEADITRLLDTVHAVMLDAFHVPERDRYQIVFEHEDTHFRALDTGLGFTRTDRFVLIEVVSRPRPRSEKLAFYQGLGVQLSERCGIPASDLMVSFVENSDEDWSFGGGVAQFVTGDL
>A0A0U0W3P9
MPLIYVDLIEGRTQSEVARLLDAIHDAVVEAFGVPPRDRYQVVRTHPAAEIVALDTGLGIDRTPRLVIVHVVSRRRERAMKEQFFKVLASNLDVRCGIDPADLIVSITENGDEDWSFGHGRAQFLTGELT
>A0A0Q8N3E9
MPLVKVHVLKCRTSQELSMLLDTIHDVIVASFGVPPRDRYQILHEHEASHFWALDTGLDIARTEKIILLEIVSRPRSRDAKVAFYANLARELQARCDIEPSDVMVTMINNSDEDWSFGLGRAQFLTGELG
>A0A0M0EHD7
MPLLHFHVVKGQRNPAELRSLLDAAHDAMLEAFKVPARDRYQLVSEHEPTHMVIEDTGLDIPRTPKVVLLQVVSRPRGKEQIAVFYKLLAEALQARCGLAPSDLMVSIIENQDEHWSFGLGRAQFLTGELPLPGAPA
>A0A0D6N6X4
MPLLHFHIFQGRNEDEIRKILDVSHEAMFEVFKVPYRDRYQLVSEYKPSHMIMEDTGLGIERSEKFILLQVFTRPRGAEATTKFYKTLADMLKTECGIEGSDLMISVVENDDPHWSFGHGRAQFLTGELGVKKR
>H8ILX9
MPLLYIDLIGGRSPSEVRALLDAIHETVVEAFGVPERDRYQVVRTHPAHEVIALDTGLGIDRSARQVILHVVSRRRPRELKQKFYELLASRLADRCGLDPADLIVSVTENNDEDWSFGHGRAQFLTGELK
>B7KZN4
MPLMRFDLIEGRSDAELKALLDAAYEAMLEAFQVPPGDRYQIVTEHKPSRMIVEDTGLDIPRTRNVVVVQMITRPRGREKKELFYRLLTEKLQAACGIAPADVMVSTVENTDEDWSFGHGRAQFLTGEL
>W8XQU5
MPLLTFDLIEGRTEQEIRTLLDAAHRAVLRAFEVPERDRYQIVHENKVHHMVIEDTGLGLTRTRDLVVVRVYTSPRSDAQKQRFFAILQEELAEHCGLSGDDLMVSIISNQKGDWSFGRGVAQYLTGDL
>A0A0D6NFQ2
MFNKVLTLTIGRNMPLLHFHIFEGRNEEAVKKLLDVSHEVMFEVFQVPYRDRYQLVSEYKPSHMIMEDTGLGIQRSENFILLQIFTRPRGSEAMMKFYRILADMLRIECGIEGSDLMISVVENNDSHWSFGNGRAQFLTGELGSKKTIESLF
>A0A149TBS7
MPLLHFHLVEGRSDREIRALLDAAHEAMLEAFRVPRGDRYQIVSEHKPSRMIVEDTGLDIPRTGNVVLLQVFSRPRGEDANALFYRLLVERLEADCGIAPSDVMISVVENEDAHWSFGYGRAQFLTGELGGKKPE
>A0A0P0YEJ1
MPLLHFHVVEGRSDDDIKAMLDAAHEAMLETFEVPRGDRYQIVSEHKKTHLIVEDTGLDIPRTDKVLLLQMFTRPRGDAKNAAFYKCLTERLQTSCGMAPSDVMVSVVENNDAHWSFGHGRAQFLTGEL
>A0A070AC79
MPLMHFHVVKGARTPEELRSFLDAAHDAMVEAFKVPVRDRYQLVSEREPSHMIVEDTGLDIPRTSKVVLLQVFSRPRGKEQIAAFYKLLAETLHARTGLAPSDLMVSVVENNDEHWSFGHGRAQFLTGELPLPGAKA
>A0A0C7K7Z4
MPLLTFDLIEGRTEQEVKTLLDAAHRAVLRAFEVPERDRYQIVHENKAHHMVIEDTGLGLTRTRDLVVVRVYTSPRSEAQKQRFFAILQEELAEHCGLSGDDLMVSMISNQKGDWSFGRGVAQYLTGDL
>A8GIL3
MPLLIFEVIEGRSEAELKTLLDAAHRAVLSAFEVPPRDRYQIVHENKAHHMVIEDTGLNLTRTRDLVVVRVITSPRPEQQKQRFYADLSRELKENCGIEGSDLMVSITTNSQGDWSFGNGVAQYLTGDL
>A0A1Q8YNU9
MPLLTFDIIEGRSENEIKTLLDAAHRAVVQAFKVPERDRYQIVHENKAHHMIIEDTGLGLTRSREVVVVRVYTSPRSEEQKQLFYATLLAELREHCGLSGDDLMVSVISNHKGDWSFGCGVAQYITGEL
>A0A0L7T325
MPLLQFDVIQGRSESEMKTLLDAAHRAVLAAFQVPERDRYQIVHENKRYQMVFEDTGLGLQRTDNLVMVRVFTSPRSDQQKQFFMAELAREFKQSCGIAGSDLMISFITNDKGDWSFGNGVAQYITGEL
>A0A0G3RDB7
MPLLTFDIIEGRSENEIKTLLDAAHRAVVQAFKVPERDRYQIVHENKAHHMIIEDTGLGLTRSRDVVVVRVYTSPRSEAQKQLFYATLQAELEEHCGLSGEDLMISVIGNHKGDWSFAHGVAQYITGDL
>A0A0A8K6C0
MPLLRFDLIEGRTDDEIKALLDAAHRAMLAAFKVPERDRYQIVQEHKPGRMIVEDTGLGIERTAKVVVVQVISRPRTRDKKEAFYRLLCEELERSCGIAPSDVMVSIVENSDEDWSFGLGRGQFLTGEL
>A0A0M4UX00
MPLLTFDIIEGRSESEIKTLLDAAHRAVVQAFKVPERDRYQIVHENKAYHMIVEDTGLGLTRSREVVVVRVYTSPRSEEQKQLFYAILQAELQEHCGLSGEDLMISVIGNHKGDWSFAHGVAQYITGDL
>A0A149TWL1
MPLLHFHMLEGRTDAEIKTLLDAAHEAMLEAFKVPRGDRYQLVSEYKTSRMVVEDTGLGIPRTEKVVVVQMFSRPRGEEKTARFYKLLTEYLERECGIPSSDVMVSVVENEDAHWSFGLGRAQFLTGELGGK
>H6CNM6
MPLLRFDVIEGRSPEELKKLLDAAHIAMVEAFGVPVRDRYQIVHQHAPHEMIIEDTGLGFERTPEVVIISVVSKERTPEQKKLLYKLLVERLERECGIAPSDVMISIVENGTDDWSFGYGRAQFLTGEL
>A0A095EIG0
MPMLKFDLIQGRTDEQLRTLLDAAHQAMVQAFDVPVTDRYQSVTQHRPGELVLEDTGLGYPRSKDVVLLTAVSRKRTEAQKIEFYRLLVENLHTKCGISPDDVIVSIVENGDADWSFGRGRAQFITGELT
>W5Y7Y8
MPLIRFDMLEGRSEKELTAILDAAHQAMLDAFGVPPRDRYQIIYEHKKSRVRIEDTGLGITRTDDVMIISVTTRPRSVDEKTAFYRLLTEALTAKCGIASSDVMVNYVENTDADWSFGNGEAQFLTGKLGTPKVS
>H3SFS7
MPLLRFDVIEGRNEQELRQLLDAAHEAMVEAFDVPHSDRYQIVHQHPAHEMIIEDTGLGFERTKNLVIISIVSKARTNAQKERLYALLTERLESACGISPDDVMISITENGAADWSFGRGEAQFLTGKL
>H1KRT8
MPLMRFDLIEGRSDAELKALLDAAHEAMLEAFQVPPGDRYQIVTEHKPSRMIVEDTGLDIPRTRNVVVVQMITRPRGREKKELFYRLLTEKLQAACGIAPADVMVSTVENTDEDWSFGHGRAQFLTGEL
>I9NJY6
MPLMKIHVLKGRTSAEIEQLLDGIHQAMVTAFKVPERDLYQILNEHEPAHFRALDTGLDIPRTDKFIMVEVVTRPRSQTEKIQFYEGLCQVLHERCDIGSSDVMISMVENTDEDWSFGLGRAQFLLGDLATHRPGK
>A0A1X0Y1H0
MPLLYVDLIEGRSPSEIQALLDAAHDAVVDAFGVPPGDRYQVVRTHPAHEIVAWDTGLGIDRSTRLVIVHVVSRQRTRAMKERFYELLAANLAERCGLDPADLIVSIAENTDEDWSFGHGRAQFLTGELQ
>A0A090Y5K6
MPLLRFDVIEGRSPEELRKLLDAAHDAMVEAFQVPVTDRYQIVHQHPAHEMIIEDTGLGFKRTDQVVVISIVSKERTPAQKERLYKLLAERLKQECGIEPTDVIISLVQNGPADWSFGMGEAQFLTGKL
>Q39LV8
MPCRHYPAPGENPVPMLKFDLIEGRTDEQVRTLLDAAHQAMVQAFDVPATDRYQSVTQHRPGELVVEDTGLGYPRSRDVVLLTAVSRQRTEPQKLAFYRLLVENLQTQCGISPDDVIVSIVENGDADWSFGRGRAQFITGELI
>A0A0D6NK98
MPLLHFHLIKGSRTTDEVGTLLDAAHGAMLAAFKVPERDRYQLVSEHDATHMIIQDTGLDIPRTNKVVLLQVVSRPRPKEQIAEFYRLLAEALETKCGLKPSDLMVSIVQNADEHWSFGWGRAQFLTGEL
>A0A0Q6C0B6
MPLMRFDLLEGRSDAELKALLDAAHEAMLEAFNVPPGDRYQIVTEHKPSRMIVEDTGLDIPRTKDVVVVQMITRPRGREKKALFYRLLTEKLQAACGIAPADVMVSTVENTDEDWSFGHGRAQFLTGEL
>A0A0N1N5J2
MPLLHFHVVKGQRNPAELRGLLDAAHDAMLEAFKVPARDRYQLVSEHEPTHMVIEDTGLDIPRTSRVVLLQVVSRPRGKEQIAAFYKLLAETLQARCGLAPSDLMVSIIENQDEHWSFGLGRAQFLTGELPLPGAPA
>S6CX24
MPLLHFHLVKGRNPAEIRTLLDAAHGAMLAAFKVPERDRYQIVSEHDANHMVIEDTGLDIPRTDKFVLLQVTSRPRSKEQFAEFYRLLAEALQQKCGIESSDLMVSVVENSAEHWSFGYGRAQFLTGEL
>C6B706
MPLVKIHILKGRSPQEVDVLLDTIHDVVVETFGVPRRDRYQILQEHEASNIRALDTGLDITRTEKFLLLEITSRPRSRDAKVAFYSSLTRALQARCDVAPSDVMVSLHINSDEDWSFGMGSAQFLTGEL
>G2I3V6
MPLMHFHMVKGARTPDELRGFLDAAHDAMVAAFKVPGRDRYQLVSEHEPTHMIVEDTGLDIPRTPKVVLLQVFSRPRGKEQIAAFYKLLAETLEARTGLAPSDLMVSVVENNDEHWSFGHGRAQFLTGELPLPGAKA
>A0A0Q6ID58
MPLLRFDVIEGRDEKELKTLLDAAHRAMLEAFGVPERDRYQIVHQHPAHEMIIEDTGLGFERSKDLVIISVTSKQRTEEQKQALYRLIVKELGESCGIQPNDIMISIVENGNADWSFGMGEAQFLTGKL
>Q9EV83
MPLLKFDIFYGRTDAQIKSLLDAAHGAMVDAFGVPANDRYQTVSQHRPGEMVLEDTGLGYGRSSAVVLLTVISRPRSEEQKVCFYKLLTGALERDCGISPDDVIVALVENSDADWSFGRGRAEFLTGDLV
>A0A0H4KSZ1
MPLLKFDVIEGRDEQSLKNLLDAAHRAMLEAFGVPERDRYQIVHQHPPHELIIQDTGLGFERSHDLVVITVTSKERTEEQKQKLYKLLAQELHESCGIRPEDIMVSIVTNGDADWSFGMGEAQFLTGKL
>D8MX59
MPLLQFDVIQGRSESEMRTLLDAAHRAVLAAFKVPARDRYQIVHENKAYQMVFEDTGLGLTRTDNLVMVRVFTSPRSDEQKQFFMAELCRELKESCGILGSDVMISFITNGKGDWSFGNGVAQYMTGDL
>A0A0D6Q296
MPLIRFDMLEGRSEKELTAILDAAHQAMLDAFGVPPRDRYQIIYEHRKSRVRIEDTGLGIPRTDDVMIISVTTRPRTVDEKTAFYRLLTEALTAKCGIASSDVMVNYVENTDADWSFGNGEAQFLTGKLGTPKVS
>W1B4P0
MPLLTFDLIEGRTEQEVKTLLDAAHRAVLRAFEVPERDRYQIVHENKAHHMVIEDTGLGLTRTRDLVVVRVYTSPRSEAQKQRFFAILQEELAEHCGLSGDDLMVSIISNQKGDWSFGRGVAQYLTGDL
>A0A0D6Q6W0
MPLLHFHMLEGRTDEEIRTLLDAAHEAMLEAFAVPRRDRYQLVSEYKPSRMIVEDTGLDIPRTDRVLVVQMFSRPRGADKTAEFYRLLTERLERECGIAPSDVMVSVVENEDAHWSFGNGRAQFLTGELGGGRPVH
>A0A0J2GZQ3
MPLLTFDIIEGRSENEIKTLLDAAHRAVVQAFKVPERDRYQIVHENKAHHMIIEYTGLGLTRSRDVVVVRVYTSPRSEAQKQLFYATLQAELEEHCGLSGDDLMISVISNHKGDWSFGCGVAQYITGEL
>A0A0Q9I1R8
MPLLRFDIIEGRDEKELKTLLDAAHRAMLEAFGVPERDRYQIVHQHPAREMIIEDTDLGFERSKDLVIISVTSKQRTEEQKQALYRLIVKELGESCGIQPNDIMISIVENGNADWSFGMGEAQFLTGKL
>A0A160PCZ4
MPLMRFDLIEGRSDAELKALLDAAHEAMLEAFQVPPGDRYQIVTEHKPSRMIVEDTGLDIPRTRDVVVVQMITRPRGREKKELFYRLLTEKLQAACGIAPADVMVSTVENTDEDWSFGHGRAQFLTGEL
>A0A023D1X9
MPLLHFHMLEGRTDAEIKTLLDAAHEAMLEAFAVPRRDRYQIVSEHKPSRFIVEDTGLDIPRTDKVILVQMFSRPRGEEKTTLFYKLLTERLEKECGIAPSDVMVSVVENADAHWSFGNGRAQFLTGELGGGKPAH
>A0A150KSR5
MPLLRFDLIEGRDEKQLKKLLDAAHNAMTEAFAVPERDRYQIVHQHPANELIIEDTGLGLKRSKDVVIISIVSKARTKSQKETLYALLAQKLEAECGILPDDLMVSITENGDADWSFGLGEAQFLTGKL
>A0A0Q7ZY57
MPMLKFDIIRGRNDQQLRTLLDAAHQAMVEAFDVPFSDRYQSVTQHSAQELILHDTGLGYPRSANVVLLTVISRPRTQAQKVTFYRLLAERLQVDCDLSPDDLIVSLVENSDADWSFGGGRAQFLTGEL
>A0A0N0L5Q6
MPLMKFDVVEGRDDAQLKALLDAAHRAMVVAFEVPERDRYQIVNEHRPSRMIVEDTGLDIPRTKDVIIISVTSRPRSEASKIKFYELLTQELLAHCDIQPSDVMVSIVINDDADWSFGNGRAQFLTGEL
>A0A0F5NAN2
MPLLYIDLIEGRTPSEVGALLDAIHESVVEAFGVPPRDRYQVVRTHPAHEIVALDTGLGITRSPQQVIVHMVSRRRTRAMKEKFYELMAGNLADRCGLDPADLIVSISENGDEDWSFGLGRAQFLTGELK
>A0A177I152
MPLMRFDLIEGRSDAELKTLLDAAHEAMLEAFQVPPGDRYQIVTEHKPSRMIVEDTGLDIPRTRDVVVVQMITRPRGREKKELFYRLLTEKLEAACGIAPADVMVSTVENTDEDWSFGHGRAQFLTGEL
>F8J738
MPLLRFDLIKGRTDAELASLLDAAHDAMLEAFKVPVRDRYQIVHEHEPSRVRIEDTGLDIPRTDKVVLVSVTTRPRTTEEKTTFYRLLTEALSKRCGIAPSDVMVNFVTNTDADWSFGNGEAQFLTGKLGGKPK
>A0A0Q4XEQ7
MPLMRFDILEGRTDSELKTLLDAAHEAMLEAFNVPPGDRYQIVTEHKPSRMIVEDTGLDIPRTKDVVVVQMITRPRGKEKKQLFYRLLTEKLEAACGIAPADVMVSTVENTDEDWSFGHGRAQFLTGEL
>A0A0L1LI70
MPLLRFDVIEGRDEKELKKLLDAAHRAMLEAFGVPERDRYQIVHQHPAHEMIIEDTGLGFERSKDLVIISVTSKQRTEEQKQALYRLIVKELGESCGIQPNDIMISIVENGNADWSFGMGEAQFLTGKL
>A0A1C2EIQ7
MPFLRFDVIEGRGDVEIQRLLDVTHEVLVETLHVPQRDRYQVVHVHPRCQVVALDTGLDIPRTDSLVMLQLTSRPRDKALKLDFYRVLAERLSSACGIAPSDLVINFVINDDEDWSFGMGRAQFMTGELK
>A0A0K0T8C3
MPFLHFHLVKGRNPEEIRTLLDAAHGAMLAAFKVPERDRYQIVSEHDSNHMVIEDTGLDIPRTNKFVLLQVTSRPRSKEQFAEFYRLLAEALQQKCGIEPSDLMVSVVENSAEHWSFGYGRAQFLTGEM
>A0A068HDW7
MPLLTFDIIEGRSESEIKTLLDAAHRAVVQAFKVPERDRYQIVHENKAHHMIIEDTGLGLTRSREVVVVRVYTSPRSEAQKQLFYATLQAELEEHCGLSGDDLMISVISNHKGDWSFAHGVAQYITGEL
>A0A1S1P173
MPLMRFDLIEGRSDAELKALLDAAHEAMLEAFQVPPGDRYQIVTEHKPSRMIVEDTGLDIPRTQNVVVVQMITRPRGREKKELFYRLLTEKLQAACGIAPADVMISTVENTDEDWSFGHGRAQFLTGEL
>V5SD73
MPLLRFDLIEGRSDAELQMLLDAAHRAMLAAFKVPGRDRYQIVHEHKPSRLIVEDTGLGISRTEKVVFLQVTSRPRGREAKETFYRLLAEELEKSCGIAPADLVVSMIENTDEDWSFGHGRAQFLTGELGAKE
>X0VQ63
LSSSHKCSMPLLRFDLIEGRSDAELKTLLDAAHRAMLAAFKVPERDRYQIVHEHKPSRMIIEDTGLNIPRTDKVVFLQVTSRPRGRDAKQAFYRLLTQELERCCGIAPSDVMVSIIENTDDDWSFGLGRAQFLTGDL
>A0A1B1KVN3
MPLLIFEVIEGRSETELKTLLDAAHRAVLSAFEVPQRDRYQIVHENKAHHMVIEDTGLNLTRTRDLVVVRVITSPRAEEQKQRFYADLSRELKESCGIESSDLMVSITTNSKGDWSFGNGVAQYLTGEL
>A0A0M0EKI5
MPLIRFDMLEGRSEKELTAILDAAHQAMLDAFGVPPRDRYQIIYEHKKSRVRIEDTGLGIPRTDDVMIISVTTRPRTVDEKTAFYRLLTEALTAKCGIASSDVMVNYVENTDADWSFGNGEAQFLTGKLGTPKVS
>A0A0B7G3C1
MPLLTFDLIEGRTEQEIRTLLDAAHRAVLRAFEVPERDRYQIVHENKAHHMVIEDTGLGLTRTRDLVVVRVYTSPRSDAQKQRFFAILQEELAEHCGLSGDDLMVSIISNQKGDWSFGRGVAQYLTGDL
>A0A0X8SKE1
MPLLIFDVIEGRSDAQLQTLLDAAHRAVLSAFEVPVRDRYQIVHENKAKHMVIEDTGLNLTRTRDLVVVRVITSPRPEEQKQKFYAELSRELKESCGIEGSDLMVSITTNSKGDWSFGNGVAQYLTGDL
>A0A0D6Q252
MPLLHFHVVKGQRNPAELRSLLDAAHDAMLEAFKVPARDRYQLVSEHEPTHMVIEDTGLDIPRTPKVVLLQVVSRPRGKEQIAAFYKLLAETLQARCGLAPSDLMVSIIENQDEHWSFGLGRAQFLTGELPLPGAPA
>A0A0H3E476
MPLLRFDLIEGRDEKQLKKLLDAAHNAMTEAFTVPERDRYQIVHQHPANELIIEDTGLGLKRSKDVVIISIVSKARTESQKETLYALLAQKLEAECGISPEDLMVSITENGDADWSFGLGEAQFLTGKL
>A0A0Q4UDN5
MPLMRFDILEGRTDSELKTLLDAAHEAMLEAFNVPPGDRYQIVTEHKPSRMIVEDTGLDIPRTKDVVVVQMITRPRGKEKKQLFYKLLTEKLEAACGIAPADVMVSTVENTDEDWSFGHGRAQFLTGEL
>A0A149TCQ8
MPLIRFDMLEGRSEAELATLLDAAHQAVLDAFHVPPSDRYQIVHEHRKSRVRIEDTGLGIPRTDDVMIISITTRPRTVEEKTTFFRLLTSTLSEKCGIAPSDVMVNYVENTDADWSFGNGEAQFLNGKLGTPKPS
>A0A109GF11
MPLLRFDVIEGRDEKELKTLLDAAHRAMLEAFGVPERDRYQIVHQHPAHEMIIEDTGLGFERSKDLVIISVTSKQRTEEQKQALYRLIVKELGESCGIQPNDIMISIVENDNADWSFGMGEAQFLTGKL
>B8ELY1
MPLIRIDLVAGRTDDELKKLLDAAHDAMFDAFHVPAGDRYQIVQEHPASRMIIEDTGLGFARTAKVVVVQVTTRPRPRDQKVDFYARLARYLQERCGIDPADLMVSCVENTDEDWSFGFGRAQFLTGEL
>A0A086XVS8
MPLMQYHVIKGRTPEQIDLLLDTAHTAMVRTFKVPEGDRYQTLTEYEPSHLRALDTGLGIPRTKNFVLLHVVSRPRGKEAKQEFYKNLTDDLKAKCGIEPTDVMISFTENTDEDWSFGHGRAQFLTGEL
>A0A0U1DIV5
MPLLYIDLIEGRTPSQVRVLLDAVHESVVEAFGVPARDRYQVVRTHPAHEVVALDTGLGIARSSQQVIVHVVSRRRTRAMKEKFYELLAVNLADRCGLDGSDLVVSITENGDEDWSFGHGRAQFLTGELQ
>A0A0H3FJ33
MPLIKFDVIEGRSEEQIRTLLDAAHEAMVQAFQVPPSDRYQVVTQHRPGELVLQDTGLGYSRSAHVVLLTVVSRPRRQEQKTEFYRLLAEKLQAACGLSPDDLIVSLVENTDADWSFGRGRAQFLTGEL
>A0A0S9PP17
MPLIRFDLIEGRTEAELKTLLDAAHEAMLEAFRVPAGDRYQIVTEHKTSRMIVEDTGLGIPRTKDVVVVQVFTRPRSQEMKQDFYRLLTEKLEAACGIAPADVMVSCMVNSDADWSFGHGRAQFLTGEL
>A0A060V3C9
MPLLTFDLIEGRTEQEIRTLLDAAHRAVLRAFEVPERDRYQIVHENKAHHMVIEDTGLGLTRTRDQVVVRVYTSPRSDAQKQRFFAILQEELAEHCGLSGDDVMVSIISNQKGDWSFGRGVAQYLTGDL
>A0A0B2AJR3
MPLVRIDVNAGRAPEQLSRLSQAIHDAILAEYRIPERDYFHVITEHAPGQIVAQDAGLGFDRSAGVVMVQIFTQGGRSQEAKEGLFAAIAGNLADAGVPGEDVFIGYVENGAGDWSFGFGRAQYMTGELGIPAR
>A0A101LD16
MPLVRIDVNQGRTPEELQSLSRGIHDAILAEYGIPERDYFHVLTEHPAGQIVAQDAGLGFERTRNVVMIQIFTQTGRSQEAKQALFAAIAANLADSGIAGEDVFIGYVENTAGDWSFGFGRAQYVTGELATPGR
>L8TVX6
MKEINVPLVRIDVNEGRTAAELQTLSRGIHDAILAEYGIPERDYFHILTEHPQGQIFAQDAGLGFERTRGVVMIQIFTQGGRSQEAKQRLFAAVAEKLAGVGVSGEDVFIGYVENTAGDWSFGFGRAQYVTGELAVPKKCGPAGRTK
>U1YLK9
MPLVRIDVNEGRTREELATISRTVHDAILAEYGIPERDYFHILTEHPQGQIVAQDAGLGFERSSGVVMIQIFTQGGRSQDAKSALFAAIAKGLGEVGIAGEDVFVGYVENTAGDWSFGFGRSQYVTGELAVPAK
>A0A145RC22
MPLVRIDLTSDRPRDQQRAIADAVHDALVEVLKIPVRDRFQIITAHEAADIIAEDAGLRFARSSRVVIVHIFTQTGRTVETKQRIFAELADRLAAVDVAGADLFVTISENGPQDWSFGFGNAQYVTGELAVPAAASA
>A0A0M2H918
MYKAVIEIDERVKDNVRMSGQSYSPQGDLMPLVRIDHSDARTNSAEIAGAIHDAIVAVYGIPVRDRFQVITARPGATIVAEDAGLGFDRTDPVIIQIFTQRGRTDETKQELYAEIATRLAAVGVDGEDVFIGYVENGPQDWSFGFGRAQYMTGELAVPAAKPAAVRV
>A0A0D5CMA4
MPLVRIDLSAGRTPTEVRAIADAIHDSIVAEYRIPPRDRFQIVTEHSAGQIISQDAGLGFERTDGVVMIQVFTQRGRTTEAKQSLYARIATALAGVGVAGEDVFLGYMENGPEDWTFGFGRAQYLTGELAVPAR
>A0A024H5T4
MPLVRIDLNEGRSVEDLQRLSRGIHDAILAEYGIPERDYFHILTEHPRGQIVAQDAGLGFERAGGVVLIQIFTQGGRTQEAKQRLFAAVADELSAAGVAGEDVFIGYVENGAGDWSFGFGRAQYITGELAVPKK
>A5CMA6
MPLIRIDLVEGRPDAQITAIGDVLMRTLVDVYGLPERDRFQIVTEHAPGRLTALDVGLGIERSEQVVIIQIFTQAGRSTEEKQEFFRTLAASLAEVGVAGEDLVIGFVENTAADWSFGFGRAQYVTGELQKPGS
>A0A0V8I6I0
MPLVRIDVNEGRSPEELQRLSRGIHDAILAEYGIPERDYFHILTEHPRGQIVAQDAGLGFERTGGVVMIQIFTQGGRSQDAKQSLFAAVASKLSAEGVAGEDVFIGYVENTAGDWSFGYGRAQYVTGELAVPRK
>A0A0Q5RTY3
MPLVRIDLTTGRTPEAVRGIADAIHTAIVDVYGIPPRDRFQVITEHPAQQIIAEDAGLGFERTEGVVMIQVFTQRGRSDDAKQQLYRAIHDRLAAVGVVSEDVFIGYVENGPQDWSFGFGRAQYVTGELGVPASA
>A0A022L3R2
MPLVRIDLTTGRTPEAVRGIADAIHQAIVDVYGIPVRDRFQVITEHPAQQIIAEDAGLGFERTEGVVMIQVFTQRGRTDEAKASLYRAIHDALAAIGVASEDVFIGYVENGPQDWSFGFGRAQYVTGELGVPALG
>R4UKX2
MPLVRIDLTADRSRAEQRAIADAVHDGLVAVLKIPARDRFQIITAHGAGDIIAEDAGLGFRRSRSVVIVHIFTQTGRTTETKQRIFAELADRLGAVGVNGADLFVGISENGPQDWSFGFGHAQYVTGELTVPAAGA
>A0A0Q4CXR4
MPLVRIDLLPGRSPDQITAIADAVHDAIVDVYGIPPRDRFQVINELPAGRIIAQDAGLGFERSGGVVMIQIFTQRGRTDDAKQALYARIASGLEAVGVAGEDVFIGYVENGPQDWSFGFGVAQYVTGELTVPSAAGQAG
>A0A0Q5LKW7
MPLIRIDLVEGRSDDQIAAIGDALMQTLVDVYGLPERDRFQIVTEHAPGRLTALDVGLGIERSEQVVVIQIFTQAGRSTDEKQEFFRALAEALAGVGVAGEDLVIGFVENTPADWSFGFGRAQYTTGELATPGA
>A0A0Q9PJ50
MPLVRIDVNEGRTAEDLQQLSRGIHDAILAEYGIPERDYFHILTEHPQGQIFAQDAGLGFERTGGVVMIQIFTQGGRSQEAKQRLFAAVAEKLAAVGVAGEDVFIGYVENTAGDWSFGFGRAQYVTGELAVPKK
>F0M2A2
MPLVRIDVNEGRGREALQQLSRGIHDAILAEYSIPERDYFHILTEHPEGQIFAQDAGLGFERTRDVVMIQIFTQGGRSQEAKQRLFAAVAEKLGEVGIAGEDVFIGYVENTAGDWSFGFGRAQYVTGELAVPKK
>A0A0K8Q5A5
MPLVRIDVNHGRSPGDLRRLSAAIHDAILSEYGIPERDYFHVVTEHPAGQIFAQDAGLGFVRTSDVVMIQIFTQGGRGQEAKQALFAAIAEKLAQVGVAGEDVFIGYVENGAGDCSFGFGRAQYVTGELAVPRT
>A0A0E3XLQ0
MPLVRIDVTSDRSRDQQRAIADAVHDALVEVLKIPARDRFQIITGHEAADIIAEDAGLGFTRSARVVIVHIFTQAGRTAETKQRIFAELANRLAAVDVAGADLFVAISENGPQDWSFGFGNAQYVTGELAVPAAASA
>A0A0U0YJU6
MPLVRIDLTADRSRAEQRAIADAVHDGLVAVLKIPARDRFQIITAHGAGDIIAEDAGLGFQRSRSVVIVHIFTQTGRTTETKQRIFAELADRLGAVGVNGADLFVGISENGPQDWSFGFGHAQYVTGELAVPAAGA
>A0A1N0BJ44
MPLVRIDLTADRSRAEQRAIADGVHDGLVAVLKIPARDRFQIITAHDAGDIIAEDAGLGFRRSGSVVIVHIFTQTGRTTETKQRIFAELADRLSAVGVTGADLFVGISENGPQDWSFGFGRAQYVTGELAVPAAGA
>A0A0D1CBH6
MPLVRIDVNQGRSPEDLGRLSRGIHDAILAEYGIPERDYFHVLTEHPRGQIFAQDAGLGFERTPDVVMIQIFTQGGRSQEAKQSLFAAIAARLAELGVAGEDVFIGYVENTAGDWSFGFGRAQYVTGELAVPRK
>W9ARL3
MPLVRIDLADHHSPEQIRAIADRVHQAIVDVLGIPERDRFQIITAHRPGEIVALDAGLGFDRSADVVMVHIFTQAGRSDTTKQELFARIAERLAGAGVDGRDIFVGITENGPQDWSFGFGKAQYLTGELAIPSAAR
>D9WAV5
MPLVRIDLIRGRRPDELRAIADATHRALVDVLNIPERDRFQIVTEHDADHVIALDAGLGFDRSDRLVMIQIFTQEGRTTEVKQHVFRAIAEQLEPLGIGGEDVFVSIFENGSQDWSFGFGRAQYTEGLLPVPGR
>A0A0N6W6R1
MPLVRIDLVTGRTPEQVRAVADAIHTAIVAEYGIPERDRFQVITEHPAQQIIAQDAGLGFERTEGVVMVQVFTQGGRSDEAKQGLYRAVHDRLAEVGVASEDVFIGYVENGPQDWSFGFGRAQYVTGELGVPSAG
>A0A0Q5LJJ9
MPLVRIDLMAGRSPEQVTAIADSIHASIVEVYGIPVRDRFQVVTELPTGRIVAEDAGLGFERTDGVVMIQIFTQRGRSDETKQALYARIAAGLHDLGVAGEDVFIGYVENGPQDWSFGFGVAQYMNGELKVPAAAPAVG
>A0A0Q4M147
MPLVRLDLLPGRTPDQITAIADAVHDAIVDVYGIPPRDRFQVINELPAGRIIAQDAGLGFERSGGVVMIQIFTQRGRTDDAKQALYARIASGLEAVGVAGEDVFIGYVENGPQDWSFGFGVAQYVTGELKVPSAAGQAG
>A0A1S1JEA0
MPLVRIDLTSDRSRAERRAIADAVHGGLVAVLKIPERDRFQIITAHDPADIIAEDAGLGFTRSQVVIVHIFTQGGRTAQTKQRVFSELANRLEAVGVAGADLFVAVSENGPQDWSFGFGKAQYVTGELAVPAIASA
>A0A0R3F6L8
MPLVRIDLTSNRPRDQQRAIADAVHDALVEILKIPVRDRFQIITAHEAADIIAEDAGLGFARSSRVVIVHIFTQTGRTVETKQRIFAELADRLAAVDVAGADLFVTISENGPQDWSFGFGNAQYVTGELAVPAAASA
>A0A1N5M4K0
MPLVRIDLTADRSPAEQRAIADGVHEGLVAVLKIPARDRFQIITAHDAGGIIAEDAGLGFRRSRSVVIVHIFTQTGRTTETKQRIFAELADRLGAVGVTGADLFVGISENGPQDWSFGFGHAQYVTGELAVPAAGA
>A0A0K2QY37
MPLVRIDVNQGRSAELLQRLSRGIHDAILAEYAIPERDYFHILTEHPKGQIVAQDAGLGFERTPDVVMIQIFTQGGRSRAAKQSLFAAIADRLAELDIAGEDVFIGYVENTAGDWSFGFGRAQYVTGELAVPKSSPRGVNSPSNAGCKYVSTNL
>A4FIQ5
MPLVRIDLVRGRSEADVRAVADAVHAALVDVLGIPEDDRFQVISEHEPGRVIAQDAGLGFQRSDALVMIQVFTQVGRDTSTKQQVFEAIASRLGALGVGGHDVFVGIVENTAADWSFGFGRAQYVVGDLPVPARP
>A0A0Q5GHG1
MPLVRIDVNEGRTPDELQRLSRGIHDAILAEYGIPERDYFHILTEHPRGQIFAQDAGLGFERTGGVVMIQIFTQAGRSQEAKQKLFAAVAGKLSEAGVAGEDVFIGYVENTAGDWSFGYGRAQYITGELAVPKK
>A0A0Q7UWY8
MPLVRIDHSDSRANSTEIAAAVYDAIVSVYGIPERDRFQVITARPAATIVAEDAGLGFERTDPVVIQIFTQRGRSDEQKQKLYAAIAESLGGVGVESQDVFIGYVENGPQDWSFGFGRAQYLTGELAVPRA
>A0A101LMR5
MPLVRIDVNQGRSPEELTALSRAIHDAILAEYGIPERDYFHILTEHAQGQIVAQDAGLGFERSPGVVMIQIFTQGGRSQASKSSLFEAIAKGLARVGVSGEDVFVGYVENSPGDWSFGFGRSQYVTGELAVPSK
>A0A0R3F9B7
MPLVRIDLTSDRPRDQQRAIADAVHDALVEVLKIPVRDRFQIITVHEAADIIAEDAGLGFARSPRVVVVHIFTQTGRTVETKQRIFAELADRLAAVDVAGADLFVTISENGPQDWSFGFGNAQYITGELAVPAAASA
>A0A100WDK1
MPLVRIDIVDHRTPEQIRAIADAVHRAVVDVLGIPERDRFQIVTTHRPGEIVALDAGLGFDRSPDVVMIHIFTQAGRSDTTKRDLFARIAERLAGVGVDGRDVFVGITENGAQDWSFGFGKAQYLTGELAVPSSAS
>A0A0Q5FDG2
MPLVRIDHSDTRSNSQEISEAIHDAIVEVYGIPVRDRFQVVTSRSATTIIAEDAGLGFDRTDPVIIQIFTQRGRSDQMKQNLYAEIAARLAAVGVAGEDVFIGYVENGPQDWSFGFGRAQYLTGELAVPSAAPAA
>A0A0U0Z2S7
MPLVRIDLTADRSRAEQRAIADAVHDGLVAVLKIPARDRFQIITAHGAGDIIAEDAGLGFRRSRSVVIVHIFTQTGRTTETKQRIFAELADRLGAVGVTGADLFVGISENGPQDWSFGFGHAQYVTGELAVPAAGA
>A1R659
MPLIRIDVNQGRSPEELAALSRTIHDAILAEYGIPERDYFHILTEHPQGQIVAQDAGLGFERSSAVVMIQIFTQGGRSQEAKSSLFEAIAGRLADVGIAGEDVFVGYVENSPGDWSFGFGRSQYVTGELAVPRK
>A0A0Q4TRR4
MPLIRIDLVEGRTDDQIAAIGDTLMATLVEVYGLPERDRFQIVTEHPVGRLTALDVGLGIDRSEQVVIIQIFTQEGRSTDEKQAFFAALASGLADVGVAGEDLVIGFVENTAADWSFGFGRAQYVTGELAKPGI
>A0A0M2YTL0
MPLVRIDLLKGRDDAQVRAVADAVHTAVVDVLGIPPRDRFQIVTEHEAGRVVALDAGLGFDRGDGVVMIQIFTQAGRPTEVKQKLYAAIAASLATVGVAGEDVFIGYVENTAADWSFGFGRAQYVEGDLGIPGTAA
>A0A0X4JWD2
MPLVRIDVNEGRTREELATISRTVHDAILAEYGIPERDYFHILTEHPQGQIVAQDAGLGFERSSGVVMIQIFTQGGRSQDAKSALFAAIAKGLGEVGIAGEDVFVGYVENTAGDWSFGFGRSQYVTGELAVPAT
>A0A0Q5ILG3
MPLVRIDVNQGCSPAELAALSRAIHDAILAEYGIPERDYFHILTEHAQGQIVAQDAGLGFERTDSVVMIQIFTQGGRSQEAKSSLFEAIATGLAGVGVAGEDVFVGYVENSPGDWSFGFGRSQYVSGELAVPSK
>A0A0Q4TV26
MPLVRIDLLPGRTPEQITAIADAVHDAIVEVYGIPPRDRFQVISELPAGRIIAQDAGLGFERSGGVVMIQIFTQRGRTDEAKQALYARIASGLEIVGVAGEDVFIGYVENGPQDWSFGLGVAQYLTGELQVPSAAGQAG
>A0A0S9CM83
MPLVRIDVNQGRGPERLRQISQGIHDAILAEYGIPERDYFHVLTEHAQGQIVALDAGLGFERTPDVVMIQIFTQAGRSQEAKQSLFAAIAANLAADGITGGDVFIGYVENGPGDWSFGFGRAQYVTGELATPGR
>B8HDC6
MPLVRIDVNEGRSPEELQRLSRGIHDAILAEYGIPERDYFHILTEHPAGQIFAQDAGLGFERTGGVVMIQIFTQAGRSQEAKQQLFAAVADRLAGLGVAGEDVFIGYVENTAGDWSFGYGRAQYVTGELAVPKK
>A0A126ZZ04
MLGQTITERDPFMPLVRIDVAAGRTPEQLARISRAIHEAILAEYRIPERDYFHIVTEHAPGQIVAQDAGLGFERSSGVVMVQIFTQGGRSQEAKGALFAAVARNLGDAGVAGEDVFIGYVENTAGDWSFGFGRAQYVTGELAVPAR
>A0A0U3PIJ5
MPLVRIDINEGRTVGEVGILSRSIHDAILAEYGIPERDYFHILTEHRGGQIVAQDAGLGFERTGGVVMIQIFTQAGRSQEAKQSLFAAISANLALAGVAGEDVFVGYVENTAGDWSFGYGRAQYITGELNVPRK
>A0A0S7D027
MPLVRIDVNEGRTPEQLGELSKRIHDAILAEYGIPERDYFHIITEHLQGQIVAQDAGLGFERSSGVVMIQIFTQGGRSREAKQSLFAAIAAQLGEIGVPGEDVFLGYVENTADDWSFGFGRAQYVTGELAVPAR
>H0QR13
MPLVRIDIHSGRSQDELNRLSQGIHDAILAEYGIPERDYFHIVTEHAPGQIVAQDAGLGFERTRDVIMIQIFTQGGRSQEAKQSLFAAVAAKLAGLGVAGEDVFIGYVENTAGDWSFGFGRAQYVTGELAVPKK
>A0A0Q5CAC4
MPLVRIDVIQGHSAETLTAIADAIHEAIVEVYGIPPRDRFQIITEQPAARIIAQDAGLGFERTDGVVMIQIFTQRGRSTDDKAALYARIASGLAAVGVAGENVFIGYVENGPEDWSFGFGAAQYMTGELNVPRA
>A0A0Q5E186
MPLVRIDLTAGRDAANVREIADAIHEAIVSVYGIPPRDRFQIVTEHLAGQIIAEDAGLGFERSGGVVMIQIFTQRGRSDETKQALYAAVAGHLSEVGVDGADVFIGYVENGPQDWSFGFGRAQYLSGELAVPAR
>A0A0B2A865
MPLVRIDHSESRPNPTEIAGAIHDAIVAVYGIPESDRFQVITARPASTIIAEDAGLGFERTDPLIIQIFTQRGRTTVTKQQLYAEIARRLETVGVAGEDVFIGYVENGPQDWSFGFGRAQHVTGELAVPATSTTA
>A0A0B4DT07
MPLVRIDVNEGRSPEDLQKLSRGIHDAILAEYGIPERDYFHILTEHAQGQIFAQDAGLGFERTGGVVMIQIFTQGGRSQEVKQRLFAAVAEKLAGVGVAGEDVFIGYVENTAGDWSFGFGRAQYVTGELAVPKK
>A0A0U1AT63
MPLVRIDLTADRSRAEQRAIADAVHDGLVAVLKIPARDRFQIITAHGAGDIIAEDAGLGFRRSRSVVIVHIFTQTGRTTETKQRIFAELADRLGAVGVNGADLFVGISENGPQDWSFGFGHAQYVTGELAVPAAGA
>X8DZ03
MPLVRIDLTADRSPAEQRAIADGVHEGLVAVLKIPARDRFQIITAHDAGDIIAEDAGLGFRRSRSVVIVHIFTQTGRTTETKQRIFAELADRLGAVGVTGADLFVGISENGPQDWSFGFGHAQYVTGELAVPAAGA
>A0A132PT34
MPLVRIDLLNHHGNEHIRNVADAIHRSLVAVLGIPERDRFQVITPHRPGEIIALDAGLGFDRSPDTVIIQIFTQRGRSIDTKERLYAEIAAQLETVGVRGDDIFVGIAENGPEDWSFGFGKAQYVTGELAVPEPS
>A0A0C1DYI2
MPLVRIDINQGRSPEELAALSRAIHDAILAEYQIPERDYFHILTEHPQGQIVAQDAGLGFERTSGVVMIQIFTQGGRSQMAKSSLFEAIASSLAELGIAGEDVFVGYVENSPGDWSFGFGRSQYVSGELAVPSK
>S3BQQ6
MPLVRIDLVRGRRPDEVRAVADATHRALVEVLGIPERDRFQIVTEHEGDHVVALDAGLGFTRTDRLVMIQIFTQKGRTTQVKQRLFRAVAQRLGTLGIGGEDVFVSVVENGPQDWSFGFGRAQYTEGALPVPGR
>A0A0Q5JTQ9
MPLVRIDLTTGRTPEAVRGIADAVHQAIVDVYGIPVRDRFQVITEHPAQQIIAEDAGLGFERTEGVVMIQVFTQHGRTDEAKASLYRAIHDALAAIGVASEDVFIGYVENGPQDWSFGFGRAQYVTGELGVPALG
>A0A0Q9MJ79
MPLVRIDVNAGRSPEELGSLSRGIHDAILAEYGIPERDYFHILTEHPAGQIVAQDAGLGFERTADVVMIQIFTQGGRSQEAKQSLFAAVADRLGQLGVAGENVFIGYVENTAGDWSFGFGRAQYVTGELAVPKK
>A0A0Q5C1C9
MPLVRIDLTRGRSREGVRAVADAIHTAIVETYGIPPRDRFQIITQHEPGEIIAEDAGLGFEREADDVVVVHVFTQRGRSDEIKQRLYSRIAERLAEVGVDGSSVFIGYVENGPQDWSFGFGAAQYLTGELAVPRPVPASA
>B0RBR2
MPLIRIDLVEGRPDTQITAIGDVLMRTLVDVYGLPERDRFQIVTEHAPGRLTALDVGLGIERSEQVVIIQIFTQAGRSTEEKQEFFRVLADSLAEVGVAGEDLVIGFVENTAADWSFGFGRAQYVTGELQKPGS
>A0A126YZB5
MPLVRIDVTLGRTEGELRQVADAIHEAIVEVYGIPPRDRFQIVNELPTGRIIAQDAGLGFERTGDVVMIQIFTQRGRSDETKAALYDRIANGLAGIGVKGENVFIGYVENGPQDWSFGFGVAQYMTGELGVPQV
>A0A0F0KTT2
MPLVRIDHTESRTNSAEIAAAIHDAIVAVYGIPERDRFQVVTTRPATTIIAEDAGLGFERTDPVIIQIFTQRGRATVTKQQLYAEIARRLEGVGVAGEDVFIGYVENGPQDWSFGFGRAQYVTGELAVPGTAAPA
>A0A0M2YT44
MPFVRIDLIRGRRPEDIRAIADAAHQGIVDVLEIPVRDRFQVITEHDADHVIALDAGLGIERSDQLVMIQIFTPTGRTTEVKQQLFRTIAKHLEALGVAGADIFVSIMENNPQDWSFGFGRAQYVEGDLAVPGH
>F2Z288
PLIRIDLTSDRSREQRRAIADAVHDALVEVLAIPARDRFQILTAHDPSDIIAEDAGLGFQRSPSVVIIHVFTQAGRTIETKQRVFAAITESLAPIGVAGSDVFIAITENAPHDWSFGFGSAQYVTGELAIPATGAA
>A0A0J8A850
MPLVRIDLIRGRRPDDIRAIADATHRTLVDVLDIPERDRFQIITEHDADHVIALDAGLGFERTDGLVMIQIFTQSGRSTEVKQRVYRTVAKQLEALGIAGEDVFVSFVENGPQDWSFGFGRAQYVEGDLAVPGR
>K7S0G4
MPLVRIDLNKGRTDVDVRAISDAVHFALVDEFHIPASDRFQIVTQHDHGEIIAEDAGLGFQRDLEVVMINILTQAGRTEAEKQGLFARIAENLGRVGVAPQNVFIGYDENTPNDWSFGFGRSQYVTGELQTPAQRHLPEVGADAA
>A0A0M2YZJ6
MADAAHQAIVDVLAIPERDRFQIVTEHDADHVIALDAGLGFERTRGLVMIQIFTQSGRTTEVKQRLFSTVAARLEPLGVPGEDVFVNIFENGPQDWSFAFGRAQYIEGDLAIPG
>A0A0L1M007
MPLVRIDVNEGRSRQDLQRLSRGIHDAILGEYGIPERDYFHILTEHPAGQIVAQDAGLGFERTGGVVMIQIFTQGGRSQEAKQRLFAAVAGKLATVGVAGEDVFIGYVENTAGDWSFGFGRAQYVTGELAVPAK
>A0A0N1CEM7
MPLVRIDLTADRSLAQRRAIADAVHDALVAVLKIPARDRFQIITAHDAADIIAEDAGLGFERSGSVVIVHIFTQAGRTTQTKQRIFAELADRLAAVEVDGADLFLAISENRAQDWSFGFGRAQYVTGELAVPAASA
>A0A0U3FAC2
MPLVRIDVNQGRSAEQLQRLSRGIHDAILAEYAIPERDYFHVLTEHPQGQIFAQDAGLGFERTPDVVMIQIFTQGGRSQAAKQSLFAAIADRLAELDIAGEDVFIGYVENAAGDWSFGFGRAQYVTGELAVPRK
>X5LMK7
MPLVRIDLLNHHERDHIRDIADAIHRGVVTVLGIPERDRFQVITTHAADEIIALDAGLDFDRSRDVVVVQIFTQRGRSIETKERLFAELAAQLQTVGVRGNDMFVGLVENGPEDWSFGFGKAQYLTGELAVPEPN
>A0A0L8NK43
MPLVRIDLIRGRRPDDIRAIADATHRALVDVLDIPERDRFQIITEHDADHVIALDAGLGFERTDGLVMIQIFTQSGRSTEVKQRVYRTVAKQLEALGIAGEDVFVSFMENGPQDWSFGFGRAQYVEGDLAIPGR
>A0A0Q5SUM1
MPLIRIDLVEGRSDDQIAAIGDTLMATLVDVYGLPERDRFQIVTEHPVGRLTALDVGLGIDRSEQVVIIQIFTQEGRSTDEKQAFFAALAAGLAEVGVAGEDLIIGFVENTAADWSFGFGRAQYVTGELATPGN
>A0A0Q5PD82
MPLVRIDVNQGRSPEDLRRLSRGIHDAILAEYGIPERDYFHVLTEHSRGQIFAQDAGLGFERTPDVVMIQIFTQGGRSQEAKQSLFAAIAGRLAELGVAGEDVFIGYVENTAGDWSFGFGRAQYVTGELAVPRK
>A0A0M8XTR0
MIRGRSPENVRAITDAIQQSLVDVLKIPERDRFQIVTQHDPDELIALDYGLGFSRTSGTVIVQIFTQRGRSSESKQLVYRTLAERLAEAGVDGKDLFVSYCENGPEDWSFADGRAQYVEGDLPVPGR
>A0A0M8VZ46
MPLVRIDLIRGRRPDDIRAIADAAHRALVDVLDIPERDRFQIITEHDADHVIALDAGLGFERTDGLVMIQIFTQSGRSTEVKQRVYRTVAKQLEALGIAGEDVFVSFMENGPQDWSFGFGRAQYVEGDLAVPGR
>A0A0Q9NCP2
MPLVRIDVNNGRTAEQLQRLSGGIHDAILAEYAIPERDYFHILTEHPQGQIVAQDAGLGFERTPDVVMIQIFTQGGRSQAAKQSLFAAIADRLAGLDIAGEDVFIGYVENAAGDWSFGFGRAQYVTGELAVPRK
>A0A147DUH5
MPLVRIDLATGRTPEEVRAIADAIHAAIVAEYGIPERDRFQVITEHPAQQIIAEDAGLGFERTGGVVVIQVFTQGGRSDEAKQGLYRAVHDRLTEVGVASEDVFIGYVENGPQDWSFGFGRAQYLTGELGVPSAS
>A0A099JLB0
MPLVRIDVNSGRSAEQLRGISDGVHRAILAIYGIPERDLFHILTEHPAGQLRAQDAGLGFERSARVVMIQIFTQAGRDQNAKTALFDRIASELAAAGVDGADVFIGYQENGPGDWSFGFGRAQYVTGELAVPAR
>A0A0C7K9M0
MPLTRISLGTAWRPAEFAQLSALFHECLVAEFDVPSADRFQFIERAADEQRIYDPHYLSEGRSARFVLFHIFAGKPRSRAQKQGLYRRLCARLDDEMAVSPQDVMVVIQFNQLEDWSFSAGKMADE
>A0A0F5XV56
MPITRITLGQGYSEARLQQISALLHQTLVAEFAVPVDDCFQLIELLPASQRIYNRYYLSEGRSEDFILFQITAGRPRSRQQKQRFYQQLCASLHSTLGIDPDDVMVIIQFNSSEEWSFSGGRMLAEVMS
>W8XNS1
MPLTRISLGTAWRPAEFAQLSALFHECLVAEFAVPPADKFQFIEQTADGQRIYDPHYLSGGRSDRFVLFHIFAGKPRRRAQKQGLYRRLCARLADEMAVSPQDVMVVIQFNQLEDWSFSAGKMAGE
>W1BI27
MPLTRISLGTAWHPAEFAQLSALFHECLVAEFDVPSADRFQFIERAADEQRIYDPHYLSEGRSARFVLFHIFAGKPRSRAQKQGLYRRLCARLDDEMAVSPQDVMVVIQFNQLEDWSFSAGKMADE
>A0A0E1CEF6
MFHIFAGKPRSRAQKQGLYRRLCARLDDEMAVSPQDVMVVIQFNQLEDWSFTQGRWRMNETGGAARGAAFQMI
>W1HU48
MFHIFAGKPRCRAQKQGLYRRLCARLDDEMAVSPQDVMVVIQFNQLEDWSFSAGKMADE
>B5XQU0
MPLTRISLGTAWRPTEFAQLSALFHECLVAEFDVPSADKFQFIEQAADEQRIYDPNYLSDGRSARFVLFHIFAGKPRSRAQKQGLYRRLCARLDDEMAVSPQDVMVVIQFNQREDWSFSAGKMADE
>A0A0A8FJM0
MPFTRIIVQAGRPSHELHQIADLFHQALVEEFDVPADDRFQVIEEQPAGMLHYASHYQAGTRSERYTLFHITAGKPRSREQKRGFYRRLQQLLHTQLALPPDDVMVVIQFTTPDDWSFSRGVMYQQEA
>A0A098CCB6
MPLTRISLGTAWRPAEFAQLSALFHECLVAEFDVPSADRFQFIERAADEQRIYDPHYLSEGRSARFVLFHIFAGKPRSRAQKQGLYRRLCARLDDEMAVSPQDVMVVIQFNQLEDWSFSAGKMAGE
>E0LSD4
MPFTRITLRQGYSDAALNTISTLLQKALVTEFDVPEHDCFQVIEMLPACQRVFDIHYLSGGRSDNFVLFQVTAGRPRSRDQKQRFYHALCAALQVEMAIDPDDVMIIIQFNSTEEWSFSGGRMLAQEAL
>W1ENP6
MSALFHECLVAEFDVPSADRFQFIERAADEQRIYDPHYLSEGRSARFVLFHIFAGKPRSRAQKEGLYRRLCARLDDEMAVSPQDVMVVIQFNQLEDWSFSAGKMADE
>A0A060V041
MPLTRISLGAAWRPAEFAQLSALFHECLVAEFDVPPADKFQFIEQTADGQRIYDPHYLSGGRSARFVLFHIFAGKPRRRAQKQGLYRRLCARLADEMAVSPQDVMVVIQFNQLEDWSFSAGIMAGE
>W1E5X6
MFHIFAGKPRSRAQKQGLYRRLCARLDDEMAVSPQDVMVVIQFNQLEDWSFSAGKMADE
>V3LWM6
MPLTRISLGTAWRPAEFAQLSALFHECLVSEFAVPPADKFQFIEQTADGQRIYDPHYLSGGRSDRFVLFHIFAGKPRRRAQKQGLYRRLCARLADEMAVSPQDVMVVIQFNQLEDWSFSAGKMAGE
>A0A0B5IH63
MPLTRITIRAGYDDEWTARLSALFHQTLVDEFAVPAADKFQFIDVLPDARRIVDPHYLSGGRSADFVLFHIFAGKPRSAQQKKRLYRRLCDRLQAELGIAPDDVMVVIQFNHTDDWSFSRGEMLAGQVEG
>W9B8N8
MPLTRISLGTAWRPAEFAQLSALFHECLVAEFDVPSADRFQFIERAADEQRIYDPRYLSEGRSARFVLFHIFAGKPRCRAQKQGLYRRLCARLDDEMAVSPQDVMVVIQFNQLEDWSFSAGKMADE
>Z5DQB2
MPLTRISLGTAWRPTEFAQLSALFHECLVAEFDVPSADKFQFIEQAADEQRIYDPNYLSDGRSARFVLFHIFAGKPRSRAQKQGLYRRLCARLDDEMAVSPQDLMVVIQFNQREDWSFSAGKMADE
>A0A0P8NXK3
MFHIFAGKPRSRAQKQRLYRRLCARLADEMAVSPQDVMVVIQFNQQEDWSFSAGRMAIE
>A0A059I9N5
MPYTRITLRQGYSEAALHQISTLLQQALVAEFDVPEHDCFQLIEMLPAGQRVFDRHYLSGGRSDNFVLFQVTAGRPRTRQQKQRFYHSLCTTLQAEMAIDPDDVMIIIQFNSTEEWSFSGGRMLAQEAL
>A0A0L7DFH2
MPFTRITLRQGYSEAALHQISTLLQQALVAEFDVPEHDCFQVIEMLPAGQRVFDRHYLSGGRSDNFVLFQVTAGRPRTRQQKQQFYHSLCTTLQAEMAIDPDDVMIIIQFNSTEEWSFSGGRMLAQEAL
>W9BGS8
MFHIFAGKPRNRAQKQGLYRRLCARLDDEMAVSPQDVMVVIQFNQLEDWSFSPGKMADE
>A0A0I9PEI2
MPLTRISLGTAWRPTEFAQLSALFHECLVAEFDVPSADKFQFIEQAADEQRIYDPNYLSDGRSARFVLFHIFAGKPRSRAQKQRLYRRLCARLDDEMAVSPQDVMVVIQFNQREDWSFSAGKMVDE
>A0A066GKR8
MPLTRISLGTAWRPTEFAQLSALFHECLVAEFDVPSADKFQFIEQAADEQRIYDPNYLSDGRSARFVLFHIFAGKPRSRAQKQGLYRRLCARLADEMAVSPQDVMVVIQFNQQEDWSFSAGRMAIE
>A0A060VHX0
MAHRVRLSEWPEPGRNCRIVYPSGVLCRLAGGGQRPDLPERAGGVMPLTRISLGTAWRPAEFAQLSALFHECLVAEFDVPSADRFQFIERAADEQRIYDPHFLSEGRSARFVLFHIFAGKPRCRAQKQGLYRRLCARLDDEMAVSPQDVMVVIQFNQLEDWSFSAGKMADE
>J3HGI5
MPFTRITVRDGWSDADLQTLSDTLHEVLVAEFNVPPDDRFQVIESLAAQRFIYDRHYLSGGRSDRYVLLNILAGKPRSTEQKRVTYQMLSERLQQRLNLDPNDLMIIIQQTQPEDWSFSGGKMFAL
>V0AUE5
MPLTRISLGTAWRPAEFAQLSALFHECLVAEFDVPSADRFQFIERAADEQRIYDPHYLSEGRSARFVLFHIFAGKPRSRAQKQGLYRRLCARLDDEMAVSPQDVMVVIQFNQLEDWSFSPGKMADE
>A0A0I9PAN2
MLFHIFAGKPRSRAQKQGLYRRLCARLADEMAVSPQDLMVVIQFNQREDWSFSAGKMVDE
>D6YRE4
MPFTRITLRQGYSDADLHLLSTLLQQALVAEFDVPEQDCFQVIEMLPVPQRVFDRHYLSGGRSENFMLFQITAGRPRSRQQKQRFYHALCAALQTEMAIDPDDVMIIIQFNSRDEWSFSGGQMLAQAAL
>V3EK59
MPLTRISLGTAWRPTEFAQLSALFHECLVAEFDVPSADKFQFIEQAADEQRIYDPNYLSDGRSARFVLFHIFAGKPRSRAQKQGLYRRLCARLDDEMAVSPQDVMVVIQFNQQEDWSFSAGKMADE
>A0A0I9PB28
MLFHIFAGKPRSRAQKQGLYRRLCARLADEMAVSPQDVMVVIQFNQQEDWSFSAGRMAIE
>D2BTM6
MPFTRIIVQAGRPTHELHQIADLFHQALVEEFDVPADDRFQVIEERPAGMLHYASHYQAGTRSERYTLFHITAGKPRSREQKRGFYRRLQQLLHTQLALPPDDVMVIIQFTTPDDWSFSRGVMYQQEA
>V3RTQ5
MPLTRISLGTAWHPAEFAQLSALFHECLVAEFDVPSADRFQFIERAADEQRIYDPHYLSEGRSARFVLFHIFAGKPRSRAQKQGLYRRLCARLDDEMAVSPQDVMVVIQFNQLEDWSFSAGKMAGE
>R4Y9E8
MPLTRISLGTAWHPAEFAQLSALFHECLVAEFDVPSADRFQFIERAADEQRIYDPHYLSEGRSARFVLFHIFAGKPRCRAQKQGLYRRLCARLDDEMAVSPQDVMVVIQFNQLEDWSFSAGKMADE
>A0A0J4NCU9
MPLTRISLGAAWRPAEFTQLSALFHECLVAEFDVPPADKFQFIEQTADGQRIYDPHYLSGGRSARFVLFHIFAGKPRRRAQKQGLYRRLCARLADEMAVSPQDVMVVIQFNQLEDWSFSAGIMAGE
>A0A0J4RLV8
MPLTRISLGTAWRPTEFAQLSALFHECLVAEFDVPSADKFQFIEQAADEQRIYDPNYLSDGRSARFVLFHIFAGKPRSRAQKQGLYRRLCAR
>A0A0J8VQK5
MPLTRIVLQEGRSEQALRTLSTLLHDTLVAEFAVPPDDCFQVIETLPAGRLIYDRHYLTGARSDNFILFLITAGKPRSREQKQNLYRALAARLHEVLGIHPDDVMIVIQFNTAEEWSFGGGKMFVPEAL
>A0A0X8Q2J5
MPFTRITLRQGYSDADLHLLSTLLQQALVAEFDVPEQDCFQVIEMLPVPQRVFDRHYLSGGRSENFMLFQITAGRPRSRQQKQRFYHALCAALQTEMAIDPDDVMIIIQFNSSDEWSFSGGQMLAQAAL
>A6T904
MPLTRISLGTAWRPAEFAQLSALFHECLVAEFDVPSADRFQFIERAADEQRIYDPHYLSEGRSARFVLFHIFAGKPRCRAQKQGLYRRLCARLDDEMAVSPQDVMVVIQYNQLEDWSFSAGKMADE
>W1ARY0
MFHIFAGKPRSRAQKQGLYRRLCARLDDEMAVSPQDVMVVIQFNQLEDWSFSAGKMAGE
>A0A0F5F393
MPFTRITLGESYSDTALTQLSILLQQALVAEFDVPERDCFQVTERLPASQRVFDRHYLSGGRSDRFVLFQVLAGRPRTRHQKQSFYRALCTALQAEMAIDPDDVMIILQFNSTEEWSFSGGRMLAEEEAR
>A0A0J5AA24
MPLTRISLGTAWRPTEFAQLSALFHECLVAEFDVPSADKFQFIEQAADEQRIYDPNYLSDGRSARFVLFHIFAGKPRSRAQKQRLYRRLCARLADEMAVSPQDVMVVIQFNQQEDWSFSAGRMSIE
>A0A0R2HVT5
MPLLKFDLLEGKTENEIIKMLDVTHQVVLDAFQVPPGDRYQVVTQHKPYEMRMEDTGLGFSRTKNQMILTVISRKRTKKQKEQFYHSLVTRLEKECQISPRDILVSFVINDDEDWSFGFGKAQFLTGELS
>A0A0K6LB69
MPLLRFDVIEGRDDAALKKLLDTAHYAMVKAFDVPVTESDRSPASAS
>A0A0C9LIZ1
MPLLHFHIVKGSRNATEIRELLDSAHAAMLEAFKVPARDRYQLVSEHDKTHMIIEDTGLDIPRTDKVVLLQVVSRPRSKEQITVFYRLLAEKLEKECGLASADLMVSIVQNSDEHWSFGLGRAQFLTGDL
>W7DJJ7
MPLIRIDVIEGRTQQELNILKETIHRAVVEAFEVPERDKYQILTQHKPGFLISEDTGLGIPRTDKFVLLQIASRPRTAEQKKKFYSLVCQLLKENCAIKSSDVMISIVVNSDEDWSFGLGRAQFLEGDL
>A0A1C4AEH6
MPLLRFDVIEGRSKEELKKLLDTCHEAMVDAFGVPERDRYQIVHQHRPEEMMIEDTGLGYPRTKDLVVISVVSKQRTKEQKEQLYAQIAERVEKECGVAKTDVMISIVENGDADWSFGMGEAQFIRGLL
>A0A132BGZ1
MPLLRFDLIEGRDQKALQSLLDTAHHAMAEAFGVPESDRYQIVHQHPANELVIHDTGLGFHRSKDLIVISITSKTRTKSQKEKLYALLAEKLEAECGISPEDLMVSITENGDADWSFGLGEAQFLNGKL
>A0A0D7PJX6
MPLLCFDLVEGRSERQLKKILDVTHEVLVDSFNVPHRDRYQIVREHPPSRMIIEDTGLGIKRTPNMLVLQVTTRPRSRVMKQTFYSSLVERLADQCGISPSDVVVTFVTNTDEDWSFGLGRAQFLTGEL
>A0A101VQR7
MPLLRFDLYDGRTDAELKALLDAVHRAMVEAFKVPERDRYQIVREHKASRMIMEDTGLDIPRTPAFVFIQVTTRPRTVDEKKVFYELTVQKLQETCGILPSDVMVNFVTCEDEDWSFGYGRAQFLTGEL
>W8RID2
MPLLRFDVIEGRSKEELKKLLDTCHEAMVDAFGVPERDRYQIVHQHRPEEMIIEDTGLGYPRTKDLVVISVVSKQRTKEQKEQLYAQIAERIEKECGVAKSDVMISIVENGDADWSFGMGEAQFIRGWL
>E0TZP7
MPLLRFDVIKGRDEKSLQLLLDTAHQAMVEAFGVPERDRYQIVHQHPANELIIQDTGLGFKRSKDLVIISMTSKARTESQKEKLYALLAEKLEAECGISPEDLMVSITENGDADWSFGLGEAQFLNGKL
>R9U015
MPLLRFDLIEGRDEQALKKLLDTAHDAMVEAFNVPEKDRYQIVHQHPANELIIQDTGLGLNRSKDLVVISITSKTRTESQKEKLYALLAEKLEAECGISPEDVMVSITENGDADWSFGLGEAQFLTGKL
>W1SKZ9
MPLIRFDVIEGRDEESLRKLLDATHRAVVKAFEVPERDRYQIVTQHPANELVIQDTGLGFERSHDLVVISVTSTERSNQQKKDFYRLVVKELEESCGIEPNDIMISIVTNGAADWSFGFGEAQFLTGNL
>A0A0P7JQ84
MPKMNIDVIKGHDRDYLKQLMDISYHVMLDCFGAPDGDRYQILTQHEDFEMNILDTGLGFDRTNDVVVFSLTTRPRTKEQKLKFYHDLAEQLEDKLGIKKTDLMINLTTNTDEDWSFGNGVAQFIDGPLK
>A0A0F4KQP9
MPLIRVDTFKNYSDEQLKTALDIIHQVAVNCFQIPDRDRYQIITQHAPNEMVLLDTNLGFTRSKDALVIQVFSRKRSKEAKLKFYRQVATELTQALQIKGSEILISLVENGDADWSFGWGEAQFVSGKL
>A0A0Q3U495
MPLLRFDVIEGRSKEELKKLLDTCHEAMVDAFGVPERDRYQIVHQHRPEEMIIEDTGLGYPRTKDLVVISVVSKQRTKEQKEQLYAQIAERIEKECGIAKTDVMISIVENGDADWSFGMGEAQFIRGWL
>A0A0C3AHY5
MPKMNIDVIKGHDRDYLKQLMDISYHVMLDCFGAPDGDRYQILTQHEAFEMNILDTGLGFDRTNDVVVFSLTTRPRTKEQKLKFYHDLAEQLEDKLGIKKTDLMINLTTNTDEDWSFGNGVAQFIDGPLK
>A0A0K6LZ74
MPLLRFDLIEGRDEKSLQLLLDTAHQAMVEAFGVPERDRYQIVHQHPENELIIQDTGLGFQRSKDLVIISMTSKTRTESQKEKLYALLAEKLEAECGISPEDLMVSITENGDADWSFGLGEAQFLNGKL
>A0A087PR10
MPLLHFHIVKGSRNATEIRELLDSAHAAMLEAFKVPERDRYQLVSEHDKTHMIIEDTGLDIPRTDKVVLLQVVSRPRSKEQITEFYRLLAEKLEKDCGLKPADLMVSIVQNSDEHWSFGLGRAQFLTGDL
>A0A087EQP0
MPKMNIDVIKGHDRDYLKQLMDISYHVMLDCFGAPDGDRYQILTQHEDFEMNILDTGLGFNRTNDVVVFSLTTRPRTKEQKLKFYHDLAEQLEDKLGIKKTDLMINLTTNTDEDWSFGNGVAQFIDGPLK
>O34882
MPLLRFDVIEGRDEKSLQLLLDTAHQAMVEAFGVPERDRYQIVHQHPANELIIQDAGLGFQRTKDMVIISMTSKARTESQKEKLYALLAERLEKKCEISPDDLMVSITENGDADWSFGLGEAQFLNGKL
>Q5FTM0
MPLIRFDLLEGRSETELAAILDTAHQAVLDAFHVPPRDRYQIVYEHRKSRVRIEDTGLGIPRTDDVMILSITTRPRSVEEKTAFFRILTEALSEKCGIAPSDVMVNYVENTDADWSFGNGEAQFLNGKLGTPKAP
>A0A0D6MVV9
MPLLHFHVYEGRNEAEIKKLLDTAHEAMLEAFQVPRGDRYQIVTEHKPSHMILEDTGLDIPRTKDMVLLQVFSRPRGDGGFALFYRLLTERLEAECGIKSSDVMISVVENKDAHWSFGLGRAQFLTGELPLRK
>J4JW77
MPLLYVDLVEGRSAPEVRALLDTIHDAVVEAFGVPERDRYQVVRTHPAHEIVTLDTGLGIDRSSRQVVLHVVSRRRPRELKQKFYELLASRLSDRCGLDPADLIVAVTENGDEDWSFGLGRAQFLTGELK
>A0A0P9K3R2
MPLLKIDVIEGRSDQEIETLLDAIHDAMVNAFQVPERDRYQVLNEHK
>A0A067Z2L5
MPLIRFDLLEGRSETELAAILDTAYQAVLDAFHVPPRDRYQIVYEHRKSRVRIEDTGLGIPRTDDVMILSITTRPRSGEEKTAFFRILTEALSEKCGIAPSDVMVNYVENTDADWSFGNGEAQFLNGKLGTPKAS
>F7VCC5
MPLLHFHIVKGSRNAAEIRALLDSAHAAMLESFKVPARDRYQLVSEHDKTHMIIEDTGLDIPRTDKVVLLQVVSRPRSKEQITEFYRLLAEKLEKDCGLAPADLMVSIVQNSDEHWSFGLGRAQFLTGDL
>A0A0D6P1R0
MPLLHFHVIKGRKPEELRLLLDTTHEAMLEAFKVPERDRYQIVSEHDPAHMIIEDTGLDIPRTDKVVLLQVTSRPRSKEQIAEFYKLLAKKLEARCGLAPSDLMVSIVQNADEHWSFGLGRAQFLTGEL
>S2FEH5
MPLLKFDIIQGRSDEQLRTLLEVAHQAMVQAFEVPASDRYQSVTQHQPGELVLHDTGLGYSRSDNVVLLTLISRPRPQQQKVAFYRLLAEQLHAECGLSPDDLIVSLVENTDADWSFGRGRAQFLTAEL
>A0A0N0UUA5
MPKMNIDVIKGHDRDYLKQLMDISYHVMLDCFGAPDGDRYQILTQHEDFEMNILDTGLGFDRTNDVVVFSLTTRPRTKEQKLKFYHDLAEKLEDKLGIKKTDLMINLTTNTDEDWSFGNGVAQFIDGPLK
>A0A0N1IZU9
MPKMNIDVIKGHDRDYLKQLMDISYHVMLDCFGAPDGDRYQILTQHEDFEMNILDTGLGFDRTNDVVVFSLTTRPRTKEQKLKFYHDLAEQLEAKLGIKKTDLMINLTTNTDEDWSFGNGVAQFIDGPLK
>F3HJ56
MPLLKIDVIEGRSDQEIETLLDTIHDAMVNAFQVPERDRYQVLNEHKKNRLIIQDTGLGFVRSDKVVVITAISRPRPAEMKTRFYALIAEGLERQCGIATEDVMVSIVINSDEDWSFGLGRAQFLTGEL
>A0A0Q6KXR2
MPLLTFDLIEGRDPSTVKKILDSAHQAVLEAFGVPERDRYQIVHQHPKHEMIIEDTGLGFNRSDDVVVITITSKQRTDQQKKKLYQLLAEKLEKDCGISPDDLMVSIVTNRDADWSFGKGEAQFLTGKL
>A0A0R2L856
MPLVKFDVIEGRSKSELRALLDAEHKILVQDFGVPLRDRYQIVTQHTADEMIIEDTGFGIERTDQFVMIQVTMRAGRTEEQKRTFYQDLVAELEATTKIQKNDVMVVISENGSPDWSFGNGAAQFLN
>A0A0F9JR84
MPLLKFDLIKGRTKDEVKTLLDSAHRAMAEAFNVPTTDRYQSVTQHSEEELILEDTGLNYNRTKDVVLLTVVSRQRTQIQKVKFYELLAKNLKNDCNLNSEDLIVSIIENGDSDWSFGKGQAQFITKEL
>A0A149UQK2
MPLLHFHIVKGSRNATEIRELLDSAHAAMLESFKVPERDRYQLVSEHDKTHMIIEDTGLDIPRTDKVVLLQVVSRPRSKEQITEFYRLLAEKLEKDCGLKPADLMVSIVQNSDEHWSFGLGRAQFLTGDL
>A0A0J1IM33
MPLIKLDMLEGRTENEIRQILDVTHDVMVRNFQVPERDRYQIVSQHKPYEMIIQDTGLGFERSEKMLVFTITSRERKQEHKQKFYQELTEELEAKCGIAPNDVMVSFMINGDDDWSFGFGEAQFLTGKL
>H7F700
MPLLTIDVLKGRSNDELKLLLDTIHSAVVDAFQVPERDRYQIVNQHEPNEMVIQDTGLGFNRSNEVVVIRMVSKRRTSEQKEMFYALTQDRLERHLKLAPKDLMISIVENDNTDWSFGFGRAQFVTGEL
>W7E0Y1
MPLLTIDVLKGRSNDELKLLLDTIHSAVVDAFQVPERDRYQIVNQHDPNEMVIQDTGLGFNRSNEVVVIRMVSKRRTSEQKEMFYALTQDRLERHLKLAPKDLMISIVENDNADWSFGFGRAQFVTGEL
>A0A0N8SLH9
MPLLKIDVIKGRSDEALATLLDTVHSAMVEAFQVPVRDRYQIVTEHAPSRMIVQDTGLELTRTQDVVVITAISRPRSAEMKQTFYKLVAEGLEANCGISPQDLMISMVINSDEDWSFGLGRAQFLTGEL
>A0A0Q4VVG0
MPLIKVNLRKGRSKAELRALLDTIHEVMVAAFNVPERDRYQIVYEHKSSNMHALDTGLDFERTDKFVLIEVVSRPRKQGEKLAFYRNLAAGLESECSIAASDIMVSFVENTDDDWSFGGGVAQFVTGEL
>A0A0J1HPH6
MPLLRFDVIEGRSKEELKKLLDTCHEAMVDAFGVPERDRYQIVHQHRPEEMIIEDTGLGYPRTKDLVVISVVSKQRTKEQKEQLYAQIAERIEKECGVAKTDVMISIVENGDADWSFGMGEAQFIRGLL
>M2Y2F5
MPLIRVDLLEGRTPEQITRLLDAVHGAVVDAFEVPVRDRYQLVHTHPPHEMVVLDTGLGFERSQDMVVVQVFSRTRPEEQKLRFHRLLVERFERDCGMRSEDVMITITENGDSDWSFGQGEAQFHTGILR
>W7R531
MPLLRFDLIEGRDEQALKKLLDTAHDAMVEAFSVPEKDRYQIVHQHPANELIIQDTGLGLNRSKDLVVISITSKTRTESQKEKLYALLAERLEAECGISPEDVMVSVTENGDADWSFGLGEAQFLTGKL
>N0B2L9
MPLLRIDLYEGRTKDEKKTLLDALHRAMLAAFKVPERDRYQIVHEHDPATMIMEDTGLDIPRTEKFVMIQVTTRPRTREQKEQFYRLTVEELQKSCGIAPSDVMINLVSCTDEDWSFGLGRAQFLTGEL
>G4NSB5
MTSKTRTESQKEKLYALLAEKLEAECGISPEDLMVSITENGGADWSFGLGEAQFLNGKL
>A0A0P7N3Y5
MPLLRFDLVEGRDEETLKKLLDSAHSAMVEAFQVPESDRYQIVHQHPLHELKIEDTGLGFKRSENLVIISIVSKKRTVKQKEKLYTLLAHKLEADCRISPLDLIVSITENTDADWSFGLGEAQFLTGSL
>K0A903
MPLLRFDVIEGRTDEELKLLLDTAHEAMLEAFDVPERDRYQIVHTHKANEMVIQDTGLGFQRTDRVVLISVTSKTRTEEKKQALYRLLAERLEANCGLAPSDLMVSIVENDAADWSFGLGKAQFLTGDL
>A0A0U2WRM2
MPLLKFDLVEGLSKEEIQTILDVTHSVVLASFDVPTGDRYQIVTQHKPFEMVMEDTGLGFKRDPTKMISLTVISRERTTAQKEKFYRLLAQQLDELCGITPENLLISFVINNDADWSFGFGKAQFLTGEL
>A0A0D1L678
MTSKARTESQKEKLYALLAERLEEKCGISPEDLMVSITENGDADWSFGLGEAQFLNGKL
>A0A127DKA1
MPLLRFDLIEGRSKEDLKKLLDTCHDAMVDAFGVPERDRYQIVHQHRAEEMIIEDTGLGYPRTKDLVVISVVSKQRTEEQKEKLYAQIAERVEKECGVAKTDVMISIVENGDADWSFGMGQAQFIKGLL
>A0A0M0GPY7
MPLLTFDIIEGRDPSKVKKILDSAHQAVLEAFGVPERDRYQIVHQHPKHEMIIEDTGLGFNRSDDVVVITITSKQRTDQQKKKLYQLLAEKLEKDCGISPDDLMVSIVTNRDADWSFGKGEAQFLTGKL
>L8FIZ7
MPLLKFTLREGRTPQQIRQLLDSAHAAVVQAFGIPERDRYQVVDERESGQVIALDTGLGIDRSENLVIIEIVSRRRTVSQKQRLYELLAEHLHRDCGLDPDDLIVSIVENEDADWSFGRGRAQFLTGELA
>A0A149QQU2
MPLIRFDLLEGRSETELAAILDTAHQAILDAFHVPPRDRYQIVYEHRKSRVRIEDTGLGIPRTDDVMILSITTRPRSVEEKTAFFRILTESLSEKCGIAPSDVMVNYVENTDADWSFGNGEAQFLNGKLGTPKAS
>M4KYT4
MPLLRFDVIEGRDEKSLQLLLDTAHQAMVEAFGVPERDRYQIVHQHPANELIIQDTGLGFQRTKDLVIISMTSKARTESQKEKLYALLAERLKEKCGISPEDLMVSITENGDADWSFGLGEAQFLNGKL
>A0A0R2CFM2
MPLVRFDVIKNSYNEEEIKQILATTQEVVIASFHVPTRDRYQIVTQHEPYEMVIEDTGLGILRSEKVVVVSLTSRPRTKSDIENFYTLLATRLSEKDLVAKNDLMVNITVNSDEGWSFGYGKAQFLTGEL
>A0A151A778
MPIIKIDMIKGRTKEQIKEILDVSYEVMLDAFDAPEGDRYQIVTQHEDYKMAILDTGLGVERTDEVLVFTLVSRPRTKDQKTKFYHNLVSRLHDELNIRKEDVMISLVENTDENWSFFNGEAQFLNGDL
>A0A0P9YLE1
MPLLKIDVIKGRSDEALATLLDTVHNAMVEAFQVPVRDRYQIVTEHAPSRMIVQDTGLGLTRTQDVVVITAISRPRSAEMKQTFYKLVAEGLEANCGISPQDLMISMVINSDEDWSFGLGRAQFLTGEL
>A0A0K1QR99
MPLLKFDILQGRNDEQLKTLLDATHQAMVEAFEVPASDRYQCVTQHRPGELVLHDTGLGYTRSANVVLLTVISRPRSQAQKAAFYRLLAERLRADCGLSPDDLIVSLVENADSDWSFGRGRAQFLTGEL
>I2ADY7
MPLLYIDLIEGRSPSEVRALLDAIHETVVEAFGVPERDRYQVVRTHPAHEVIALDTGLGIDRSARQVILHVVSRRRPRELKQKFYELLASRLADRCGLDPADLIVSVTENNDEDWSFGHGRAQFLTGELK
>A0A0D0MNU8
MPLLKIDVIKGRSDEALATLLDTVHNAMIEAFQVPVRDRYQIVTEHAPSRMIVQDTGLGLTRTQDVVVITAISRPRSAEMKQTFYKLVAEGLEANCGISPQDLMISMVINSDEDWSFGLGKAQFLTGEL
>A0A149TQZ3
MPLLHFHIVKGSRNATEIRELLDSAHAAMLEAFKVPARDRYQLVSEHDKTHMIIEDTGLDIPRTDKVVLLQVVSRPRSKERITVFYRLLAEKLEKECGLASADLMVSIVQNSDEHWSFGLGRAQFLTGDL
>J2U5H8
MPLLKFDIIQGRNDQQLKTLLDVTHQAMVEAFEVPGSDRYQSVTQHRPGELVLHDTGLGYTRTTNVVLLTVISRPRLQAQKTAFYRLLAERLQAECGLSPDDLIVSLVENTDADWSFGRGRAQFLTGEL
>D8JU73
MPLLRLDLYKGRTDAEKKTLLDAVHRAMLAAFKVPERDRYQVVHEHDASTLIAEDTGLDIPRTDKFVLIQVTTRPRTREQKEQFYRLIVEELQKSSGIAPSDVMMNFVTCNDEDWSFGLGRAQFLTGEL
>A0A0P7K1E2
MPKMNIDVIKGHDREYLKQLMDISYHVMLDCFGAPDGDRYQILTQHEDFEMNILDTGLGFDRTNDVVVFSLTTRPRTKEQKLKFYHDLAEQLEDKLGIKKTDLMINLITNTDEDWSFGNGVAQFIDGPLK
>J9WJ82
MPLLYIDLIEGRSPSEVRALLDAIHETVVEAFGVPERDRYQVVRTHPAHEVIALDTGLGIDRSARQVIVHVVSRRRPRELKQKFYELLASRLADRCGLDPADLIVSVTENNDEDWSFGHGRAQFLTGELK
>A0A0U4YB73
MPLLHFHVIKGRKPEEIRALLDTTHEAMLEAFKVPTRDRYQIVSEHDPAHMVIEDTGLGIPRTNQVVLLQITSRPRTKEQITAFYKLLAERLEQRCGLAPSDLVVSIVQNSDEHWSFGLGRAQFVTGEL
>A0A150F9R4
MPLLRFDVIEGRDNTSLKKLLDTAHSAMVEAFNVPVKDRYQIVHQLPAHELIIEDTGLGFNRSKDIVIISIVSKARTESQKETLYKLMADKLEAECGISPEDVMISITENGNADWSFGLGEAQFSTGKL
>A0A0F0A6Z1
MPLLRFDLIEGRDEKSLQLLLDTAHQAMVEAFGVPERDRYQIVHQHPANELIIQDTGLGFQRTKDLVIISMTSKARTESQKEKLYALLAEKLEAECGVSPEDLMVSITENGDADWSFGLGEAQFLNGKL
>B0MIN6
MPLIQVDLQKQDDKKRLKNILDTIHECAVEAFEIPERDRYQIVSQHDPEEMILLDTGLGFERTKDQIVVRVTSKQRPREKKEKLYSLLCERLNVNCGIPPKDLLVSITENSDADWSFGFGKAQFLTGDL
>A0A162V0V0
MPLLRFDVIEGRDEKSLQLLLDTAHQAMVEAFGVPERDRYQIVHQHPANELIIQDTGLGFQRTKDLVIISMTSKARTESQKEKLYALLAERLEEKCGISPEDLMVSITENGDADWSFGLGEAQFLNGKL
>A0A0B0D3P0
MPLLKFHVFEGKSEEEIKHILNVTHEVMVEAFEVPASDRYQLVHEHKKHQMVMEDTGLGYERTDNFLLIHMISRERTKKQITKFYENLAKDLDKKCNISPADLMISISSNDDNDWSFGGGKAQFLTGELS
>A0A0S3KCK4
MPLLKFDMVEGRSKEEIQAILDVAHSAVLESFKVPTGDRYQIVTQHKPFEMVMEDTGLGFKREPEKMISLTVISRERPTEQKKMFYFLLSEQLEELCGIAPENLLVSFVINNDSDWSFGYGRAQFLTGEL
>M4KVB0
MPLLRFDLIEGRDQSSLKKLLDVAHNVVVEAFDVPQQDRYQIVHEHPENHMIIEDTGLGFNRTKNLVVLSVTSKSRPKEKKQKFYRLLAERLESECGIASTDLIVSIVENDNADWSFGLGEAQFLTGKL
>A0A0R2JCI1
MPLIQIDLIEGRTDSEIKLLLDTIHEVLVETFEIPINDRFQILHQHSANEMIIEDTGLGFKRSQNVVVLSITSRQRKEKQKVDFYQKVVQALTNRCGIAPEDVMISITINEQADWSFGFGRAQFLTGEL
>A0A0D0J2B5
MPLIKVNLRKGRSKAELRSLLDKIHDVMVAAFNVPERDRYQIVYEHKSSHMHALDTGLGFERTDKFVLIEVVSRPRKQSEKLAFYRNLAAGLESECSIAASDIMVSFVENTDDDWSFGGGVAQFVTGEL
>J3BMZ3
MPLLKFDIIQGRNDQQLKTLLDVTHQAMVEAFEVPDSDRYQSVTQHRPGELVLHDTGLGYTRTTSVVLLTVISRPRLQTQKTAFYRLLAERLQAECGLSPDDLIVSLVENTDADWSFGRGRAQFLTGEL
>G7VW85
MPLVHFDLIEGRDKESIKRLLDVSHEVIVEAFDVPERDRYQIVHEHSAYQMIIEDTGLEINRTDNLVVLTIISKARPNDKKEKLYSLLAERLEKHCGISPHDVMVSIVENGEADWSFGLGEAQFLNGKL
>A0A139R3H2
MPLLRFDLYKAGREDKSRVKQLLDLSYEVMRETFGAPEGDRYQIVSYHEPEDFIMADTGLGFTRTNQFISLSVRTRPRTTEQKENFYRELVARIHSDLGIDPQDVMINLVSNTDEDWSFGLGKAQFLTGDL
>A0A059N9Z2
MPLLRFDVIEGRSKEELKKLLDTCHEAMVDAFGVPERDRYQIVHQHRPEEMIIEDTGLGYPRTKDLVVISVVSKQRTKEQKEQLYAQIAERIEKECGVAKTDVMISIVENGDADWSFGMGEAQFIRGWL
>A0A0R2I475
MPLIQIDLIEGRTDSEIKLLLDTIHEVLVETFEIPINDRFQILHQHPANEMIIEDTGLGFKRSQNVVVLSITSRQRKEKQKVDFYQKVVQALTNRCGIAPEDIMISITINEQADWSFGFGRAQFLTGEL
>A0A149RL10
MPLLHFHIVKGSRNATEIRELLDSAHAAMLEAFKVPERDRYQLVSEHDKTHMIIEDTGLDIPRTDKVVLLQVVSRPRSKEQITEFYRLLAEKLEKDCGLKPADLMVSIVQNSDEHWSFGLGRAQFLTGEL
>I0F5B5
MPLLRFDIIEGRDEKSLQLLLDTAHQAMVEAFGVPERDRYQIVHQHPANELMIQDTGLGLQRSKDLVIISMTSKARTKSQKEKLYALLAEKLEEKCGISPEDLMVSITENGDADWSFGLGEAQFLNGKL
>A0A0V8IYA8
MPLVRFDVIEGRDDQALKQLLDASHKAMVQAFGVPERDRYQIVAQHSPNEMIIEDTGLGFERSCDVVVVSMTSSQRSDKQKKAFYDLLVKELGESCGIAPNDIMVSIVTNGAADWSFGFGEAQFLTGRL
>A0A031IC33
MPLLRFDVIEGRSEEELNVLLDTAHDAMVEAFDVPERDRYQIVHTHKAHEMVIQDTGLGFNRSKDIVLISVTSKTRTKEKKQRLYQLLAERLEANCGLAPTDLMVSIVENDAADWSFGLGEAQFLTGKL
>S0PEW9
MPLIRVDVTEAFTKETTRQILDVIHHQVVDVFKVPKGDRYQILSRHSQDELILEDTGLGFERTANRISIQVFSRPRAKEDKVKFYKGVVTQLEQELGIQGKDVLISIFENSDADWSFGFGEAQFLTGDL
>A0A149UB53
MPLIRFDLLEGRSETELAAILDTAHQAVLDAFHVPPRDRYQIVYEHRKSRVRIEDTGLGIPRTDDVMILSITTRPRSVEEKTAFFRILTEALSEKCGIAPSDVMVNYVENTDADWSFGNGEAQFLNGKLGTPKAS
>A0A0R2NKI0
MPLIRIDMIKGRSKEEIKQILDISYETMLEDFGAPVGDRYQIVNQHDPEEMQILDTGLGFSRTKDVLIFSLTTRPRTEEQKVNFYRDLVARLNEKTGISPDDIMINLTVNSDADWSFGQGEVQFLNGKLS
>A0A093TFB9
MPLLKFDIIQGRSEEQVRKLLDTTHQAMVQAFDVPSSDRYQSVTQHRPGELVLEDTGLGYTRSNDVVVLTVISRSRTEAQKVEFYRLLAQNLQASCGLSPDDLIVALVENTDADWSFGRGRAQFLTNEL
>A0A0U5EUT8
MPFLHFHIVKGSRNAAEIRALLDSAHAAMLESFKVPARDRYQLVSEHDKTHMIIEDTGLDIPRTDKVVLLQVVSRPRSKEQITEFYRLLAEKLEKDCGLAPADLMVSIVQNSDEHWSFGLGRAQFLTGDL
>A0A077KBC8
MPLIKFDVIKGRTEAQTRAMLDGAHRAVVNAFQVPERDRYQIVTEHEPAHLIVEDTGLGIERTKNMVVITEVTRSRAQEAKEHFYQEITRELQERCQIAPSDVVVSLVSNSDADWSFGHGVAQFLTGEL
>G4ETA7
MEIADTLTNEIKKTVVVEGGDFMPLLRFDLIEGRDQSSLKKLLDVAHNVVVEAFDVPQQDRYQIVHEHPENHMIIEDTGLGFNRTKNLVVLSVTSKSRPEEKKQKFYRLLAERLESECGIASTDLIVSIVENDNADWSFGLGEAQFLTGKL
>A0A089I9G0
MPLLRFDLIEGRDKASLKKLLDVAHQVVVEAFDVPERDRYQIVHEHPADYMIIEDTGLGINRTNNLVVLSIISKARPKEKKQKLYSLLADRLEAECGIAPTDLMVSIVENNDDDWSFGLGEAQFLTGKLG
>A0A0V8GD90
MPLLRFDVIEGRSEEELKTLLDTAHDAMVEAFDVPERDRYQIVHTHKAHEMVIQDTGLGFERSKDIVLISVTSKTRTEEKKQRLYHLLAERLQANCGLAPTDLMVSIVENDAADWSFGLGEAQFLTGKL
>M5R0X3
MSRLSPERKSQAPMFWLFSYAQKSETVKCWLHYDCILNTYLEVDLMPLLRFDVIEGRSKEELKKLLDTCHEAMVDAFGVPERDRYQIVHQHRPEEMIIEDTGLGYPRTKDLLVISVVSKQRTKEQKEQLYAQIAERIEKECGVAKTDVMISIVENGDADWSFGMGEAQFIRGWL
>W7CQ29
MPLFKFDVLEGRTDEQLRQLLDVTHVAMVEALEVPELDRYQVVNQHKPAEMVIHDTGLGFTRSKNFVLITIISNKRTPEKKQKLYQLVTERLEAECGISKDDVMFSMVENTDVDWSFGHGEAQFITGKL
>A0A149QFC3
MPLLHFHIVKGSRNATEIRELLDSAHAAMLESFKVPERDRYQLVSEHDKTHMIIEDTGLDIPRTDKVVLLQVVSRPRSKEQVTEFYRLLAEKLEKDCGLKPADLMVSIVQNSDEHWSFGLGRAQFLTGDL
>A0A125UIV4
MPLLRFDVIEGRDEKSLQLLLDTAHQAMVEAFGVPERDRYQIVHQHPANELIIQDTGLGFQRTKDMVIISMTSKARTESQKEKLYALLAERLEEKCGISPEDLMVSITENGDADWSFGLGEAQFLNGKL
>A0A1G4LK40
MPLLRFDLIEGRDEKSLQLLLDTAHQAMVEAFGVPERDRYQIVHQHPENELIIQDTGLGFQRSKDLVIISMTSKTRTESQKEKLYALLAEKLEAECGISPEDLMVSITENGGADWSFGLGEAQFLNGKL
>A0A083UJ21
MPLLKFDIIQGRSDEQLRTLLEVAHQAMVQAFEVPASDRYQSVTQHRPGELVLHDTGLGYSRSDNVVLLTLISRPRPQQQKVAFYRLLAEQLHAECGLSPDDLIVSLVENTDADWSFGRGRAQFLTAEL
>P94502
MPLLRFDLIEGRDQSSLKKLLDVAHNVVVEAFDVPQQDRYQIVHEHPENHMIIEDTGLGFNRTKNLVVLSVTSKSRPEEKKQKFYRLLAERLESECGIASTDLIVSIVENDNADWSFGLGEAQFLTGKL
>J9DLI2
MPLIKLDMIKGREKEEIKSILDITYNVMLDAFQAPKGDKYLIVNQHEDYEMEILDTGLGIERTDDVIVFTIVSRPRTKEQKTTFYKNLVNTLHEKVGIRKEDIMISLVENTDENWSFFNGEAQFLTGDL
>W7CY92
MPLFKFDIQKGRTEREIEQLLDVTHDAMVEALGVPSTDRYQIVNQHSANELKIKDTGLGLKRTKNIVVITIISNKRTQQQKQHLYQLITARLALHCDIATDDVMFALVENTDADWSFGQGEAQFITGKL
>D4FXP1
MPLLRFDVIEGHDEKSLQLLLDTAHQAMVEAFGVPERDRYQIVHQHPANELIIQDTGLGFQRTKDMVIISMTSKARTESQKEKLYALLAERLEEKCGISPEDLMVSITENGDADWSFGLGEAQFLNGKL
>A0A0Q6H870
MPLLRFDVIEGRSKEELKKLLDTCHEAMVDAFGVPERDRYQIVHQHRPEEMMIEDTGLGYPRTKDLVVISVVSKQRTKEQKEQLYAQIAERIEKECRVAKTDVMISIVENGDADWSFGMGEAQFIRGWL
>L8PPG8
MPLLRFDVIEGRDEKSLQLLLDTAHKAMVEAFGVPERDRYQIVHQHPANELMIQDTGLGFQRTKDLVIISITSKTRTESQKEKLYALLAEKLEAECGISPEDLMVSITENGDADWSFGLGEAQFLNGKL
>A0A0X3RL91
MPLLRFDIIEGRTEEEVIRLLDVAHVAVVEALGIPERDRYQVVNQHKKYEIVALDTGLGFERTDNFVLVSVTSNKRTLGLKQALYKNLTDKFEKELGISPEDVMINFVENTDEDWSFGKGVAQFITKDL
>A0A0W0LT80
MPLLKIDVIQGRSDEALATLLDTVHNAMVEAFQVPVRDRYQIVTEHAPSRMIVQDTGLGLTRTQDVVVITAISRPRSAEMKQTFYKLVAEGLEANCGISPQDLMISMVINSDEDWSFGLGRAQFLTGEL
>A0A0M0T2T2
MPLLRFDVIEGRSEEELKTLLDTAHDAMVEAFDVPERDRYQIVHTHKAHEMVIQDTGLGFERSKDIVLISVTSKTRTEEKKQRLYQLLAERLQANCGLAPTDLMVSIVENDAADWSFGLGEAQFLTGKL
>A0A0N1F3R3
MPLLRFDIIEGRTDEELKELLDATHDVVVKAFGVPVGDRYQIVSQHRPNEMIIRDTGLGFERSDKVVVISMRSTQRSDKQKKDFYNMLVKELGERCGMEPNDIMINIMTNGAADWSFGFGEAQFLTGEL
>D8P370
MPFLKFDIIQGRSEEQVRKLLDATHQAMVQAFDVPSSDRYQCVTQHRPGELVLEDTGLGYTRSNDVVVLTVISRSRTEAQKVEFYRLLAQNLQASCGLSPDDLIVALVENTDADWSFGRGRAQFLTKEL
>A0A0K3BSG5
MPFVRIDALRADSERLDALGRAVHDALVDAIGIPPDDKFQVLTSHDGARSTMRYDTFLGVHRDDDIVFVAITLRSGRTTAQKQALYRRIAELAEKYAGTEPRNVVVTLTENESVDWSFGNGVAQYVEA
>A0A0K8PGH2
MPFVRIDTLRAGPERLAALGRAVHDALVETIAIPPDDRFQVLVDHDGASSTLRYDDYLGVHRDDGIAYVAIIWRSGRTPAHKQALYRRIAELAHSYAGIEPRNVFVVLTENGPADWSLGEGRAQYLGAPGAPGL
>D6EU18
MPFVRIDAHGGGTDDDRLDALGRAVHDALVEALGIPPDDRFQVLTAHDAARGTLRYDDYPGVRRDAGIVFVAITLRAGRTTRQKAALYGRIAQLAEEYAGTDPRNVFVTLTENTSADWSLGNGLAQYVGSGSC
>A0A0J7Z518
MPFVRIDALGADPERLDALGRAVHDALVEAVGIPPDDRFQVLVGHDGTRSTLRYDSDYLGIHRDDGIVYVTITLRSGRTSAQKQALYRRIAELAHAYAGTEPRNVFVNLIENEPINWSFGEGVAQYADSPAPVDSPALTGSSGG
>D7C3V5
MPFVRIDALGADRDRLDALGRAVHDAMVETIGFPPDDRFQVLTGHDGVGSTLRYDNYLGIRRDDGIVYIAITMRSGRTPAQKRALYRRIAELAHAYAGTEPRNVFIVLTENESIDWSFGHGVAQYAEAPDATGPGAEAS
>A0A0F7VW56
MPFVRIDALGAGPDRIDALGRAVHDALVETLGIPPGDLFQVLTSHDGTTGTLRVGDYPGIHRDEGIVYVAITLRAGRPPERKRALYRRIAELAHAYAGTEPRNVFVSLTENAPADWSLGNGEAQYLADR
>A0A0F7Y0Q1
MPLVRIDIKRHPDPTHLRTLGQIVYACLRRTINVPEHDNFQVLTEHDGDRLVFDPQYLGIQRSDGQVFIQITLSEGRTLEQKKALYQAIAEGFEREAGVRPQDVFINLVEVRKENWSFGNGIAQYAL
>A0A101NM46
MPFVRIDALGADSDRLDALGRAVQDALVETIGVPPDDRFQVLVGHDGVGSTLRHGGYLGVRRDDGIVFVAITMRSGRTPGQKRALYRRIAELAHAYAGTEPRNVFVTVTENESVDWSLGNGEAQYAPADGGDAQAAGAV
>A0A0N0AG38
MPFVRIDTLHAGPERLAALGRAVHDALTETIGIPPDDRFQVLVDHDGTSGTLRYDDYLGVHRDEGIAYIAITLRSGRTPARKQALYRRTAELAQAYAGTEPRNVFIVLTENESADWSLGGGVAQYLDSPESPAT
>A0A094LYC3
MPFVRIDTIGTEKLDALGNAVHDALVETIGIPADDRFQVLNGQNILKYDDYLGIHRDEGVVFVTITMRQGRTDEQKKALYRRIAELAEEYAGTEPRNVLVTITENNPVDWSIGNGEAQYA
>A0A124GZW6
MPFVRIDALGAGPDRLDALGRAVHDALVEAIGIPPDDRFQVLVGHDGVRSTLRYDDGYLGIRRDDGLVYVTITLRSGRTPAQKQALYRRIAELAHAYAGTEPRNVFVNLIENEPIDWSFGEGVAQYATVAPPP
>A0A0F2SUR9
MPFVRIDALRADSARLDALGRAVHEALVETIGIPPDDHFQVLVGHDGVHSTLRFGDYLGVHRDEGIVYIAITLRAGRTPDLKRALYRRIAELAEAYAGTEPRNVFVTLTENGPADWSLGHGLAQYAPAPPDHGA
>A0A0D0VW08
MPLVEINVLQRCDPKTLQALGDAVHQAMTETVDVPADDLFQVLRRNDDGMLRYDAGYLGIRRDDDVVFVRITMRGGRSVEQKRALYRRVVELAAERAAVEPRNVLITIVENELCDWSFGEGVAQLVEPGR
>A0A0G9H8W5
MPFVRIDLLRGKDTSYRSKLGQAVYDALSSIGAPENDRFQVIAEHDPNDLIFDRTYLGIDRGDNFVAIQITFNEGRTLEQKKALYKAIVKNMGDSVGMRPQDVFINLVEIKKENWSFGNGEAQYAP
>A0A0G3ALX4
MPFVRIDALGTDPARLDALGQAVQDALVETLGVPPDDRFQVLAGHDGTTSTLRYGDHLGLRKDDSVVFVAITMRSGRPPERKRALYRRIAELVHERTGTAPRNVVVTVTENTSVDWSFGDGEAQYAPADVTPAGATS
>D2PSG0
MPFVRIDALRADPQRLDALGRAVHDALVETIGIPDDDLFQVLTGHDGTSSDLRYGGYLGIERDDGIVYVAIMLRAGRSTEQKQALYRRIAELAEQYAGTAPRNVFVTLTENSSADWSLGHGEAQYVERP
>A0A143BTP0
MPFVRIDTLRAGPERLAALGRAVHEALTETLGLPPDDRFQILTDHDGTNGTLRHGDYLGVRRDDGIVYVSITLRSGRTAAQKQALYHRIAGLAHAYAGTEPRNVFVVLTENESADWSLGEGAAQYLERPRPPA
>A0A0M2GKW4
MPFVRIDTLRAGPERLAALGRAVHDALKETIGIPPDDRFQVLADHDGTTGTLRCDDYLGVHRDDGIAYIAITLRSGRTPAQKRALYRRIAELAHAYAGTEPRNVFVVLTENESADWSLGEGVAQYVESPGPRD
>A0A125NTA2
MPFVRIDALRADTERLDALGRAVHDALQETIGIPPEDLFQVLNGHQGTNSTLRYGSYLGPDRDDGIVYIAITMRSGRTPAQKQALYRRIAELAHAYAGAEPRNVFVTVTENTSADWSFGHGVAQYAGSAGS
>A0A0N9I0G2
MPLVRIDALRADQDRLDALGRAVHDALVDAIGIPPDDKFQVLTSQGILRYDNFPGVRRDDDVVFVGITLRRGRTTGQKQALYRRIAELAEEYAGTEPRNVVVTLTENESADWSFGDGIAQYL
>A0A0A8EYF3
MPFVRIDALRADGERLGALGRAVHDALIETIGIPPDDHFQVLVGHDGVNSTLRHGTYFGVQRDDGIVYVAITLRAGRTDEQKQALYRRIAELAWEYAGTEPRNVFVTLTENQSIDWSLGNGVAQYVASPGEPETT
>A0A014MEZ2
MPFVRIDALRADAERLDALGRAVHDALVETIGFPPNDRFQVLTSHDGTSGMLRYDDYLSVPRDDGIVYVALTMRSGRTPAQKQALYRRIAELAEEYAGTEPRNVFITLTENESADWSFGHGVAQYVEG
>A0A117RRI3
MPFVRIDALGADPERLDALGRAVHDALVEAVGIPPDDRFQVLVGHDGTHSTLRYDPDYLGIHRDDGLVYVTITLRSGRTPAQKRALYRRIAELAHSYAGTEPRNVFVNLIENEPINWSFGDGVAQYADSPAAADSPAAADSPAPVDSPLP
>J3E544
MPLVRIDIKRHPDPTHLQTLGKVVYAALRQTIDVPEHDNFQVLTEHDADRLVNDPQYLGIQRTDGQVFIQITLSEGRTVEKKKALYQAIAQGLAREAGVRPEDVFINLVEVRKENWSFGNGIAQYAT
>A0A0A0NV82
MPFVRIDALRADADRLDALGRAVHDALVETIGFPPNDRFQVLASHDGTSGMLRYDDYLGVPRDDGIVYVALTMRSGRTPAQKRALYRRIAELAEEYAGTEPRNVFITLTENESADWSFGHGVAQYVEG
>A0A0N0YVJ3
MPFVRIDAYRTDSDRLDALGRAVHDALVETLAVPPEDHFQVLTGHDGTHSGLRWGDYLGIRRDEGIVFVAITMRAGRTPGRKQALYRRIAELAHAYAGTEPRNVFVTVTENTSADWSLGEGVAQYLSSPGAGVS
>A0A0F2PYD9
MPLVKFNVPQSLSQQRLAGLCDAVHEALVATANVPPDDRFHVVYRHDASSLLIDPAFMGITRGPEAVIVEITFRMGRTQQQKQALFRGIARLALARAGMRPYDVMIVLTENTSLDWSFGGGVAQYAEAPVPV
>A0A0X3VMT8
MPFVRIDALRADPARLDALSRAVHDALTETLGIPPEDRFQVLVGHDGVTSTLRHGNYLGIQRDDGIVYIAITLRAGRTPDQKRALYRRIAELAEEYAGTEPRNVFVTLTENASVDWSLGNGLAQYALPDPD
>D9UVM6
MPLVRIDVLSEPNADRLPAIGEAVHQAMTETIDVPVDDRFQIMNSHAPGRLRYDPSYFGVQRDDDIVYIAITMRAGRTDEQKTALYRRATELIAESTGIEPRNVFFSLTENHEVDWSFGDGVAQMLR
>A0A061A285
MPFVRIDALRADADRLDALGRAVHDALVETIGFPPNDRFQVLTSHDGISGMLRYDDYLDVPRDDGIVYVALTMRSGRTPAQKQALYRRIAELAEEYAGTEPRNVFITLTENESADWSFGHGVAQYVEG
>S4AV88
MPFVRIDVLGTDTGRLDALGRAVHDALMETIGIPPDDRFQVLTAHDGSRGTLRHDDYLGVRRDDGIVYVAITMRSGRTPAQKRALYRRIAELAEEYAGTEPRNVFVTVTENESVDWSLGNGVAQYADTPGGADPAPL
>A0A0W7X2A6
MPFVRIDAWEADSGRLDALGRAVHDALVETVGIPADDRFQVLTGHDGSRSTLRYDDYLGVHRDSGIVYVAITMRAGRTPGVKQALYRRIAELAEEYAGTEPRNVFVTVTENESIDWSLGDGVAQYAGSPGPDAPGGA
>A0A151DN20
MPFVRIDAFGTDADRLDALGRAVHDALVETLGIPANDRFQALTGHDGARTTLRWDDYLGVHRDEGIVFVAITLRSGRPAERKRALYRRIAELAEAYAATEPRNVFVTLTENDSPDWSLGHGIAQYAG
>A0A076MVL2
MYDGRIPLVRIDALPVHDDATLTALGDAVHEAMTETIDVPRDDFFQIVTRSDGHLRYDPGYLGIRRDDGVVFVSITMRVGRTYAQKKALYARIAELASERAGIEPRNVFVSVTENQPVDWSFGEGVAQYLG
>A0A0M8RN97
MPFVRIDALRADGERLDALGRAVHDALQETIGIPPEDLFQVLNGHQGTNSTLRYGSYLGPDRDDGIVYIAITMRSGRTPAQKQALYRRIAELAHAYAGTEPRNVFVTVTENTSADWSFGHGLAQYAGS
>A0A1V4D6A6
MPFVRIDALRADADRLDALGRAVQDALVETIGFPPNDRFQVLTSHDGNSGMLRYDDYLGVPRDDGIVYIALTMRSGRTPTQKQALYRRIAELAEEYAGTEPRNVFITLTENESADWSFGHGVAQYVEG
>A0A154MRF4
MPFVRIDAIGTDKLEALGNAVHDAMVETLGIPADDRFQVLNGRSTLKYDDYLGIHRDEGVVFVAITMRPGRTDEQKKALYRRIAELAEEYSGTEPRNVLVTINETDLVNWSFGNGEAQYA
>L8P517
MALEMRDRCERCETAALPPDAPARICSCECTFCVPCGAAMRDICPNCGGELVPRPRVPDKETPHMPFVRIDALGSDPDRLDALGRAVHDALVEAIGIPPDDRFQVLVGHDGVRSTLRYDDGYLGIRRDDGLVYVTITLRSGRAPAQKQALYRRIAELAHAYAGTEPRNVFVNLIENEPINWSFGEGVAQYATVAPPP
>G2NUQ6
MPFVRIDALRADPDRLDALGRAVHDALVETIGFPPNDRFQVLTSHDGVSGMLRYDDYLGVRRDDGIVYIALTMRSGRTPAQKQALYRRIAELAQEYAGTEPRNVFITLTENESADWSFGHGVAQYIDG
>A0A0U5GYS7
MPFVRIDTLGTDPARLAALGQAVQDALEETLGVPPGDRFQVLTGHDGVTGTVRHGDYPGVRRDDSAVFIAITLRAGRDADRKRAMYRRIAELVHERTGTEPRNVFVTLTENGDADWSFGHGLAQYAPAGEEPAGAL
>S4N0F1
MPFVRIDTLRAGPEQLAALGRAVHDALVETIDIPPDDRFQVLVDHDGASSTLRYDDYLGVHRDDGIVYVAITLRSGRPPARKQAPYGRIAELAHAYAGTEPRNVFVVLTENGPADWSLGEGRAQYLDFPRT
>A0A0X3T3Y2
MPFVRIDALGADRARLDALGRAVHEALVETIGIPPNDLFQVLVGHDGTSSTLRYGDYLGVRRDEGIVYIAITMRSGRTPERKRALYRRIAELAQAYAGTEPRNVFVTVTENQSIDWSLGEGVAQYAPS
>A0A0C1T9A9
PTYFGIARSDDVVIIQITANNTRNREQKQALYRRIVELLGEEPGIRPEDVFINLVEVLPENWSFGNGLAQYAQ
>A0A0M8R1G6
MPFVRIDALRADGERLDALGRAVHDALQETIGIPPEDLFQVLNGHQSANSTLRYGSYLGPDRDDGIVYIAITMRSGRTPAQKQALYRRIAELAHAYAGAEPRNVFVTVTENTSADWSFGHGLAQYAGS
>A0A0N6ZV83
MPFVRIDAYGGADDDRLDALGQAVHDALVETLGIPPDDRFQVLTAHDPARRTLRYDGYLGVRRDEGIVFVAIALREGRTTGRKQALYRRIAQLAEEYAGTDPGNVFVTLTENTSADWSLGNGRAQYVGSGSC
>M2YXS5
MPFVRIDAVGTDKLEALGNAVHDAMVETLGIPADDRFQVLNGRSTLKYDDYLGIHRDDGIVFVAITMRPGRTAEQKKALYRRIAELAEQYSGTEPRNVLVTITETDLVNWSFGNGEAQYA
>M2NPD4
MPFVRIDAIGTGKLEALGNAVHDAMVETLGIPADDRFQVLNGQATLKYDDYLGIHRDDGIVFVAITMRPGRTDEQKKSLYRRIAELAEEYAGAEPRNVLVTITETDLVNWSFGNGEAQYA
>A0A022MDJ3
MPFARIDAMDTGPGRLDALGRAVHEALVETLGIPPDDHFQVLTAHDGTRGTLRHGDHLGIRRDEGIVHVAIALRAGRSDGRKWALYARIAALAHAYAYAGAEPRNVFVTLTENGPADWSLGHGEAQYLDS
>S2YFG3
MPFLRIDALHADARRLDALGRAVHQALVESLGIPPDDHFQVLVGHDGVNSTLRYGGYLGVDRDGGIVYVAITMRRGRTPAQKQALYRRIAELAEAYAGTEPRNVFVTVTENESADWSLGHGAAQYLDAPSA
>A0A086N710
MPFVRIDAHATGPDRLDALGRAVHDALVETLGIPPDDRFQVLTGHDGAGGALRWDDYAGVHRDEGIVFVAITLRSGRSAERKQALYRRIAELAEAYAGTEPRNVFVTLTENADADWSLGHGLAQYVT
>V6JJI3
MPFVRIDTLGTDPARLDALGRAVQDALVETLGVPPDDRFQVLTGHDGVTSTLRYDDYLGLRKDDAVVFVAVTMRSGRPPEQKRALYRRIAELVHERAGTEPHNVVVTVTENTSVDWSFGDGEAQYAPADAEPAGALP
>A0A0X3VND5
MPFVRIDALGADPERLDALGRAVHDALVEAIGIPPDDRFQVLVGHDDTRNTLRYDSDYLGIHRDDGLVYVTITLRSGRTPAQKQALYRRIAELAHAYAGTEPRNVFVNLIENEPINWSFGEGVAQYADSPTAVDSPTPTGPSS
>D9WWQ7
MPFVRIDALRADGERLGALGRAVHDALTETIGFPPDDRFQVLTSHDGISSTLAYDDYLGVPRDDGIVYIAITMRSGRTPDQKQALYRRIAELAQEYAGTEPRNVFITLTENTSIDWSFGYGAAQYASSD
>A0A066YI90
MPFIRIDTLRAGPERLAALGRAVHDALTETIGIPPDDRFQVLVDHDGTSGTLRYDDYLGVRRDDGIAYVAITLRSGRTPAQKQALYRRIAELAQAYAGTEPRNVFVVLTENASADWSLGEGVAQYLEGP
>H1QCR8
MPFVRIDAHGGRTGTGRLDALGRAVHDALVETLGIPSDDRFQVLTAHDPAGGTLRYDDYLGVHRDEGIVFVAITMRAGRTTRQKEALYGRIARLAEEYAGTDPRNVFVTLTENTSADWSLGNGLAQYVGSGSC
>A0A0F4KA03
MPLVRIDALRADSDRLDALGRAVHDALVETIGFPPDDRFQVLVSHDGVSSTLRYDNYLGIHRDDDIVFVAITLRSGRTPTEKQALYRRIAELAHEYAGTDPRNVVVTLTENESIDWSFGYGKAQYAASADEVNTDPSSEAAES
>A0A0L8MLM3
MPFVRIDALRADAERLDALGRAVHDALQETIGIPPEDLFQVLNGHQGTNSTLRYGSYLGPDRDDGIVYIAITMRSGRTPAQKQTLYRRIAELAHTYAGAEPRNVFVTVTENTSTDWSFGHGVAQYAGSAGT
>M3CA94
MPLVRIDTLGAGRDRLEALGRAVHDALQETLDIPADDCFQILTDHDGTTGTLRYGGYLGVDRDEGIAYITITMRAGRSPDRKRALYRRIAELAHARAGTEPRNVFVTVTENASVDWSLGHGQAQYAPGPGPVVA
>A0A0M8RAL7
MPFVRIDALRADAERLDALGRAVHDALQETIGIPPEDLFQVLNGHQGANSTLRYGSYLGPDRDDGIVYIAITMRSGRTPAQKQALYRRIAELAHAYAGAEPRNVFVTVTENTSADWSFGHGLAQYAGS
>A0A075V4D6
MPFVRIDTIGTEKLEALGNAVHDAMVETLGIPADDRFQVLNGQSILKYDDYLGIRRDEGVVYVTITMRQGRTDVQKKSLYRRIAELAEEYAGTEPRNVLVTITENNPVDWSIGNGEAQYA
>A0A059VUJ9
MPFVRIDALRADAERLDALGRAVHDALIETIQIPPEDRFQVLTSHDGTNSTLRYGNYFGIQRDDGIVYVAITLRAGRRSDQKQALYRRIAELAEEYAGTEPRNVFVTLTENASLDWSLGNGVAQYADADGPSGAAG
>X0P3P1
MPFVRIDALRADAERLDALGRAVHDALIETIQIPPEDRFQVLTSHDGTNSTLRYGNYFGIQRDDGIVYVAITLRAGRSSDQKQALYRRIAELAEEYAGTEPRNVFVTLTENASLDWSLGNGVAQYADADGPSGAAG
>W5WKQ1
MPLVRVDALRATGERLDALGRAVHDALVETIGIPPDDRFQILTGHDGTSSTLRFDNYLGVHRDEGIVYVAITMRAGRTTAQKQALYRRIAELAQEYAGTEPRNVFITLTENESADWSLGNGVAQYVL
>A0A0M9Y8I3
MPFVRIDALGADSDRLDALGRAVHDALVETIGIPPDDRFQVLAGHDGTRGTLRYDSYLGVPRDHGIVYVAITLRAGRTPDQKRALYQRIAELAHAYAGTEPRNVFVTLTENESIDWSLGNGTAQYAPSPDN
>A0A093B3N7
MPFVRIDAIGTGKLEALGNAVHDAMVETLGIPADDRFQVLNGQSTLKYDDYLGIHRDEGVVFVAITMRQGRTDAQKKALYRRIAELAEEYAGTEPRNVLVTITENNPVDWSIGNGEAQYA
>A0A0C5FWP9
MPFVRIDALGAGPERLDALGRAVHDALVETLGIPPGDLFQVLTSHDGTTGTLRVGDYLGIHRDEGIVYVAITLRAGRPPERKRALYRRIAELAHGYAGTEPRNVFVSLTENTPADWSLGNGEAQYLADR
>R4SZR4
MPFVRIDTIGTEKLEALGNAVHDALVETLGIPADDRFQVLNGQNTLKYDDYLGIHRDEGVVFITITMRQGRTDEQKKSLYRRIAELAEEYAGTEPRNVLVTITENNPIDWSIGNGEAQYA
>A0A101P6Q6
MPFVRIDTLGTDPVRLDALGQAVQDALVETLGIPPDDRFQVLTGHDGVTSTLRHDDYLGLRKDDSAVFVAITMRSGRSPELKRALYRRIAELMHERTGTEPHDVVVTVTENTAVDWSFGEGEAQYAPADGKPAGALP
>A0A0M8VEZ4
MPFVRIDALGTDPGRLDALGQAVQDALVETLGVPPDDRFQVLTGHDGARSTLRHDDYLGVHRDDAVVFVAITMRAGRTPDRKRAVYRRIAELVHERTGTDPGNVFVTVTENAPVDWSFGHGVAQYAPGGEEPAGASS
>A0A0D7CPP1
MPFVRIDAMGAGRERLDALGRAVHDALEETLGIPPDDRFQVLVGHDGTASTLRYGTYFGPDRDDGIVYIAITMRAGRTPGQKQALYRRIAELAQAYAGTAPRNVFVTVTENAAADWSLGDGLAQYVLHPEAARLPAAADGP
>J9CK54
MPFVNVYYPDGQLNKEELKTVSNSIHHSLIEHFKIPENDYFQMFLPYPPNQFFYDPHYLLEGEEKRTEKIMHVSITCGPGRTINQKKSLYQSISKTISNHLNISTTDIFITLNETSVENWSFGQGIAQMVNIRE
>J8X0Z6
MPFVNVYYHEDILNKEELKQIGECIHFSLIEHFNIPENDYFQMFLPYQRNQFLYNPYYLLERGEMRTENMIHVSITCGPGRTVQQKKGLYQSISFEISACSNVKVTDIFITLNETAAENWSFGQGVAQLVKRKGE
>J8L5A9
MPFVNVYYHEDILNKEELKKIGECIHLSLIEHFDIPENDYFQIFLPYQQNQFLYNPYYLLERGEMRTEN
>R8KBM8
MPFVKIYYPENILNEEKLGEIGKCIHLSLIEHFNIPENDYFQMFLPYQQNKFLYNPYYLLERGEKRTENMIYVSITCGPGRTVQQKKDLYQSVSLKIPQYSDVKVSDIFITLNETAAENWSFGQGIAQMVKIKGEKNEE
>A0A0J6Q249
MPFVNVYYPEHQLNNKELKKVSNHIHQSLIQHFHIPKEDYFQLFLPYPSQHFFYDSQYLLENGEKRTDPMIYISITCGQGRTIEQKKRLYQSIAEGLHTDLDLSTNNIFITVNETTLENWSFGQGIAQMVNQKEAQ
>A0A0M0WP35
MPFVNVYYPEHQLNDKELKEVSSHIHQSLIQHFYIPKDDYFQLFLPYPSQHFFYDSQYLLERGEKRTDNMIYISITCGQGRTVEQKKKLYQSIAEGLSTHLNISTNNIFITLNETPLENWSFGQGIAQMMNQKEEK
>Q3EWQ9
MPFVNVYYHENILNKEELKKIGECIHLSLIEHFNIPENDFFQMFLPY
>J9CP71
MPFVNVYYHEDILNKEELKKIGECIHLSLIEHFNIPENDYFQIFLPYQQNQFLYNPYYLLERGEMRTENMIHVSITCGPGRTVQQKKGLYQSISCEISACSNVKVTDIFITLHETAAENWSFGQGMAQLVKMKGTK
>A0A0J6L8G6
MPFVNVYYPENILNKEVLKKISECIHLSLIDYFNIPENDYFQMFLPYQPNQFFYNPYYLLERKEKRTENIIHVSITCGPGRTIKQKRELYQSISFKISECSNIKGADIFITLNETAAENWSFGQGVAQLVKMKGE
>B9IXS6
MPFVNVYYHENKLNKEEIKKIGECIHLSLIEHFNIPENDFFQMFLPYQQNHFLYNPYYLLERGEKRTENMMYVSITCGPGRTIKQKSDLYQSISSKVFECSSIKSANIFITVNETSAENWSFGQGMAQLVKVKGE
>A0A0J7FQG5
MPFVNVYYHENILNEEELKKIGECIHLSLIKHFNIPENDYFQMFLPYQQNQFLYDSYYLLERGEKRTENMIYVSITCGPGRTIKQKRDLYQSISLKISECSSIKSADIFITLNETAAENWSFGQGVAQLVKMKGE
>A0A160GY27
MPFVKIYYSENTLNEEELEKMGECIHLSLIEHFNIPENDYFQMFLPYQQNKFLYNPYYLLERGEKRTENMIYVSITCGPGRTVQQKKDLYQSVSLKITEYSDVKTSDIFITLNETAAENWSFGQGIAQMVKIKGEKNEK
>R8HPE2
MPFVNVYYPEGLSNKEELKKVSNSIHLSLIEHFEVPENDYFQMFFPYPSNQFFYDPYYLLEGETKRTEKIMYVSITCGPGRTINQKKSLYQSLSKAISNHLNISTADIFITLNETSAENWSFGQGVAQMVNMREGKE
>J3ZRV3
MPFVNVYYHENILNKEELKKIGECIHLSLIEHFNIPENDFFQMFLPYQQNHFLYNPYYLLERGEKRTENMIYVSITCGPERTIKQKRNLYQSISLKVSKCSGIKSADIFITLNETSAENWSFGQGLAQLVKVKGE
>A0A0K6KZM3
MPFVNVYYHENKLNKEEIQKIGECIHLSLIEHFNIPENDYFQMFLPYQQNQFLYDPYYLLERGEKRTENMMYVSITCGPGRTIKQKSDLYQSISSKVSECSSIKSANIFITVNEISAENWSFGQGIAQLVKVKGE
>C3BH04
MPFVTVYYPDGQLHREELKRVSNRIHYSLIEHFSIPENDYFHMFLPYPPDQFFYDPHYLLEEEKKRTDKMIHVSITCGPERTIQQKRNLYQSISEAFYDHLNISTTNIFITLNETSAENWSFGQGIAQMVTMKEKKNHE
>R8U378
MPFVTVYYPENQLNKEKFKKVSNGIHLALMEHFQIPKDDYFHMFLPYPSHQFFYNPYYLLEEEKKRTDTMIHVSITCGPGRTIQQKRNLYQSISEAFYNHLNISTTNIFITLNETSAENWSFGQGIAQMVTMKEAKES
>A7GPJ3
MPFVNVYYPKGLLKKEELKKVSNSIHHSLIEYFEIPKNDYFQMFFPYSSNRFFYDSDYLLEGEEKRTENMMYVSITCGPGRTINQKKRLYKSISKAISNHLSISTADIFIILNETSAENWSFGQGVVQLANMKEGKE
>B3ZFK1
MPFVNVYYHENKLNKEEIKKVGECIHLSLIEHFNIPENDYFQMFLPYQQNQFLYDPYYLLERGEKRTENMMYVSITCGQGRTIKQKSDLYQSISSKVSECSSIKRANIFITVNETSAESWSFGQGMAQLVKVKGE
>J8BMP7
MPFVNVYYHENILNKEELKKIGECIHLSLIEHFNIPENDYFQMFLPYQQNQFLYNPYYLLERGEMRTENMIHVSITCGPGRTVQQKKGLYQSVSFKISECSNVKVADIFITLHETAAENWSFGQGMAQLVKMKGAK
>C3HZD3
MPFVNVYYHENILNIEELKKIGECIHLSLIEHFNIPKNDFFQMFLPYQQNHFLYNPYYLLERGEKRTENMIYVSITCGPGRTVQQKKDLYQSVSLKITEYSDVKTADIFITLNETAAENWSFGQGIAQMVKIKEEKNEK
>A0A0Q6HFA3
MPFVNVYYPEYQLNDKELKEVSSHIHQSLIQHFYIPKDDYFQLFLPYPSQHFFYDSQYLLERGEKRTDNMIYISITCGQGRTVEQKKKLYQSIAEGLSTHLNISTNNIFITLNETPLENWSFGQGIAQMMNQKEEK
>F0PJQ8
MPFVNVYYHENILNEEELKKIGECIHLSLIKHFNIPENDFFEMFVPYQQNHFLYDPYYLLERGEKRTENMMYVSITCGPGRTIKQKRDLYQSISLRVSECSSIKSADIFITLNETAAENWSFGQGLAQLVKVKGE
>A0A0Q9GDC4
MPFVNVYYPECQLNDKELKEVSNCIHQSLIQHFYIPKDDYFQLFLPYPSQHFFYDSQYLLENGEKRTNQMLYISITCGQGRTIQQKKKLYQSIAEELSTHLNISTNNIFITLNETPLENWSFGQGIAQMVNPKEEK
>R8C6D9
MPFVNVYYHENILNKEELKKIGECIHMSLIEHFNIPENDFFQMFLPYQQNHFLYNPYYLLERGEKRTENMIYISITCGPERTIKQKRNLYQSISLKVSKCSRIKSADIFITLNETSAENWSFGQGLAQLVKVKGE
>S3ISK0
MPFVKIYYSENISNEEELEKMGECIHLSLIEHFNIPENDYFQMFLPYQQNKFLYNPYYLLERGEKRTENMIYVSITCGPGRTVQQKRDLYQSVSLKITEYSDVKTSNIFITLNETAAENWSFGQGIAQMVKIKGEKNEK
>Q63CL6
MPFVNVYYHENKLNKEEIKKIGECIHLSLIEHFNIPENDYFQMFLPYQQNQFLYDPYYLLERGEKRTENMMYVSITCGPGRTIKQKSDLYQSISSKVSECSSIKSANIFITVNEISAENWSFGQGMAQLVKVKGE
>V5M9F0
MPFVKIYYSENILNEEELEKMGECIHLSLIEHFNIPENDYFQMFLPYQQNKFLYNPYYLLERGEKRTENMIYVSITCGPGRTVQQKKDLYQSVSLKITEYSDVKTSDIFITLNETAAENWSFGQGIAQMVKIKGEKNEK
>A0A150E3H8
MPFVNVYYHENILNEEELKKIGECIHLSLIKHFNIPENDFFEMFLPYQQNQFLYDPYYLLERGEKRTENMMYVSITCGPGRTIKQKRDLYQSISLRVSECSSIKSADIFITLNETAAENWSFGQGVAQLVKMKGE
>A9VV21
MPFVNVYYPDGQLNKEELKTVSNSIHHSLIEHFKIPENDYFQLFLPYPPNQFYYDPHYLLEGEEKRTEKIMHVSITCGPGRTINQKKSLYQSISKTISNHLNISTTDIFITLNETSVENWSFGQGIAQMVNIREWKNSE
>J8AJ29
MPFVKVYYPENILNKETLKKISECIHLSLIDHFNIPENDYFQMFLPYRLNEFFYNPYYLLEQEEKRTENIMHVSITCGPGRTIKQKRELYQSISHKVSEYSIIGSADIFITLNETAAENWSFGQGVAQLVKRKGE
>Q4MMI3
MPFVNVYYHENILNEEELKKIGECIHLSLIEHFNIPENDFFQMFLPYQQNHFLYSPYYLLERGEKRTENIIYVSITCGPDRTIKQKRNLYQSISLKVSECSSIKSADIFITLNETAAENWSFGKGLAQLVK
>A0A0K0SIH5
MPFVSVYYPEGLSNKEELKKVSNSIHKSLIEHFEIPENDYFQMFFPYPPNQFFYDPYYLLEEEKKRTENILHVSITCGPGRTINQKKRLYQSISRAISNHLNISTTDIFIILNETSAENWSFGQGVAQLVNMREGKNSE
>C2R6X9
MPFVKIYYPENILNEEELEKMGECIHLSLIEHFNIPENDYFQMFLPYQQNKFLYNPYYLLERGEKRTENMIYVSITCGPGRTVQQKKDLYQSVSLKITEYSDVKTSDIFITINETAAENWSFGQGIAQMVKIKGEKMKNELIEVHIKKKMREMAPAFAHYSEKILFEEVWRDATLTLRERSLCTVSALISLGNTEQLPFHLKLAKQNGIKENELVALITHMAFYVGWPKAMSALNIVMNEMKS
>C2YQE6
MPFVNVYYHENILNKEELKKIGECIHLSLIEHFNIPENDYFQLFLPYQQNHFLYNPYYLLERGEKRTENMIYISITCGPERTIKQKSDLYQSISSKVSECSSIKSADIFITLNETSAENWSFGQGLAQLVKVKGE
>N1LQC2
MPFVKIYYPENILNEEELEKMGECIHLSLIEHFNIPENDYFQMFLPYQQNKFLYNPYYLLERGEKRTENMIYVSITCGPGRTVQQKKDLYQSVSLKITEYSDVKTSDIFITINETAAENWSFGQGIAQMVKIKGEKMKNELIEVHIKKKMREMAPAFAHYSEKILFEEVWRDATLTLRERSLCTVSALISLGNTEQLQFHLKLAKQNGIKENELVALITHMAFYVGWPKAMSALNIVMNEMKS
>A0A151UUU2
MPFVNVYYHENKLNKEEIKKIGECIHLSLIEHFNIPENDFFQMFLPYQQNHFLYNPYYLLERGEKRTENMMYVSITCGPGRTIKQKSDLYHSISSKVSECSSIKSANIFITVNETSAENWSFGQGMAQLVKVKGE
>A0A109FSP3
MPFVNVYYHEDILNKEELKKIGECIHLSLIEHFNIPENDYFQIFIPYQRNQFLYNPYYLLERGEMRTENMIHVSITCGPGRTVQQKKGLYQSISFEISACSNVKVTDIFITLHEIAAENWSFGQGMAQLVKMKGAK
>Q81RU8
MPFVNVYYHENKLNKEEIKKVGECIHLSLIEHFNIPENDYFQMFLPYQQNQFLYDPYYLLERGEKRTENMMYVSITCGQGRTIKQKSDLYQSISSKVSECSSIKRANIFITVNETSAENWSFGQGMAQLVKVKGE
>J8FYK8
MPFVNVYYHENILNEEELKKIGECIHLSLIKHFNIPENDFFEMFLPYQQNHFLYDPYYLLERGEKRTENMIYVSITCGPGRTIKQKRDLYQSISLRVSECSSIKSADIFITLNETAAENWSFGQGLAQLVKVKGE
>A0A150KT14
MPFVTVYYPEDQLNKEEVKKASVGIHHSLIEHFNIPENDYFQIFLPYPSNQFFHDPHYLLEGEKKRTNKMIHVSITCAPGRTIHQKRNLYQSISEAFYHHLNIPATDIFITLNETSAENWSFGQGTAQMIALKEEKEK
>A0A0G4D2M0
MPFVKIYYPENILNEEELEKMGECIHLSLIEHFNIPENDYFQMFLPYQQNKFLYNPYYLLERGEKRTENMIYVSITCGPGRTVQQKKDLYQSVSLKIAEYSDIKTSDIFITLNETAAENWSFGQGIAQMVKIKGEKNEK
>A0A084J6M3
MPFVNVYYHEDILNKEELKKIGECIHLALIEHFNIPENDYFQIFLPYQQNQFLYNPYYLLERGEMRTENMIHVSITCGPGRTVQQKKGLYQSISFEISACSNVKVTDIFITLHETAAENWSFGQGMAQLVKMKGAK
>A0A0S3BVS5
MPFVNVYYHENILNEEELKKIGECIHLSLIEHFNISENDFFQMFLPYQQNHFLYNPYYLLERGEKRTENMIYVAITCGPGRTIKQKRDLYQSISLKVSECSSIKSADIFITLNETAAENWSFGKGLAQLVK
>J8CBS4
MPFVNVYYPENILNKETLKKISECIHLSLIDHFNIPENDYFQMFLPYRLNEFFYNPYYLLEQEEKRTENIMHVSITCGPGRTIKQKRELYQSISHKISECSNIGSADIFITLNETAAENWSFGQGVAQLVKRKGE
>C2QRR9
MPFVNVYYHENILNEEELKKIGECIHLSLIKHFNIPENDFFEMFVPYQQNHFLYDPYYLLERGEKRTENMIYVSITCGPGRTIKQKRDLYQSISLRVSECSSIKSADIFITLNETAAENWSFGQGLAQLVKVKGE
>A0A0D0RTX6
MPFVKVYYPENILNEEKLWEIGKCIHLSLIEHFNIPENDYFQMFLPYQQNKFLYNPYYLLERGEKRTENMIYVSITCGPGRTVQQKKDLYQSVSLKIPQYSDVKVSDIFITLNETAAENWSFGQGIAQMVKIKGEKNEE
>J8DCW9
MPFVNVYYHEDIVNKEELKKIGECIHLSLIEHFNIPENDYFQMFLPYRLNEFFYNPYYLLEQEEKRTENIMHVSITCGPGRTIKQKKELYQSISFRISEHSNIKSADIFITLHETAAENWSFGQGVAQLVKIKREENDE
>A0A090YTU1
MPFVHVYYREGLLNKEELKKVSNSIHHSLIEHFKIPEDDYFHMCLPYPSNQFFYDPYYLLEEEKKRSDKTIHISITCAPGRTINQKRNLYQSISEAFYHHLNISTTDIFITLNESSAENWSFGQGIAQMVNTKEEKE
>A0A0Q9UYZ8
MPFVNVYYPEHQLNHKELKEVSSHIHQSLIQHFYIPKDDYFQLFLPYPSQHFFYDSQYLLERGEKRTDNMIYISITCGQGRTVEQKKKLYQSIAEGLSTHLNISTNNIFITLNETPLENWSFGQGIAQMMNQKEEK
>J8PL25
MIHVSITCGPGRTVQQKKGLYQSISFEISACSNVKVTDIFITLHEIAAENWSFGQGMAQLVKMKGAK
>C2UCL1
MPFVKIYYPENILNEEELEKMGECIHLSLIEHFNIPENDYFQMFLPYQQNKFLYNPYYLLERGEKRTENMIYVSITCGPGRTVQQKKDLYQSISLKITEYSDVKTSNIFITLNETAAENWSFGQGIAQMMKIKGEKNEK
>R8CXX1
MPFVNVYYHEDIVNKEELKKIGECIHLSLIEHFNIPENDYFQIFLPYQQNQFLYNPYYLLERGEMRTENMIHVSITCGPGRTVQQKKGLYQSISFEISACSNVKVTDIFITLHETAAENWSFGQGMAQLVKMKGTK
>A0A0G8BXT4
MPFVNVYYHENKLKEEEIKKIGECIHLSLIEHFNIPENDFFQMFLPYQQNHFLYNPYYLLERGKKRTENMIYVYITCGRGRTIKQKRDLYQSISLKVSECSRIKSADIFITLNETAAENWSFGQGMAQLVKAKGE
>A0A0Q9I7Q9
MPFVNVYYPEHQLNDEQLKKVSNCIHQSLIQHFHIPENDYFQLFLPYPPQHFFYDSRYLLENGEKRTNQMIYISTTCGQGRTVEQKKKLYQSIVEGLHTDLAISTNNIFITLNETPLENWSFGQGIAQMVNQKEAK
>A0A073KEC1
MPFVTVYYPDGQLHREELKKVSNRIHHSLIEHFRIPENDYFHMFLPYPSHQFFYDPYYLLEGQKKRTDKMIHVSITCGPGRTIQQKRNLYRSISEAFYNHLNISTTDIFITLNETSAENWSFGQGIAQMVNMRGEKE
>A0A0T8XB88
MFVPYQQNQFLYDPYYLLERGEKRTENMIYVSITCGPGRTIKQKRDLYQSISLRVSECSSIKSADIFITLNETAAENWSFGQGLAQLVKK
>Q3EWQ8
MIYVSITCGPERTIKQKRNLYQSISLKVSKCSGIKSADIFITLNETSAENWSFGQGLAQLVKVKGE
>A0A0K6MM96
MPFVNVYYHENKLNKEEIKKVGECIHLSLIEHFNIPENDYFQMFLPYQQNQFLYDPYYLLERGEKRTENMMYVSITCGPGRTIKQKSDLYQSISSKVSECSSIKSANIFITVNETSAENWSFGQGMAQLVKVKGE
>J8ISW2
MPFVNVYYHENILNEEELKKIGECIHLSLINHFNIPENDFFEMFLPYQQNHFLYDPYYLLERGEKRTENMIYVSITCGPGRTIKQKRDLYQSISLRVSECSSIKSADIFITLNETAAENWSFGQGLAQLVKVKGE
>C3AIG8
MPFVTVYYPDGQLHREELKRVSNRIHYSLIEHFSIPENDYFHMFLPYPPNHFFYDPHYLLEEEKKRTDKMIHVSITCGPERTIQQKRNLYQSISEAFYDHLNISTTNIFITLNETSAENWSFGQGIAQMVTMKEKKNHE
>J8EKE9
MPFVNVYYHEDILNKEELKKIGECIHLSLIEHFDIPENDYFQIFLPYQQNQFLYNPYYLLERGEMRTENMIHVSITCGPGRTVQQKKGLYQSISFEISACSNVKVTDIFITLHETAAENWSFGQGMAQLVKMKGAK
>R8QJF6
MPFVNVYYPENILNKETLKKISECIHLSLIDYFNIPENDYFQMFLPYRLNEFFYNPYYLLEQEEKRTENIMHVSITCGPGRTIKQKRELYQSISHEISECSNIGSADIFITLNETAAENWSFGQGVAQLVKRKGE
>J7XCT2
MPFVNVYYHENILNKEELKKIGECIHLSLIEHFNIPENDCFQMFLPYQRNQFLYNPYYLLERGEMRTENMIHVSITCGPGRTVQQKKGLYQSISFEIAECSNVKATDIFITLYETAAENWSFGQGMAQLVKMKGAK
>A0A0D0HI94
MPFVNVYYHENILNKEELKKIGECIHLSLIEHFNIPENDFFQMFLPYQQNHFLYNPYYLLERGEKRTENMIYVSITCGPERTIKQKRNLYQSISLKVSKCSRIKSADIFITLNETSAENWSFGQGLAQLVKVKGE
>A0A0K6J9B2
MPFVNVYYNESMLNEEELKKIGECIHLSLIEHFNIPENDFFQMFLPYQQNHFLHNPYYLLERREKRTENMIYVSITCGPGRTIKQKRDLYQSISLKVSECSSIKSADIFITLNETAAENWSFGQGLAQLVKMKRK
>R8EL08
MPFVKIYYPENILNEEELEKMGECIHLSLIEHFNIPENDYFQMFLPYQENKFLYNPYYLLERGEKRTENMIYVSITCGPGRTVQQKKDLYQSVSLKITEYSDVKTSDIFITLNETAAENWSFGQGIAQMVKIKGEKNELIEVHIKKKMREMSPAFAHYSEKILFEEVWRDATLTLRERSLCTVSALISLGNTEQLQFHLKLAKQNGVMENELVALITHMAFYVGWPKAMAALNIVMNERQS
>C2S2F3
MPFVNVYYHENKLNKEEIKKIGECIHLSLIEHFNIPENDFFQMFLPYQQNHFLYNPYYLLERGEKRTENMMYVSITCGPGRTIKQKSDLYQSISSKVFECSSIKSADIFITLNETAAENWSFGQGLAQLVKK
>A0A0B5S400
MPLVNVYYPDGQLNKEELKTISNSIHHSLIEHFKVPENDYFQMFLPYPPNQFFYDPHYLLEGEKKRTENIMHVSITCGPGRTINQKKSLYQSISKTISNHLNISTTDIFITLNETPVENWSFGQGVAQMVNIRE
>A0A0K0QB31
MPFVKVYYPENILNEEKLGGIGKCIHLSLIEHFNIPENDYFQMFLPYQQNKFLYNPYYLLERGEKRTENMIYVSITCGPGRTVQQKKDLYQSVSLKIPQYSDVKVSDIFITLNETAAENWSFGQGIAQMVKIKGEKNEE
>J7WNH6
MPFVNVYYHEDILNKEELKKIGECIHLSLIEHFDIPENDYFQMFLPYQQNQFLYNPYYLLERGEMRTENMIHVSITCGPGRTVQQKKGLYQSISFEISACSNVKVTDIFITLHEIAAENWSFGQGMAQLVKMKGAK
>A0A0A0WU15
MPFVNVYYHEDILNKEELKKIGECIHLSLIEHFDIPENDYFQIFLPYQQNQFLYNPYYLLERGEMRTENMIHVSITCGPGRTVQQKKGLYQSISFEISACSNVKVTDIFITLHEIAAENWSFGQGMAQLVKMKGAK
>C2NGD0
MPFVNVYYHENKLNKEEIKKVGECIHLSLIEHFNIPENDYFQMFLPYQQNQFLYDPYYLLERGEKRTENMMYVSITCGQGRTIKQKSDLYQSISSKVSECSSIKRANIFITVNETSAENWSFGQGMAQLVKVRGE
>B5UQV6
MPFVKIYYSENILNEEELEKMGECIHLSLIEHFNIPENDYFQMFLPYQQNKFLYNPYYLLERGEKRTENMIYVSITCGPGRTVQQKKDLYQSVSLKITEYSDFETSDIFITLNETAAENWSFGQGIAQMVKIKGEKNEKRTY
>C3C136
MPFVNVYYHENILNEEELKKIGECIHLSLIKHFNIPENDFFEMFVPYQQNHFLYDSYYLLERGEKRTENMIYVSITCGPGRTIKQKRDLYQSISLKISECSSIKSADIFITLNETAAENWSFGQGLAQLVKGKGE
>C2VSF4
MPVVNVYYHENKLNKEEIKKIGECIHLSLIKHFNIPENDYFQMFLSYQQNQFLYDPYYLLERGEKRTENMMYVSITCGPGRTIKQKSDLYQSISSKVSECSSIKSANIFITVNETSAENWSFGQGMAQLVKVKGE
>A0A150ETF7
MPFVNVYYHENILNKEELKKIGECIHLSLIEHFNIPENDFFQMFLPYKQNHFLFNPYYLLERGEKRTENMIYVSITCGSGRTIKQKRDLYQSISLKVSECSSIKSADIFITLNETAAENWSFGQGVAQLVK
>A0A0J7EUJ9
MPFVNVYYHENILNKEELKKIGECIHLSLIEHFNILENDYFQLFLPYQQNHFLYNPYYLLERGEKRTENMIYISITCGPERTIKQKSDLYQSISSKVSECSSIKSADIFITLNETSAENWSFGQGLAQLVKVKGE
>D5DK85
MPFVNVYYSEYQLNDKELKKVSNFIHQSLIQHFHIPKDDYFQLFLPYPPQHFFYDSQYLLENGEKRTDQMIYISITCGQGRTIQQKKKLYQSIAEELSTHLNISTNNIFITLNETPLENWSFGQGIAQMVNQKEEK
>A0A150BV12
MPFVKIYYSENILNEEELEKMGECIHLSLIEHFNIPENDYFQMFLPYQQNKFLYNPYYLLERGEKRTENMIYVSITCGPGRTVQQKKDLYQSVSLKITEYSNVKTSDIFITLNETAAENWSFGQGIAQMVKIKGEKNEK
>A0A1J9ZD60
MPFVNVYYHENILNEEELKKIGECIHLSLIKYFNIPENDFFEMFLPYQQNHFLYDPYYLLERGEKRTENMIYVSITCGPGRTIKQKRDLYQSISLRVSECSSIKSADIFITLNETAAENWSFGQGLAQLVKVKGE
>G2RLU3
MPFVNVYYPEHQLNHKELKEVSSHIHHSLIQHFHIPEDDYFQLFLPYPSQHFFYDSQYLLERGEKRTDNMIYISITCGQGRTVEQKKNLYQSIAEGLHTDLAISTNNIFITLNETPLENWSFGQGLAQMVNQKEGK
>C2XAI5
MPFVKIYYPENILNEEELEKMGECIHLSLIEHFNIPENDYFQMFLPYQQNKFLYNPYYLLERGEKRTENMIYVSITCGPGRTVQQKKDLYQSVSLKITEYSGVKTSDIFITLNETAAENWSFGQGIAQMVKIKGEKNEK
>A0A0T8XIU6
MPFVNVYYHENILNEEELKKIGECIHLSLIKHFNIPENDYFEMFVPYQQNQFLYDPYYLLERGEKRTENMIYVSITCGPGRTIKQKRDLYQSISLRVSECSSIKSADIFITLNETAAENWSFGQGLAQLVKK
>R8S3A2
MPFVNVYYHEDILNKEELKKIGECIHLALIEHFNIPENDYFQIFLPYQQNQFLYNPYYLLERGEMRTENMIHVSITCGPGRTVQQKKGLYQSISFEISACSNLKVTDIFITLHETAAENWSFGQGMAQLVKMKGAK
>C2XSS8
MPFVNVYYHEDILNKEELKKIGECIHLSLIEHFNIPENDYFQIFLPYQQNQFLYNPYYLLERGEMRTENMIHVSITCGPGRTVQQKKGLYQSISFEISACSNVKVTDIFITLHETAAENWSFGQGMAQLVKMKGTK
>A0A0H4KKS4
MPFVHVYYPKSQWEEKELREVSEEIHKSLMIYFNIPTEDYFQLFSSYVLGQFYYHSNYLLEHKAKRTDRMILVSITCAPGRTAEQKTGLYQAIADAFKEYLNIPIENIFITLNETHRENWSFGQGKAQMISIKEEKNNESSY
>R8I1P8
MPFVNVYYHENILNKEELKKIGECIHLSLIEHFNIPENDCFQMFLPYQRNQFLYNPYYLLERGEMRTENMIHVSITCGPGRTVQQKKSLYQSISFEIAECSNVKATDIFITLYETAAENWSFGQGVAQLVKMKGAK
>A0A0D6RZW9
MPFVNVYYHEDILNKEELKKIGECIHLSLIEHFNIPENDYFQIFLPYQQNQFLYNPYYLLERGEMRTENMIHVSITCGPGRTVQQKKGLYQSISFEISACSNVKVTDIFITLHETAAENWSFGQGMAQLVKMKGAK
>A0A180BDD1
MPLVRFDMLKGRSPETIKAILQITHEVMVAAFEVPERDRYQIVHQHEPYEMVVEDTGLGIPRTDQVVVISLVSRVRTVHQLEQFYKNLARRLSEAGLVDKNDLMVNVSFNHDQGWSFGQGKAQFLDGSL
>F3MRU8
MPLVRFDMLKGRSPETIKAILQITHEVMVAAFEVPERDRYQIVHQHEPYEMVVEDTGLGIPRTDQVVVISLVSRVRTVHQLEQFYESLARRLSEAGLVDKNDLMVNISLIMIKAGVLAKAKPNFGWQFIKRISSKAGCLGRFWNFARGIGQGIFVNASRCGQKREHKGVWSWCSKFVYVQVAAPRRLYRWRATALVDAIIAITLSRRLFGVGEEKWGSRDGDRTDTMALNRNCSAAATGEFQLAEAAGIHHVELRN
>A0A0H0YK37
MPLVRFDMLKGRSPETIQQILQITHEVMVAAFDVPARDRYQIVHQHEPYEMVVEDTGLGIPRTDKVVVISLVSRVRTVHQLKQFYANLAERLSAAGLVDKNDLMINVSFNNDQGWSFGQGKAQFLDGSL
>S2QC16
MPLIRFDMIKGRSPEEIKDILQIAHEVMVAAFDVPPRDRYQIVHQHEPYEMVVEDTGLDIPRTDRVIVISIVSRVRTIRQLKKFYQDLADKLETAGLVEKNDLMINVSFNDDQGWSFGQGKAQFLEGSL
>E1U866
MMPLIRFDMIKGRSPEEIKDVLQIAHEVMVAAFDVPPRDRYQIVHQHEPYEMVVEDTGLDIPRTDRVIVISIVSRVRTIRQLKKFYQDLADKLETAGLVDKNDLMINVSFNDDQGWSFGQGKAQFLEGSL
>S6CIT9
MPLVRFDMLKGRSPETIQQILQITHEVMVAAFDVPARDRYQIVHQHEPYEMVVEDTGLGIPRTDKVVVISLVSRVRTVHQLKQFYATLAERLSTAGLVDKNDLMINVSFNNDQGWSFGQGKAQFLDGSL
>A0A0D6U996
MPLVRFDMLKGRSPETIKAILQITHEVMVAAFEVPERDRYQIVHQHEPYEMVVEDTGLGIPRTDQVVVISLVSRVRTVHQLEQFYESLARRLSEAGLVDKNDLMVNVSFNHDQGWSFGQGKAQFLDGSL
>E1U878
MPLIRFDMIKGRSPEEIKDILQIAHEVMVAAFDVPPRDRYQIVHQHEPYEMVVEDTGLDIPRTDKVIVISIVSRVRTIRQLKKFYQDLADKLETAGLVNKNDLMINVSFNDDQGWSFGQGKAQFLEGSL
>A0A0D5WU41
MPVFTITLRKTGTLDKKRISAAIHAATVTTGYPHNDLFQRFISLDDDSLYVDPTYPDLERPRSANFVLIEAVLSSGSPDARKHLLLESLVHELGLIGVDSNDLMVLFSEVDRLNSSFGGGRRASPVSMSQ
>A0A089PTX1
MPVFTVTLRSTGTLDKKRISAAIHAATITTGYPHNDLFQRFISLDDDSLYVDPTYPDLESPRSANFVLIEAVLSSGSPDARKHLLLESLVHELGLIGVDSNDLMVLFSEIDRLNSSFGGGRRASPVSMSQ
>A0A0N2A780
MPVFTITLKSRNTLDKKRISSAIHAAVVKTGYPANDQFQRFISLGEDDLYVDPTYPDLESPRSANFVLIEAMLSSGSPDARKQLLLQSLVQELALIGLDSNDLMVLFIELDRLNSSFGGGRRASPLSMSQ
>A0A0A2W043
MANLVYYVAATLDGYIADQQHHLDWLMSFPLGDDATPYDDFYQTVGAVIMGAETYGWILDNSPEAWPYADVPAFIVTHRSLSVPEGQNITLVQGEAAAIAAQARRAAEGKDVWLVGGGKTAAMFAEAGELQRLFITQIPVVIGAGIPLLPTMPVFTITLRKTGTLDKKRISAAIHAATVTTGYPHNDLFQRFISLDDDSLYVDPTYPDLERPRSANFVLIEAVLSSGSPDARKHLLLESLVHELGLIGVDSNDLMVLFSEVDRLNSSFGGGRRASPVSMSQ
>G8NUZ9
MPLFTVTMKTGRTADEKKAISRAIHAASVKAGYPEDDMFQRFLCLEPDDLKVDLNYPGLPKPRTEKMLMIEVLVSSGTDTARKTRLLATLVEALADAGTDPNDVMVFFGEIDRASSSFGGGRLAPPVATT
>A0A086EZ79
MPTFHVHIAAQIFSSEEKRALADALNLALHEAMDTPMDDRFVIITEHKEDEFFIHPTFPDMKRSEKRMLITVTTGISRTVEQKRKLAELVTRYAVEKVGVSQDDVSLMMYALPLENMSFGSGKLVSDTDLAMPWVNK
>J2STD3
MPIFHAHIPAQKFSSEEKRALADALNLALHEAMDTPKDDRFVIISEHKDDELFIHPTFPDMKRSDKRMVVTVTIGTSRTVEQKRKLAELVTRYAVEKAGVSQDDISLIMYAVPLENMSFGGGKLVSDIDLSMPWVNK
>A0A0Q7H7G6
MPTFHAHIPAQKFSSEEKRALADALNLALHEAMDTPMDDRFVIISEHKDDEFFIHPTFPAMERSDKRMVVTVTFGTSRTVEQKRKLAELVTRYAVEKVGVSKDDISLTMYAIPLENMSFGGGKLVSDIDLSMPWVNK
>E8WRS4
MPIFHAHIPAQKFSSEEKRALADALNLALHEAMDTPMDDRFVIISEHKDDEFFIHPTFPDMKRSDKRMIVTVTSGTSRTVEQKRKLAELVTRYAVEKVGVSQDDVTLMMYAIPLENMSFGGGKLVSDIDLSMPWVNK
>A0A0Q7C6K0
MPTFHAHIPAQKFSSEEKRSLADALNLALHEALDTPMDDRFVIISEHKDDEFFIHPTFPAMERSDKRMVITVTFGTSRTVEQKRKLAELVTRYAVEKVGVSKDDISLMMYAIPLENMSFGGGKLVSDIDLSMPWVNK
>A0A0X7A1Q9
MPIFHAYIPAQKFSSEEKRALADALNLALHEAMNTPMDDRFVIISEHQEDELFIHPTFPNMKRSDKRMIVTVTASLSRTVEEKRKLAELVTRYAVEKVGVNQDDVSLLIYTIPLENMSFGGGKLVSDIDLSMPWVSK
>A0A0C4YT64
MPTFHAHIPAKKFSSEEKRALADALNLALHEAMDAPMDDRFVIISEHKDDEFFIHPTFPAMERSDKRMVVTVTFGTSRTVEQKRKLAELVTRYAVEKVGVSEDDISLMMYAIPLENMSFGGGKLVSDIDLSMPWVNK
>A0A0J5JGH9
MPMFHAHIPAQKFSSEEKRALADALNLALHEAMDTPMDDRFVIISEHKDDEFFIHPTFPDLKRSDRRMIVTVTSGTSRTVEQKRKLAELVTRYAVEKVGVSQDDVTLMMYAIPLESMSFGGGKLVSDIDLSMPWVNK
>D2BWC8
MPIFHAHIPAQKFSSDEKRALADALNLALHEAMDTPMDDRFIIISEHKDDEFFIHPTFPDMKRSDKRMIVTVTTGTSRTVEQKRKLAELVTRYAVEKVGVSQDDVTLIMQAIPLESMSFGGGKLVSDINLSMPWVNK
>H5WBT0
MPIFHAHIPAQTFSSEEKRALADALNLALHEAMDTPMDDRFVIISEHKDDEFFVHPTFPNLKRSDKRMIVTVTSGTSRTVEQKRKLAELVTRYAVEKVGVSQDDVTLLMYAIPLESMSFGGGKLVSDIDLSMPWVNK
>Q46NA2
MPTFHAHIPAKRFSSEEKRALADALNLALHEAMDTPMDDRFVIISEHRDDEFFIHPTFPAMERSDKRMVVTVTFGTSRTVEQKRKLAELVTRYAVEKVGVSKDDISLMMYAIPLENMSFGGGKLVSDIDLSMPWVNK
>G0VRI1
MPVFHVHIGANQFTGEEKRNLADALNLALHEAMETPMDDRFIIISEHKEDEFFITDTFPDMQRTGKRIVVNVAFGDTRTLEQKRKLAELVTRYAKEKVGIGPDDVSMMMYPLPIENMSFGRGKLSTDIGLAMPWVKKEENSGGEIMAANQIEDRLAIRQNFDKHWVSVDNKDYEVLRTVFSNDAVLEMFLDGKQAIHGSIDEEFPLFCGFFDACEFTFGFTGQQLITKLSDDTAETYEYVMLNMAKKLQGISEVTMNALKCKCDYRKENGEWKKTKWSATVQFTTKIPLQSTWATWL
>Q65QZ4
MPVFNAHVAQGKLTKEQKQGLADAFVLAIHDALNAPMEDQFVIINEHPQDNIFIHPTFPNMQRTDKRMVVTVDVSTTRTLEEKRKLTELVTKYAVEKAGIGQDDISLLIYALPLENMSFGRGILMPDDAEAMVKRTRS
>A0A0W8I9K9
MPLVRIDVVQDRRSPAQLRELADTVQDVMLDTFAAPPRDRYQIITEHRPGQIIAEDTGLGYTRTDDLVVVQVTQQGRSEAQKQAMYRALADRLEERTGLDPQDLIVSVTENTREDWSFGLGTAQFLTGEL
>A0A094EVK3
MSGPSTVLVIGASRGIGLALVQQIVSVSTSHSLMVRKVKTYMPNLQKQLTCYPSANVYATARDVAKASDLQSLAALNRGKLHLITADVMDPNSIKAAAAEISQRTDSLDHVIYNAGILRGVGKNILEIGIEPLKENLETNVFGAYYSAVEFTPFLLNSKFERKSLVLMSSNFGSIALADTLFQLKTAAFGTDFEPTAMYNISKTTLNRLGKELDQLLRPQGVPVFLLHPGLVKTDMNPFGNIDLKESVIGIVDVISKYSVATKENYVGWNSINKITANFKEQLVSIEGLSDPEISTIRNIGSHRIRNSSTVLTRNGEKSLLSSRGLFKKVKAPPRDRYQIITQHEKDEIICDDTNLAFERTDDLVVVQVFQQGRTTEDKQNMFAALADHLSTECGLEKTDLVISCVENKSEDWSFGLGEAQILNGKL
>A0A0M2CV01
MPLVRIDVIEDRRTPEQLRELADTVQDVMLDTFAAPPRDRYQIITEHRPGQIIAEDTGLGFTRTDDLVIVQVVQQGRSEAQKQAMYRALADRLRARTGLDPQDLIVSVTENTREDWSFGEGVAQFLEGRL
>A0A094HXD4
MSGPSTVLVIGASRGIGLALVQQIVSVSTSHSLMVRKVKTYMPNLQKQLTCYPSANVYATARDVAKASDLQSLAALNRGKLHLITADVMDPNSIKAAAAEISQRTDSLDHVIYNAGILRGVGKNILEIGIEPLKENLETNVFGAYYSAVEFTPFLLNSKFERKSLVLMSSNFGSIALADTLFQLKTAAFGTDFEPTAMYNISKTTLNRLGKELDQLLRPQGVPVLLLHPGLVKTDMNPFGNIDLKESVIGIVDVISKYSVATKENYVGWNSINKITANFKEQLVSIEGLSDPEISTIRNIGSHRIRNSSTVPTRNGEKSLLSSRGLFKKVKAPPRDRYQIITQHEKDEIICDDTNLGFERTDDLVVVQVFQQGRTTEDKQNMFAALADHLSTECGLEKTDLVISCVENKSEDWSFGLGEAQILNGKL
>B8N5I4
MPLVRIDLVKGVRSPDEIRKLANVVQEVMRKHFHAPERDRYQIITQHEPYELICEDTNLGMERSNKLVIIQILQQGRSAEQKLATYRALQERLFESCGLPGEDLIISCAENSKADWSFGEGEAQFLAGTL
>A0A0U4CDK9
MPLVHLHLVEGRRTPEEVRRLADVVQQTLLDVFAAPERDRYQLISEHKPGFMIAEDTGLGIERTDDLVILQITQQGRDLDQKRALYATLAERLEAECGLAPSDLIVSLTENTKEDWSFGNGVAQFVEGQL
>A0A0S9PXP3
MPLVRIDVTAGRTPEELRRLADVVQEVMLDVFAAPARDRYQVVTEHPAGQIIAEDTGLGYERTDGIVVVQVFQQGRDAEQKQALYRALADRLEEHCAVRPQDLIVSVSANEKEDWSFGEGRAQFLDGGL
>A0A0Q9A9S1
MPLVHLHVIENRRTAEQLAHLADVVQDVMLEHFEAPNRDRYQLITEHRRGQILVEDTGLGYERTDDVLIIQIFQQGRSLRHKQAAYRALADELELRAGLSPSDLIVSMVEYTRADWSFGGGEAQFVEGRL
>A0A139IKW4
MPYFQIHVVRGVRSKEETRELADIVQQCSLDHFNAPSKDRYQIITQHDPDELICEDTELGFTRTDRLVFIQIFQQGRDAKTKQALYAALAEKLKEKCGLDGQDLIVTVSRNEMEDWSFGHGSAQFLTGELPKK
>C7ZR15
MPLVRIDIVKGVRSPDQVKKLADVVQRVLLDHFNAPPRDRYQIITQHEDYELICEDTNLGLTRSRGLVVIQIFQQGRTEEQKKTTYKHLFESLSRYCGVSGDDLIISCLENTRADWSFGNGEAQFLTGRL
>W7BDL4
MPLLRFDLIKGRKPEEIKKLVDTAHEAMVEAFEVPSSDRYQIVHQHEPYEMIIQDTGLGFTRTKSFVLLSIVSKKRTSEQKQRLYALTAERLDLICGITSTDLMISITENDNDDWSFGLGEAQFLTGKL
>H6MXL8
MPLVHIHVTEGRRTDAELRRFADVVQEVMLDHFAAPARDRYQVIAEHKPGRIILEDTGLGFERTDDAVVIQIFQQGRSLDQKRAAFGALADRLHAETGLRRADLVVSVASNTREDWSFGDGVAQFVDGVLA
>A7Z5L4
MPLLRFDVIEGRDDAALKKLLDTAHYAMVKAFDVPVTDRYQIVHQHRPHELIIEDTGLGFKRSKDLVIISIVSKARTEHQKETLYQLMADQLKTECGISPEDVMISITENGNADWSFGLGEAQFLTGKL
>A0A0K6M0U7
MPLLRFDIIEGRDDAALKKLLDTAHYAMVKAFDVPVTDRYQIVHQHRPHELIIEDTGLGFKRSKDLVIISIVSKARTEHQKETLYQLMADQLKTECGISPEDVMISITENGNADWSFGLGEAQFLTGKL
>D2S6L3
MPLVRIDVIEGRRTPEELRRLADAVQEVVLDVFAAPPRDRYQVITEHRPGQIICEDTGLGIERTDDLVVLQVFQQGRSEEQKRALYAGLAQRLEEAAGLSPSDLVVSVASNTREDWSFGLGRAQFLEGDL
>G7VXY7
MPLLRFDLIKGRDKASLKKLLDVTHQVVVEAFDVPERDRYQIVHEHPADHMIIEDTGLGFNRTDNLVVLSIISKARPKEKKQKLYSLLAERLEAECGIAPTDLMVSIVENNDDDWSFGLGEAQFLTGKLS
>A0A0R1TX73
MPLMKIDMLKGRTEQEIRDILDISYRVMLDAFNAPEGDRYQVVTQHEPYEMQILDTGLGIERTKDVLIFSLTTRPRTTEQKQAFYNQLVSALHEQLGIATSDVVINLTVNADEDWSFGYGKAQFLTGDL
>H6CPH3
MPLLRFDLIKGRDKASLKKLLDVAHQVVVEAFDVPERDRYQIVHEHSADHMIIEDTGLGFNRTDSLVILSIISKARPKEKKQKLYSLLAERLEAECSIAPTDLMVSIVENNDDDWSFGLGEAQFLTGKLS
>A0A074W909
MPLVKIDVIKNVRTLGEIQHLADVIQTVLLNTFAAPPRDRYQIITQHEPYEMIFEDTGLSIPRTEKLVLIQIFQQGRSTEQKQAFYAALAERLGKECCVPKTDLVVTVSANTKDDWSFGLGRAQFVTGDL
>A0A0F7SGU9
MPLIKIDLIRGVRSMPEIKKIADVVQEIMLAKFRAPPRDRYQIITQHEEGEIIFEDTGLNFERTNKIVFIQIFQQGRTAEMKMAIYKDLAKRLHQECDVPPTDLMVSCNENTKADWSFGMGRAQFLEGDL
>Z9JR86
MPLVRITLQEGRSAAELRRLADIVQDVMLEHFAAPPGDRYQILEQLPVGSIIAEDTGLGIERSEGVTIIHITQQGRGDAQKQAVYAALAERLGEAGLVRPEDLIVSVVENGREDWSFGHGRAQFLTGEL
>C3JW70
MPLVRIDLVEGRRTPSQLRVLADAVHQVMLDHFAAPDRDRYQIITEHQPHQIIVEDTGLGFDRTDDVVIIQILQQGRSELQKTNVYRALANGLESAAGLRPDDLIVSVSGNSRADWSFGHGVAQFLDGPL
>A0A074VNL7
MPLVKIDMIKGVRTPEEIKKLADVVQEIMLAKFAAPPRDRYQVITQHEPYELIFEDTGLGIQRTNKLILIQIFQQGRYADQKQAIYADLAERLEKECGVPKTDLVVSCSANTKEDWSFGLGRAQFLTGDL
>A0A0R2F2Y9
MPKMNIDMIKGRTPDEIKQILDISYEVMLAAFGAPDGDRYQIVTQHEPYEMQILDTGLGIERTDKVLVFSLVTRPRTTEQKVNFYNNLVSELHEKTGLRKEDVMINLVVNSDEDWSFGYGEAQFLTGKL
>A0A1C0UGJ5
MPLLKFDLIQGRSEEQVRKLLDTTHQAMVQAFDVPSSDRYQSVTQHRPGELVLEDTGLGYTRSNDVVVLTVISRQRTQEQKVEFYRLLAQNLQASCGLSPDDLIVALVENTDADWSFGRGRAQFLTNEL
>U1ZUC9
MPLLKFDLIQGRNDKELRLLLDTAHQAMVQAFDVPASDRYQCVTQHRPGELILEDTGLGYPRSDKVVLLHIVSRPRSESQKVQFYRLLAERLEQNCGVSPNDLIIALVENSDADWSFGRGRAQFLTGEL
>M2WDV0
MPLVRMTMHEGRTPQEKRRLADIVQEVMLEHFAAPPGDRYQILEELPLGSIIAEDTGLGIERSDGIVIVQITQQGRSDEQKQAVYRELAARLDQADLVRPEDLIVSVVANERADWSFGHGRAQFLTGEL
>A0A0Q5R1S0
MPLVHIHLIENRRTTEQVRALADVVQEVLLEHFAAPPRDRYQLITEHKPGGIIAEDTGLGFERTDDIVLIQIVQQGRDTDQKQATYRALADRLGAECGLAGTDLIVSVVENTQADWSFGNGTAQFVTGDL
>A0A0D0SMH0
MPLIKIDMLKGRTKDEIKSILDISYRVMLEAFEAPEGDRYQIVNQHEDYEMQILDTGLGVERSDQVLVFTLVTRPRTETQKTNFYHNLVSALNTQLGIRTEDIMISLVENTDSDWSFFNGKAQFLTGDL
>A0A074WT94
MPLVKIDMIKGVRTPDEIKHLADVIQEIMLAKFAAPPRDRYQVITQHEPYELIFEDTGLGLQRTDKLILIQIFQQGRSTQQKQDVYAAIAERLEKECGVPKTDLVISVARNEKEDWSFGMGRAQFLTGEL
>A0A074U0H4
MPLAMIDTIRGEYDERELRTLMDAVQDAVVEAFDVPATDRYQILTQHEPFELVALDTGLGIERSARLVIVRLASKQRSEEAKVSLYRALAQNLRERLGIEGNDLVVSITENGDADWSFGHGTAQFLTGELG
>J2JKD9
MPLVHIHVIENRRTPEQLRHLADVVQDVMLEHFAAPDRDRYQIISEHKPGQIIAEDTGLGFERTDDIMVVQVAQQGRSQEQKKAMYRALADRLHTETGLAPTDVIVSVLANTRDDWSFGNGIAQFVEGHL
>A0A0A2N8B6
MPLLKFDLIQGRNDKELRLLLDTAHQAMVQAFDVPATDRYQCVTQHRPGELILEDTGLGYPRSDKVVLLHIVSRPRSENQKIQFYRLLAERLEQNCGVSPNDLIIALVENSDADWSFGRGRAQFLTGEL
>H0RDW4
MPLVHIHVTEGRRTDAELRRFADVVQEVMLDHFAAPARDRYQIITEHKPGRIILEDTGLGFERTDDAVVIQIFQQGRSLDQKRAAFGALADRLHTETGLRRADLVISVAANTREDWSFGDGVAQFVDGVLA
>A0A0R2NNZ7
MPLMKIDMLQGRSETEIKQILDVSYEIMLDAFDAPVGDRYQIVTQHAPYEMQILDTGLGIERTDKVLIFSLVTRPRTEPQKQAFYKNLVTALHDKLGIAATDVMINLTVNSDADWSFGNGEAQFLTGKLS
>D5DA95
MPLLRFDVIEGRDEKELKALLDATHRAMLEAFGVPERDRYQIVHQHPAHEMIIEDTGLGFERSKDLVIISVTSKQRTEEQKQALYKLIVKELGESCGIQPNDIMISIVENGNADWSFGMGEAQFLTGKL
>V6Q330
MPLVKFDLVKGRSQQEITHLLDVSHRIFLDALELPEGDRYQVVTQHEPYELVMEDTGLGFERTHQRVLVTVVSRKRTTEQKEKLYEQLQQALYKECQLKPEDLMINFVINEDEDWSFGFGKAQFLTGDLQ
>X0M228
MPLVRIDIVKGVRSPEQVKKLADVVQRVLLDHFNAPLAIVTKYVEAVA
>W9NHD9
MPLVRIDIVKGVRSPEQVKKLADVVQRVLLDHFNAPPGDRYQIITQHEDYELICEDTDLGLTRSRELVVIQIFQQGRTEEQKKATYKYLFENLSRYCGMSGDDLIITCLENTQADWSFGTGEAQFLTGRL
>X0PFR7
MPLMKIDMLKGRPEAEIKRILDISYAVMLKAFNAPVGDRYQIVTQHEPYEMQILDTGLGFERTDKVLIFSLVTRPRTTEQKQVFYANLVQELHDKLGLRREDVMINLSVNTDEDWSFGNGEAQFLTGKL
>V5FSC9
MPLVKIDLIKGTRTPEEIKGLADVVQQVMLKHFDAPERDRYQIITQHEPYELICEDTNLGLERSNKLVILQIFQQGRSTEQKQATYKALHESLSQQCGLRGEDLIISCTENTKADWSFGMGEAQFLTVLLEMSAVETVKAPEKAVEDIEGGIYENSSNQEDVTPGQRAISASERALILKQDLRIVPLCAGIYLLCYLDRSNIGNAKVLDAETHNDLLSETHMTSFEYTIALMVFLIAYALFEVPSNYFLKKLRPSRWIAFLMLSWGAISMGLGGAHTYAQVTGIRFLLGVVEAGLFPGLVYYLTFWYRTSERSIRVALILASATLAGAFSGAIAYGVGHINGANGLSAWRWLFIIEGAPSCASAFLIWFLLPDYPETAKWLTTEERELAMTRLKDEGSKGNAKAMSWNDAKAVLTDWRLYAHYAVYFGISTPFSSLSLFTPSLTAGLGYSSLKAQLMTVPPWAVAYVVTVAASWSADHFNSRGLHSAAFAFIGAMGFLASAVLPADAYLHRYGCLIVATSGSFACIPPLLGWLSSNIHSTAGAGLAIAMNVSFGAPGQIVGVWIYKANEAKRGYPTGHWTNAALLLFVAAGCVLLRLYYGFLNSKRNGQANGKRFAY
>A0A0V8CNJ5
MPLMKIDMIKGRTEEDIKKILDISYKVMLESFDAPEGDRYQLVSQH
>A0A0U3H962
MPLVRIDVIEHRRTSEQLRELADAVQDVMLETFAAPARDRYQIITEHRPGRIIAEDTGLGYTRSEDVVVVQILQQGRDEAQKRAVYRALAERLRERTGLDPQDLIVAVSANTRADWSFGEGQAQFLEGRL
>A0A0S2JUV7
MPLLKFDLIQGRNDEELRLLLDTTHQAMVQAFDVPASDRYQCVTQHRPGELVLEDTGLGYPRSDKVVLLHIVSRPRSEIQKVQFYRLLAERLEQNCGVSPNDLIIALVENSDADWSFGRGRAQFLTGEL
>W9YH97
MPLVRIDVIKNQRSGQELRLLADTIQQVLQDHFHAPPRDRYQIISQHEPDELICDDTGLGLDYARTDQLVVIQIVQQGRDAATKQKTFAALADALASRCGLKGGDLIISCVGNAREDWSFGYGEAQFVTGRL
>G2RRX6
MPLLRFDVIEGRDEKELKTLLDATHRAMLEAFGVPERDRYQIVHQHPAHEMIIEDTGLGFERSKDLVIISVTSKQRTEEQKQALYRLIVKELGESCGIQPNDIMISIVENGNADWSFGMGEAQFLTGKL
>I0BG02
MPLLRFDLIEGRSPESLKKLLDNCHQAMVDAFQVPVRDRYQIVHQHPPQELIIEDTGLGYPRTNDIVIISVVSKTRTPEQKQKLYALLAERLEQECGIAPTDLMVSITENSEADWSFGLGKAQFLAGLL
>L2TMV3
MPLVHIHVIENRRTPEQLRHLADVVQGVMLEHFAAPDRDRYQIISEHKPGQIIAEDTGLGFERTDDIVVVQVAQQGRSQEQKKAMYRALADRLHDETGLAPTDVIVSVLENTRDDWSFGNGVAQFVEGHL
>A0A0G2EKL0
MPLVKIDLIRNAYTPTEIRHIADTVQNVMLACFNAPPRDRYQIITQHEPYEMICEDTGLQGLPRGEKLIFIQIFQQGRTREIKEKTYAELFDKLKGAVGIGPGDLIISVAANTKEDWSFGAGRAQFLTGEL
>S6FGK8
MPLLRFDVIEGRDDAALKKLLDTAHYAMVKAFDVPVTDRYQIVHQHRPHELIIEDTGLGFKRSKDLVIISIVSKARTEHQKESLYQLMADQLKTECGISPEDIMISITENGNADWSFGLGEAQFLTGKL
>W9LDC9
MPLVRIDIVKGVRSPDQVKKLADVVQGVLLDHSNVPPRDRYQVQGTGHKDITQCHS
>A0A172XJD1
MPLLRFDVIEGRDDAALKKLLDTAHYAMVKAFDVPVTDRYQIVHQHRPHELIIEDTGLGFKRSKDLVIISIVSKARTEHQKETLYQLMADQLETECGISPEDVMISITENGNADWSFGLGEAQFLTGKL
>H6NHC8
MPLLRFDLIEGRSPESLKKLLDTCHQAMVDAFQVPVRDRYQIVHQHPPQELIIEDTGLGYPRTNDIVIISVVSKTRTPEQKQKLYALLAERLEQECGIAPTDLMISITENSEADWSFGLGKAQFLAGLL
>A0A0H4RNJ1
MPLLRFDVIEGRDEKELKALLDATHRAMLEAFGVPERDRYQIVHQHPAHEMIIEDTGLGFERSKDLVIISVTSKQRTEEQKQALYKLIVKELGESCGIQPSDIMISIVENGNADWSFGMGEAQFLTGKL
>F6EHP6
MPLVRIDVIEGRRDAVELRTLADVVQQVMLDTFAAPDRDRYQIITEHKLGQIIAEDTGLGFERTDDVVIIQVTQQGRTQDQKEAMYRELAAKLERETGLAPSDLVVSITENTRADWSFGHGEAQFLTGRL
>A0A0R2C567
MPLMRIDMLKGRQPEEIQALLDISYRVMLKAFDAPEGDRYQIVTQHEPYEMQVLDTGLGFKRTDQVVVFSLTTRPRTEPQKQAFYHDLVAALHDQLNMRPEDVMINLTVNTDADWSFGRGQAQFLTGDL
>A0A0G0AGV9
MPFVKIDVIRGRRSPEQLKKMGDVIQQVLIDTFAAPERDRYQIFSQHEPWEVICWDTGLGFERTDDIVSIHIFAQGRNRDQKMAMYAALGERLEKECGLKGNDLLISVTPNAKEDWSFGYGRAQFLTGEL
>A0A0A0TPZ3
MPLLRFDVIEGRDDAALKKLLDTAHGAMVKAFNVPVTDRYQIVHQHPPHELIIEDTGLGFKRSKDLVIISIVSKARTEHQKETLYKLMAEQLETECGISPEDVMISITENGNADWSFGLGEAQFLTGSL
>C0XJJ0
MPLMRIDMLKGRTEDEIKRVLDISYHVMLKTFGAPNGDRYQIVTQHEPYEIPVLDTGLGIKRTDRVIIFNLVTRPRTTEQKQQFYQQLVDRLHEKLGMRKEDIVVSLVVNSDEDWSFGLGKAQFLTGDL
>A0A094AQY2
MPLVKIDIVKGARTREEIKKLAASIQEVMVDHFGAPELDRYQIVTQHEEYEVMCEDTGLGYSRSNKLVIIQIFQQGRSDEQKQAAYKALQEILYSTSGLSGEDLIVSCVENTRADWSFGMGEAQFLTGKL
>D0V3Y3
MPLLKFDVIHGRTDEQLRTLLDVAHQAMVQAFDVPFSDRYQSVTQHRPGELILHDTGLGYTRTAQVVLLTVVSRPRSEDQKTAFYRLLAERLQAACDLSPDDLIVSLVQNSDADWSFGGGRAQFLTGEL
>L8DI83
MPLVRIDIIENRRTPDQVKKLADIVQDVMCETFDAPPRDRYQIITEHKPGNLIAEDTGLGFTRTDDLVMIQITQQGRDEHNKKALYSTLAERLKEQTGLSGDDLIIAVSENTPADWSFGHGVAQFLEGQL
>D0L5B9
MPLVHIHVTEGRRSDDELRRFADVVQDVMLEHFAAPDRDRYQIITEHKPGRIILEDTGLGFDRTDDAVVIQIFQQGRTLDHKRAAFRALADRLESETGLRPADLVISVSENTREDWSFGEGVAQFVDGSLA
>A0A0C2VC80
MPLLRFDLIQGRDKASLKKLLDVVHTVIVEVFGVPERDRYQIVHEHPAEHMIIEDTGLGLHRTNNLVVLSIVSKARPKENKQEFYSLLSERLEAECGIAPSDLMVSIVENSDSDWSFGRGEAQFLTGKL
>G9MFC4
MPFVKIDVIKGRRSPEQLRKLGDVIQKVLIDTFNSPERDRYQIFSQHEPWEVICWDTGLGFERTDDLVSIQIFAQGRNRDQKMAMYTAFGERLEKECGLKGNDLLISVTPNTKEDWSFGYGRAQFLTGEL
>A0A0F0IDD0
MPLVRIDLVKGVRSPDEIRELANVIQEVMRKHFDAPERDRYQIITQHEPYELICEDTNLGMERGNKLVIIQILQQGRNAEQKLATYRALHERLFESCGLAGEDLIISCAENSKADWSFGKGEAQFLAGTL
>W9XYF3
MPLVKIDMIKGVRSPAEVRKVADVVQDVMLSTFNAPPRDRYQIVTQHEPYEIICEDTNLGLTRSEQLIVIQIFQQGRSTEVKQATYKELARKLEEECGVKGNDLIISVAQNTKEDWSFGMGRAQFLTGEL
>A0A0M7CM06
MPLLKFDLIQGRNDEELRLLLDTAHQAMVQAFDVPASDRYQCVTQHRPGELILEDTGLGYPRSDKVVLLHIVSRPRSEIQKVQFYRLLAERLEQNCGVSPNDLIIALVENSDADWSFGRGRAQFLTREL
>A0A0U0I5P3
MPKMNIDMIKGRTPDEIKQILDISYEVMLAAFGAPDGDRYQIVTQHEPYEMQILDTGLGIECTDKVLVFSLVTRPRTTEQKVNFYNNLVSELHEKTGLRKEDVMINLVVNSDEDWSFGYGEAQFLTGKL
>B8MDG5
MPLVKIDVVRGTRSPDELKVLADVIQQAMRDHFNAPERDRYQIITQHEDYELICEDTNLGFSRSKDLVIIQIFQQGRNDQQKQEVFKALHESLFQKCGLSGEDLIVCCAQNTPADWSFGMGVAQFLTGQL
>M5P6E7
MPLLRFDLIEGRDEKALKTLLDTAHCAMVEAFNVPERDRYQIVHQHPANELIIQDTGLGLNRSKDLVVISITSKTRTKSQKEKLYALLAEKLEAECGISPEDVMVSITENGDADWSFGLGEAQFLTGKL
>W7CVJ2
MPLLRFDLIKGRDAADVKKLLDTAHDAMVEAFDVPASDRYQVVHQHEPYEMIMEDTGLGYERTEKFVLLSIVSKKRTAEQKQRLYTLTAERLASICGIPSTDLMISITENEDADWSFGLGEAQFITGKL
>M2N5I9
MPNFNLHIIKGSRTPEEVKKLADVVQQCSLDHFNAPPRDRYQVITQHEPYELIFEDTNLGIKRTDKLLFIQIFQQGRTAEVKQNFYAKLAESLKQECGLEGNDLVITCLRNEKEDWSFGYGRAQFLTGEL
>A0A074LPY9
MPLLRFDLIKGRDKASLKKLLDVAHQVVVEAFDVPERDRYQIVHEHPADHMIIEDTGLGFNRTDSLVILSIISKARPKEKKQKLYSLLAERLEAECGIAPTDLMVSIVENNDDDWSFGLGEAQFLTGKLS
>A0A074WLZ6
MPLVKIDVYKGVRSPAELQVLADTIHEALMHAFSAPLKDRFQVITQHEPGELIIQDNGLGFQRTNKLVLIQIFQQGRDVAAKQALYNSLAMLLGERCGLAGTDLMVSLSENKKEDWSFGDGKAQFLTNEL
>R2PES7
MPLMKIDMIKGRTEKEIKQILDISYQVMLNAFHAPEGDRYQIVNQHEDYEMQILDTGLDFKRTGQVIVFSLVTRPRTTEEKQTFYSQLVKELNEQLGIRTEDVMINLTVNSDEDWSFGFGRAQFLTGEL
>A0A0U1LMA3
MPLVKIDVIKGERLPKELKELADVVQEVMLKHFNAPERDRYQIITQHEPYELICEDTNLGLNRSNKLVILHIFQQGRNSEQKKALYKALHEQLSEVCGLSGEDLIISCAENTKSDWSFGMGEAQFLTGTL
>C2CZD0
MPLMRIDMLKGRTEDEIKQVLDISYHVMLKTFGAPNGDRYQIVTQHEPYEMPVLDTGLGIKRTDRVIIFNLVTRPRTTEQKQQFYQQLVDRLHEKLGMRKEDIVVSLVVNSDEDWSFGLGKAQFLTGDL
>A0A074XWN7
MPLVKIDMIRGVRTPEEIKKLADVVQEIMLDKFAAPARDRYQVITQHEPYELIFEDTGLSIPRTDKLILIQIFQQGRDAEKKQAIYAALAERLENECGVPKTDLVVSCSANTKEDWSFGLGRAQFLTGEL
>S2YB35
MPIIKIDLIKGKDEAYIKEVLDISYEVMLEAFHAPVGDRYQIVTQHEAYEMQILDTGLGVERTTDVLVFTLITRPRTEEQKTIFYRKLVESLHQKLGIRKEDVLISLVENTDANWSFFNGEAQFLNGDL
>A0A0V8BIV9
MPLMKIDMIKGRTEEDIKKILDISYQVMLESFDAPEGDRYQLVSQHEPYEMQVLDTGLGISRTSEILVFSLISRPRTTTQKQNFYKNLVSELHDKMKIRKEDIMINISINTDEDWSFFGGRAQFLTGEL
>A0A0Q3WSJ6
MPLLRFDLIEGRNEETLKKLLDSAHRAMVEAFQVPESDRYQIVHQHPPHELIIEDTGLGYKRSKDLVIISIVSKKRTVKQKETLYSLLARNLEAECGISPQDLIVSITENSDADWSFGLGEAQFLTGSL
>F8FR54
MPLLRFDLIEGRSPESLKKLLDTCHQAMVDAFQVPVRDRYQIVHQHPPQELIIEDTGLGYPRTNDLVIISVVSKTRTPEQKQKLYALLAERLEQECGIAPTDLMVSITENSEADWSFGLGKAQFLAGLL
>A0A0F4GVY6
MPYFQIHTIRGVRSKEEIRKLADVVQDCSLKHFDAPQKDRYQIITQHEPGEMICEDTNLGLERTDKLVFIQVFQQGRDAETKQALYAALAEQLKKECGVEGNDLIVTVSRNEKEDWSFGNGRAQFLTGEL
>A0A024M187
MPLVHIHVIEGRRTPAQLRQVADTIQDVMLEYFAAPERDRYQIITEHKPGQIIAEDTGLGFDRTDDIVLVHVFQQGRTSDQKQETYRALAQRLREQTGLKPADLIVSMVENSRADWSFGDGRAQFIEGLL
>A0A0J1BQR6
MPLVRIDVTENRRTPEQLRALADVVQGVMLDTFAAPPRDRYQIITEHRPGQIIAEDTGLGLSRTDDLVVVQVVQQGRSEAQKQAMYRALADRLEQRTGLDPQDLIVSVTENTREDWSFGRGVAQFLTGEL
>A0A086BLE8
MPLVRIDVVKGERSDKELAELADVIQEVLVKTFNAPPKDRYQIIHEHKKGLIKTLDTGLGYPRTNKIVILQITQQGRTRTQKQAMYEAMGKSLEKIGVPQTDLIISVSENTLEDGFLGLNKA
>A0A086BLE9
MPLVRIDVIEGRSDKELTLLADTIQEVLIETFAAPELDRYQVIHEHRKGLIKALDTGLGYKRTDQLVLLQITHQGRNRQQKEKMYAAMSQKLEKIGISPTDLIISLIENNKEDWSFGLGRAQFLTGEL
>B1YJI0
MPLLRFDVIEGRSDEELKLLLDTAHEAMLEAFDVPERDRYQIVHTHKANEMIIEDTGLGLTRSNQVVVISVTSKTRTEEKKQALYRLLAERLEAVCGLSPADLMVSIVENDAADWSFGLGKAQFLTGDL
>A0A0N0UTH7
MPLMRIDVIKGHDKEYLKQLMQVSYEVMLDCFGAPEGDRYQILTQHEDFEMNILDTGLGIERTNDMVVFSLTTRPRTEEQKLKFYHDLAEKLEQTIGLKKSDLMINLTTNTDTDWSFGNGIAQFIDGPLK
>A0A0B6AIA8
MPLLRFDVIEGRDEKELKALLDATHRAILEAFGVPERDRYQIVHQHPAHEMIIEDTGLGFERSKDLVIISVTSKQRTEEQKQALYKLIVKELGESCGIQPNDIMISIVENGNADWSFGMGEAQFLTGKL
>A0A0Q9QBR9
MPLVRIDLQEGRSATEVRRIADVVQEVMLEVFAAPPRDRYQIVTEHPVGHVIAEDTGLGFERTEGVMVVQIFQQGRSDRQKQAAYAELARRLEQDCGVAPTDLVISVVANERADWSFGLGRAQFLEGDLP
>H6CPK7
MPLTRIVTLEGRSSEAKARIKEVVSQTIVDKLQVPENDRFLIIEEHNQENFSFDPNCLDIERSDGFLIVQIILNAGRSSEVKKEFYAALAEQLHQQCNIRTEDVFINLIEVTKDNWSYGNGIAPFIV
>G7VP80
MPLTRIVTLEGRSSEAKARIKEVVSQTIVDKLHVPENDRFLIIEEHNQENFSFDPNCLDIERSDGFLIVQIILNAGRSSEVKKEFYAALAEQLHQQCNIRTEDVFINLIEVTKDNWSYGNGIAPFIV
>A0A074LQZ2
MPLTRIVTLEGRSSEAKARIKEVVSQTIVDKLQVPENDRFLIIEEHNRENFNFDPNCLDIERSDGFLIVQIILNVGRSSEVKKEFYAALAEQLHEQCNIRTEDVFINLIEVTKDNWSYGNGIAPFIV
>A0A0Q7TFH4
MPLTRIVTLKGRSSEEKAQIGEIVLQTIVDKLHVPANDRFLIIEELEREHFSFDPTCLDIERSEGFLLIQITLNAGRSADVKKEFYAELAEQLHQQRDVRKEDVFINLIEVTKENWSYGNGEAPFIV
>A0A120QN52
MPLTRVSMIKGRSLEAKNEIRDIIGQVIVDHLKVPSDDRFLIIEELEKENFNFHPTCLEIERSDELLIVQIFLNIGRPTEMKKEFYKELSKQLHQSANVRTEDLFINLIEVTQDNWSYGDGIAQFAL
>A0A127Q5E1
MPLVTITVRKPKSAEFKAGVLDAVHAALLSSGVPATDKFQRVIELDPEDFRYDPGYPDLKSARTENFVLIEILWSVGRSVKVKRKLLEELMATLSGQGLNTEEVMVCFKETSWENWSFGGGRLIHA
>A0A0T2ZKL0
MPLVTLTVRQSASPALKAGILDAVHAALVSTGVPPADRFQRVLALSEEDFRFDPRYPDLDSDRTPDFALIDILWSAGRSVKVKRALLAHLMASLAVAGVQTEQVMVCFQETTWENWSFGGGRMPHV
>A0A0Q8F3F2
MPLVTLTVCAPKDAAFKASVLDAVHAALIASGVPATDRFQRVLELPAEDFRYDASYPDVAGARDGDFVLIEILWSAGRSVKVKKALLADLMQRLQAAGRDPENVMVCFKETTWENWAFAGGRLLHT
>A0A0L6VXE5
MPLVTLTVRKPKSPEFKASVLDAVHASLVSTGVPDTDKFQRVLELDAGDFRFDTGYPDVATARTEDFVLIEILWSVGRSVKVRKKLLAELMERLRAAGLDPENVMVVFKETSWENWAFAGGRLIHA
>A0A127K021
MPLVTLTVVRPKSTEFKTSVLEAVQDALVAIGVPAADRFHRVLELAHEDFRFDRSYPDVQGARTDDFILIEVLLSAGRSVKIKKQFLSVLLDGLTQAGHDRENLMVVFKETTWENWAFAGGRQIHV
>A0A0N1B6Z4
MPLVTFTVRKPTTTGRKSALFDAVHQALVASGVPATDLFQRCLELSEDDFRFDPSYPDAASPRTTEFALIEILLSVGRSVKIKRKILADIMAGAQAAGLNPEHVMVVFKETQWENWAFAGGRQIHA
>A0A0Q8E919
MPLVTVTVRKPKDAAFKSSVLDAVHAALVASGVPATDRFQRVLELSDEDFRYDPAYPDVAGARDDDFVLIEILWSVGRSVKVKKALLADLMQRLHAAGRNPENVMVCFKETTWENWAFAGGRLIHT
>A0A0Q6RYV0
MPFVTLTVRKPKTAEFKDKVFAAVHAALVATGVPDTDRFQRVLELDAADFRYDSHYPDVTTTRTDDFVLIEIVWSVGRSVKVKKKLLAELMDHLRASGFDPENVMVVFKETNWENWSFAGGRILHT
>A0A0D9ARK7
MPLVTLTVRKPKSSAFKSGVLDAVHAALVSSGVPPTDKFQRVLELSEEDFRFDASYPDLTSERTADFVLIEVLWSAGRSVKVKKKLLDDLMPRLSEQGLNPENVMVCFKETTWENWSFGGGRFIHT
>A0A127QZ32
MPLVTITVRKPKSAEFKAGVLDAVHAALLSSGVPATDKFQRVIELDAEDFRYDPGYPDLKSARTENFVLIEILWSVGRSVKVKRKLLEELMATLSGQGLNTEEVMVCFKETSWENWSFGGGRLIHA
>J2WAH6
MPAVRIETRRGWIGDRRPDILEAVQRALLAGLEVPSDDCCTSLIEYDADAIIVPPGNGPAYLVIEIKLFSGRPLDAKRRLYAAMVNELSAFGIPAGDIETILVEIDPVNWGLRGLPACELDLDFKTDG
>A0A0B4XAU8
MPATRIETRRGWIGERRLELIEAVQRGLQTGLRIPDHDRCIRLIEYDADALITPPGKGPFYLVIEIILFAGRSLEAKRRLYSALTEELAAFDVPAQDIKIVLVESDPANWGIAGLPASEIDLGYKIKV
>A0A106YK38
MPIVKIEERGPRTALEKKRLVETAYDALKATLCVNHEELQARYSTFDAEDFFAPNGAADYVSLEITLFAGRSLDVKRRLYRRVVDNVATLRGIDPACVLVLLREEPFDNWGMRGGQAATDLRFDYAIQI
>A0A0J7LV72
MRRTAGPCYSIFDAEDFFAPQGATHYLSIEITLFAGRSLNTKRRLYRRVVDNVVTLRGIDPVRVLMLLREEPFDNWGMRNGHAAIDLRFDYMIEMNVRTRGDEPHLDTALLNDALPVAGVAFWANGEAVVMATADPALLTVRLRCGAVSKRQSGVAKRDMTRSRLF
>E5AU67
MFHGKSTDHCSGKLIMPLIKIEEQQPRTADEKVRLVDLLFSVLRQTLGVSPNELQARYQTFEPEDFYPPAGTGEYLGIEITLFAGRSLDVKRRLYGRIVAEVAQARQIDPSRILVLLREEPLDNWGLHGGRAATDLKFDYAIAI
>A0A089PXK9
MPVLHLTLLKGKNEAYLDAVSSSVQQALVEAFEVPAADLFQVFHESEKSALRFDRHYMAGPRSDNWLLIEITAGKPRSIETKKRFYQTLTEKLAAAPGIHPNDVMVVIRHNSSEDWSFGGGVASLHRE
>R0FQI8
MANAPGIAPEDVMVVITTTDAQDWSFGGGRAGITAAAADA
>A0A089UC75
MPVLHVTLLKGKTEAWLAAVSSSIQRALVEAFEVPETDLFQVFSEQDKSALRFDRHYMAGPRSDDWLLIEITAGKPRSIETKQRFYRVITEQLAESPGIHPNDVMVVIRHNNAEDWSFGGGKASLLPE
>A0A0P0Z950
MPATRIETRRGWVGARRAELLQAVQRALVEGIRIPEDDRNIRLVEYEKDCFLVPPDAGEGFLSIEVTLIAGRTLEAKRRLYAALVREMAAFGVEPRDVRVILIEPPAQNWGVSGRPASEVDLGFAIEV
>A0A0F5FMC4
MPSTRIETRRGWLGARKRDFLEAVQGALVAGIRIPEADRCVRMAEYDEEAFILPGHVGSNYTVIEISLFTGRSLDAKRRLYAALVAAVEPFGLAAHDLKVILHEVPRENWGLRGKPGSEIELGFTVEV
>A0A0Q7E3B7
MPSTRLETRAGWIGDRHAALIAAVQRALVEGIRIPEQDRDIRIIEYPAHAFAPPDGKSVNYTVLEITMFSGRSVDAKRRLYAALVSELGVFGIAPSDLKVVLHDVPRENWGLGGKAAVDIELGFKVEV
>I4Z0Y3
MPATRIGTRRGWLGNRRGELVEAVQRALQTGLLIPDNDRCIRLTEYDDDAMLAPPEKGPSYLLIEVTLFSGRSVEAKRRLYAALVEELEPLGIPAGDIKTILIEVDSVNWGLQGVPASEIDLGYKIDV
>Q215U6
MPSVRIVTGEWARDRCTELIEAVQAAMVSTIKIPDWDRDITVDVYDATRRAVPTGKSDRFTRVEIKLFSGRSIEAKRALYRAIVDNLAALGVPELETKIILVEVPTPNWGLRGGIAGSEIEIGFKLDV
>A0A0J6NQG4
MPIVRIEDAAARTPAQRQAIVHCVYDALRAVFGVSDEELQARYQRFAPDDLLPPGGDPDYLHIEITVFAGRKPDTKKKLYAKLAADLAALLDIAPASVLILLREEPAENWGMRGGQSASDIDFGYAIAV
>I2K8T0
MAQVKIYGIDTHLDLIKEQLSDVIHDCVVEALQFPEDKKFHRFFPMKKENMFYPENRSQAYTIIEIMMMEGRTVQTKKRLIQLLFERIRKELRIQAIDIEIVMQEAPAYQFGFRGMAGDEMLLDYKVVI
>N8R1W1
MPLSKIEVCYSHAPETVQALMHAVIQAQREVLQIPEHDRQIRYIEHRPEHFWIPPNKSEKYTLIEICMFYGRSLETKKKLYQTLVKNLTELGIPKDDIFILLQEQALENWGIRGGIPASEVDLGFKVEI
>A0A0G3BKQ7
MPIVKIEVCRPRPPEQVRALIDAVYQAQLIAFKLPEDDKQIRYVEHTPEHFPVPPGKTENYTFVEFQVFPGRSLEAKRQLYAGVVSRFGALGIQPSDITIVLHEPALENWGIRGLPASEVDLGFNLKV
>X1T5L7
MPLAKIEVRKNRPAAEVATLIEAVYQAQREALKVPEGDRQIRYSEHKPEHFSVPPGKTENYTFVEITLFPGRSLDAKRRLYQSIVRRFGELGIAPSDIFIVLNEPLLDNWCIRGGVPVSEVDIGFKLNV
>A0A0S3PDZ5
MVQIKIYGLAPILNPIKAELSDIIHASLVKVLKISPEKRFHRFLPLDKTDFYYPPDRTENYLVIEIVMFDGRTVDTKKQLLRDLIKSINEQLQIAVNDIEITIFETAKHNWGIRGVPGDELNLNYKVEV
>A0A0B4C6B7
MPFNKLHVPRALAPKMCQQINRNLHAALVDTCAVNPDDDFCLVCRYEPEDMAFHPTFLGPRDPAATIVIEIALLGGRTDAQKEALYSDIRARLESIGFPPENAIIFLIENAAIDWSFGPQGSVKTVLGL
>B6R495
MPFNKIHVPKALPTQMCRSISEQLHESLVATCGVNPSDDFTLVSRYEPEDMMFHPTFLGNRDPKATIVIEIALLGGRSDEQKEHLYKDMRQRLSNIGFEPDNSIMFLIENNSIDWSFSGAGSVKTVLGL
>U1HHA1
MPDVLVETREGWLAGRSDQFLSAIQDAISTTLRTPLHDKILRLVQHAHENFAIPDWASERFTHIEITMFPGRAIATKRTLYKAIVDRLQSFGVPANDVKIILIEVSRENVAMRGGYAASDFDIGYETAV
>A0A1C2EXL3
MPDVLVEIREGWLAGQGSEFLAAIQDAISETLRTPVHDKILRLVQHAPDSFSIPDWTGERFTHIEITMFPGRSVATKRALYKAIVENLARFGVPANDIKIILIEVARENVGMRGGNAASDFDIGYETAV
>A0A150P514
MSQVKIYGIKDRLNPVKEKLSRVIHACVMEALGMPQDKRAHRFFPMEREDMLAPGGRTDAYTIIEISMMTGRTVETKKKLVRLLFDRIRDEVGIEHQDIEICISESPPHDWGFRGMHGDEVKLNYKVNV
>A0A150RSY5
MSQVKIYGIKDRLNPVKETLSKVIHDCVMEALGLPQDKRAHRFFPMEREDMLAPGGRTDAYTIIEISMMTGRSVETKKKLVRLLFDRIRDEVGIDHQDIEICISESPPHDWGFRGMHGDEVKLNYKVNI
>Q8YNJ7
MVQIKVYGLAEKLNPIKAELSNILHTSLIEVLQISPEKRFHRFFPLDKLDFYYPSDRTDNYLIIEIIMFEGRSVETKKQLLRDIFKKVDEKFGISVYDIEITLFEIPKQNWGIRGIPGDELNLSYKVEV
>A0A150S186
MSQVKIYGIKDRLNPVKEKLSRVIHACVMEALGMPQDKRAHRFFPMEREDMLAPGGRTDAYTIIEISMMTGRTVETKKKLVRLLFDRIRDEVGIDHQDIEICISESPPHDWGFRGMHGDEVKLNYKVNV
>A0A0X7BBT3
MGQIKVYGLRSNLHPIREKVSEIIHECMVLAFSYPKEKKAHRFIYIDDDSYFYFSERTPKHILIEMLVFEEKHCSQKKVIPVLS
>A0A150QCZ1
MSQVKIYGIKDRLNPVKETLSKVIHACVMEALQLPQDKRAHRFFPMEREDMLAPGGRTDAYTIIEISMMTGRSVETKKKLVRLLFDRIRDEVGIDHQDIEICISESPPHDWGFRGMHGDEVKLNYKVNL
>W7YF42
MAQIKVYGIKEYLSPIQSELSDLIHECVIEAFQYPVNKRFHRFIGLEKEDFYFPDDRSDRYTIIEMSIFEGRSIESKKRLIHLLFNRLHKQLNINKNDLEITIFETAQHNWGIRGLPGDELTLNYKVDV
>A0A150P1A7
MSQVKIYGIKDRLNPVKETLSRVIHACVMEALQLPQDKRAHRFFPMEREDMLAPGGRTDAYTIIEISMMSGRSVETKKRLVRLLFDRIRDEVGIDHQDIEICISESPPHDWGFRGMHGDEVKLSYKVNI
>A0A0C1N2U5
MVQTKIYGLRERLNPIKSQLSDIIHSCVMDALQYPSDKRAHRFFPLDASDFFYPAGRTDRYTIIEFSMIEGRSVETKKQLIRLLFERVQVLGISTQDLEMTIFETPKHNWGFRGLPGDEHQLNYKIEV
>A0A098LH63
MSQVKIYGLKEKLDLVKKELSDVIHECVVEALEFPRDKRAHRFIGLAKDDFYYPDGRTEAYTIIELIMIEGRTVETKKKLVRLLFERIKEKIGISEIDIEICIMEAPAHNWGFRGYHGDEVKLNYNVSI
>A0A0J1LAB0
MAQIRVFGLKESLNPIKKQLSEVIHSCVMDAFQYPSEKRFHRFFPMDKDDFLFADGRTENYTIIEISIFEGRTVESKKKLINLLFKRIKNELNITSQDVEITIYETPKHNWGIRGLPGDELTLNYKVNI
>A0A150QFB5
MSQVKIYGIKDRLNPVKETLSRVIHACVMEALQLPQDKRAHRFFPMEREDMLAPGGRTDAYTIIEISMMTGRSVETKKKLVRLLFDRIRDEVGIDHQDIEICISESPPHDWGFRGMHGDEVKLNYKVNL
>A0A0N9LUG1
MAQVTIYGRDSVLPTYREKLSATIHACMIDALKITADKRFHRFIPLAPDNFFYPADRTEFYTVIEISMFAGRTDETKKYLLYQLMEKISAEIGISKQDIEITLFETPPSHWGIRGKTGDELMLNYPVNI
>I0IPT1
MAQIKIYGIKEHLIPLRGVLSKVIHECVMEALHFPPDKRAHRFFPMDKENMLYPEGRSDAYTIIEISMIEGRTVETKKKLIRLLFDKIMDRVGIGYQDIEICIHESSACNWGFRGMHGDEVQLSYNINV
>A9F6T6
MAQVKIYGIKEKLNPVKEALSRVIHACVMEALQMPQDKRAHRFFPMEREDMLAPGGRTDAYTIIEISMISGRSVETKKKLVRLLFDKIRDEVGIDHQDIEICISESPAHDWGFRGMHGDEVKLNYRINV
>A0A0C1R4S1
MTQVKIYGIREYLNPIKQDLSNIIHACVVEALQYPTDKRAHRFFPLDASDFYYPLGRTERYTILEFSMIEGRSVGAKKHLIRLLFERSRSVGIESQDLEITVFETPKHNWGFRGLPGDEHILNYKIEV
>A0A125Y1Y2
MPLTRITLCEGMSDAHLQQLSALYHQTLVEVFEVPPEDKFQILEILPASALIYDPHYQTGRRDQGFILFQILAGKVRSTATRERLYARLAERLEAELGIHPDNLMVVIQQTDAEAWSFGQGRMFRQEVAS
>W0A5T7
MPLTRITVREGMSDARLQQLSALYHQTLVEVFDVPPEDKFQILEALPARALVYHPHYQTGRRDGDFILFQILAGKPRSTVVKQRLYERLAERLHADLGIHPDNLMVVIQQNGSEEWSFGRGLMFRPEVSL
>A0A0W0AKS8
MPLTRITLREGMSDARLQQLSDLYHETLVEVFDVPREDKFQILEALPAKALVYHPHYQTGQRDGDFILFQILAGRPRSTEVKQRLYLRLAERLHADMGIHPDNLMVVIQLNGSEEWSFGRGLMFRQGVIL
>A0A0J1JQJ0
MPLTRITLCEGMSDAHLQQLSALYHQTLVEVFEVPPKDKFQILEILPASALIYDPHYQTGRRDQGFILFQILAGKVRSTATRERLYARLAERLEAELGIHPDNLMVVIQQTDAAAWSFGQGRMFRQEVAS
>A4SIM9
MPLTRITLREGMSDARLQQLSDLYHETLVEVFDVPREDKFQILEALPAKALVYHPHYQTGRRDGDFILFQILAGRPRSTEVKQRLYERLAERLHADMDIHPDNLMVVIQLNGSEEWSFGRGLMFRQGVIL
>A0A0L6J739
MPIIRISLRAGTPPAERTTLVEGVYAALRETFAVAEGDLFAFVHEHEAANFHDGPDDLGIHRSDDPVAIQITANATRTTAQKRALYAAIACNLGRGPGVKPANVLVNLVEVVPENWSFGDGPMLDGPADP
>I9X0Q9
MPIIRISLRAGTPPADRTTLVEGVYAALRETFAVAEGDLFAFVHEHEAANFHYGPDYLGIHRSDNLVAIQITANATRTTAQKRALYAAIARNLGREPGVKPANVLVNLVEVAPENWSFGDGLMSYGPADP
>A0A0Q3M932
MPLIRISMRRGRPASEPAAIIDGVYKALRETFEVPEKDLFGVVHQHDADEFVFDANYFGFNRSDRLVIIQLTVANTRGVTQKKKLYAAIVENLGKEPGLKPDDIFINLVEVKREDWSFGGGIAQYVA
>B4WFG2
MVQVKITGSADALNPIKSKLSDIIHSCLQEAIGTPEEKRFQRFYPLDAENFYYPKSCSSRYTIIEIIMFEGRSVGAKKRLTSLLFERINQKLEIAVEDIEIAIFDLPKHNWGIRGLPGDELVLNYPINI
>A0A0Q6PPB3
MAQFKIYGQAAALEPARERMSRVIHDCAVTVLQLPATKRFHRFFPMTAENFPTPDGRSERYTIIEIAMFAGRSVETKKALYRALYAAFERELGIAPVDLEIAITETPKHDWGIRGLPADELQLNYTVEV
>W4QD54
MGQVKVFGLKEVLNSRKKLVSSVIHSCMVDALAFPEEKKFQRFFLMDEEDFFFSNDRSEDYMIIEISMFEGRSVATKKKLIRLLYERLTSKCKVRKEDIELTIFETPKHHWGIRGLPGDELSLNYNVDL
>A0A023X4L8
MAQVKVYGLREHLDAPTKARMSGEIHACAVEALGLPERKRFHRFFALEKEDFFYPESRSERYTILESSMFEGRSEGAKKALVRLLYKRFGENLGIGPEDLKVTIIESPRANWGIRGLPADEIGLDYTVEV
>U3P626
MAQIVVYGVDAVLRKRVGALSDAIHSAAIEALGLPGDKRFHRFVPLERELFLAPPDRSDDYTIVEVSLFAGRSADVKKRFLRLLSERVSALGIAPADLEVTLTETPRENWLIRGLPADELTLPYRVALS
>A0A0M9BQT0
MAQIKVYGLGVHLNPLKEQLSQVIHSVMMDVVGLPENKKFQRYFPMDMDDFLFPSDRSAGYTIIEISMFEGRTDQVKKELIQQLFTRMNEQLKLSPNDVEITLFETPRSHWGIRGLPGDELDLSYKVEV
>A6Q8U6
MSQVKIYGLDSHLNPQKVRLSEVIHRCVVEALQFPKNKRFHRFFPMKAEDMLFSEDRSSAYTIIEITMMEGRSKEAKKKLIALLFKHIEEELGIAGNDLEIFIQEAPAYHFGFRGMGGDEIVLDYKVEV
>K9SN07
MVQTKIFGLRSQLAPIRQELSEVVHACVVDALAYPKDKRMQRFFLFDREDFFYPAGRTDRYTIIEFVMFTGRSTETKKRLLRLLFERVQRLGISEQDLEITIFEQPKHHWGFRGLPGDEHQLSYQVEM
>A0A0D6KSY3
MVQVKVYGLADKLNPIKAELSNTIHSVLIDVLQISPEKRFHRFFPLAANDFYYPSDRSQQYLIIEIVMFEGRSVETKKQLIHQLFKKINEQFNIVVADIEITFFETPKYNWGIRGLPGDELILNYQVEV
>A0A0E3ZT46
MGQVKIYGVREQLQPIRQPLSDAIHSCVVEALQFPHDKRAHRFFYLENEDFFRPATASERYIILEFMMMEGRTVETKKKLIHLLYQRIGEQIGLAVTDLEICILESPAHNWGFRGMTGDEIKLNYTVAI
>K9PP54
MVQIKIYGLADQLNPIKAKLSNILHKSLIEVLQIQPEKRFHRFFPLNKTDFYYPNDRTENYLIIEISMFEGRSVDTKKKLIRLLIQEINGNFNIPINDIEITIFETPKYNWGIRGLPGDELTLNYKIEV
>A0A021VSG6
MTQVKVYGRADVLRPLRSAVSDVLHSAAVDVLGLPETKRFHRFFPMDPEDFPTPDGRTERYTIVEVLLFEGRTVETKKAFYARLFTDFAERLGIGPADLEVTLLETPRHDWAIRGVAGDDLALTYRVEQ
>J0MPH9
MPLMRIDVIKGHDEKYLKTLLQIAYEVQVETFKTPVADRYQILTQHEKFEMQILDTGLGMERTDDFVLFNLVTRPRSTKAKQQFYSKVVERLHNELGIREEDIMFSLIPNNDDDWSFGNGEAQFLNDKL
>A0A0R1YIF2
MRIDVIKGHDDAYLKKMLDIAYEVQLATFHTPQGDRYQILTQHEPVEMQILDTGLGIKRSRDMIFFNLVTRPRTTKDKQAFYQQLATRLHDELGISKEDVIVSLVPNNDDDWSFGNGEAQFLNGKL
>A0A0N0CQ79
MPKMNIDVIKGHDLNYLKQLMDISYHVMLDCFGAPDGDRYQILTQHEDFEMNILDTGLGFDRTNDIVVFSLTTRPRTKDQKLKFYHDLAEQLEAKLGIKKTDLMINLTTNTDEDWSFGNGVAQFIDGPLK
>A0A0R1R8T2
MPLMRIDVIKGHDEAYLKTLLDIAYEVQVDKFATPEGDRYQLLTQHELFEMQILDTGLGIKRTRDVVFFNLVTRPRSTRAKLDFYQTLVDRLNKELGIRKEDVVFSLVPNNDDDWSFGNGEAQFLNGKL
>A0A069D1H6
MPLMRIDLIKGHDEAYLKRLLDIAYEVQLSEFSTPVGDRYQILTQHEPFEMQILDTGLNIPRTKDVVVFNLVTRTRTTKAKMAFYRKLTAQLQADLGIAPSDVVVSLVSNNDDDWSFGDGEAQFLNGKL
>A0A0R1Z6R0
MRIDVIKGHDETYLKKMLDVAYEVQLDTFHTPKGDRYQILTQHEPVEMQILDTGLGIERTKDVVFFNLVTRPRTTKDKQAFYQKLADRLHGELGIRKEDFIVSLVPNNDDDWSFGNGEAQFLTGKL
>K8DVK3
MPLMKIDLIKGREKEEIKQILNISYEVMLDTFKAPKGDRYQIVNQHEDYEMQILDTGLGVERTKDVIVFTIITRPRTQQQKQRFYSEVTNKLHENMGIRKEDIMFSLIENTDEDWSFFNGEAQFLNGML
>A0A0R1QWI9
MPLMRIDVIKGHDQAYLEKLLKIAYEVQIKTLNTPQGDRYQILTQHEPFEMQIFDTGLGIERTKDIVVFNLVTRPRATKNKLQFYQQLTERLNQELGIRKQDIMFSLVPNNDDDWSFGNGEAEFLNGKL
>A0A0Q9XRU9
MPLIKVDMIKGRNKEEIKSILDITYNVMLEKFQSPIGDRYQIVNQHEDYEMQILDTGLGVSRTDDVLVFTIVTRPRTKDQKTDFYKKLVNSLNDKLNIRTEDIMISLVENTDKDWSFFNGEAQFLTGEL
>A0A0V8CN16
MFSLISRPRTTNQKELFYSSLVSELHDKMNIRKEDIMINISINADEDWSFFGVERSS
>J0L7I9
MPLMRVDVIKGHDQKYLKKLLDIAYETQVETLATPENDRYQILTQHEKFEMQIRDTGLGIERTDNVVVFNLVTRPRSTKAKQVFYSKIVERLNNELGIRKEDIMFSLVPNNDDDWSFGNGEAQFLNGKL
>A0A0R1SSW5
MRIDVIKGHDDAYLKKMLDIAYEVQLETFKTPDGDRYQILTQHEPFEMQILDTGLGIQRSKDVVFFNLVTRPRTTKAKQAFYNQLADRLNTELGIRKEDVIVSLVPNNDDDWSFGNGEAQFLTGKL
>A0A147IAW9
MPIIKIDMIKGRSKDEVVKILDISYKVMLKNFEAPEGDRYQIVNQHEDYEMQILDTGLGVERTKDVIVFTLITRPRTQGQKTNFYKELVDTLHERIGIRKEDIMISLVENSDEDWSFFNGSAQFLTSEL
>A0A0N1IZY8
MPKMNIDVIKGHNRDYLKQLMDISYHVMLDCFGAPDGDRYQILTQHEDFEMNILDTGLGFDRTNDVVVFSLTTRPRTKEQKLKFYHDLAEQLEDKLGIKKTDLIINLTTNTDEDWSFGNGVAQFIDGPLK
>G9ZNV6
MPLMRIDVIKGHDDAYLKKMLDIAYEVQLATFHTPQGDRYQILTQHEPVEMQILNTGLGIKRTQDVIFFNLVTRPRTTKDKQAFYQQLATRLHDELGISKEDVIVSLVPNNDDDWSFGNGEAQFLTGKL
>W7CDJ2
MPLIKLYYGDTYTTETIETINTVIHHSLENCFKIPADDTFQLWVPMTQKNNFVDDCYLLAGGQRNNQFLYIEIFCGPGRTISQKKALYQTIAEQIDLKTSLTKENIFILLNEVPLENWSFGDGKAQMIQE
>A0A023CVN5
MPFVKIFHGDNFSKEICTRINKIVHLSLEECFHIPEDDTFQLLVSTDLKMNFVDKGYLLKNTERDENFIYIEIFCGPGRTVEQKKSLYKMIAEEIEQKTIVGKQNVFILLNEVPIENWSFGDGKAQILH
>A0A0R1V5W2
MPFVKIFHGAKLDERTTESVNKIIHAALEKHFFIPQDDTFQLWISTNSKINYIDNDYLLSKAKRNENFVYIEIFCGPGRKVEQKQELYNTIAKRIGEETIITPQNIFILLNEVPVENWSFGEGKAQMLK
>A0A0F5Z8U1
MPLVKIFHGSDFTEEAVKQVNQTIHLALVGCFQIPKNDTFQLWIATDSAANFVNPNYLLTSEKRNSNFIYIEIFCGPGRTVEQKQLLYQTLVEKMESATSLSKQNIFILLNEVPLENWSFGDGKAQMIAF
>D5BA32
MTEGRSDKEIKNIMDTVQDCSVEAFSVPIRDRYQIVTEHKPGRMILLDTGLGFERSEEAIVIQVFTSPRATINKNKFYKLLSKKLQENCNLDPKDLLISVMTNTDVDWSFGFGETQYLSGELPKDDKS
>A3JZH5
MPLLRIDMIEGRSDEDLQRLLDTVQSCVVEAFGVPETDRYQIVHEHKPGRMVFLDTGLGFTRSDQMISIQFFTSPRTHVEKMKVYKLLAENLEHTCGLDPNDLLISVFTNREEDWSFAQGEAQYVTGRLP
>A0A062UJE8
MPLLRIDMIEGRSEEQIQSLLDTIQSCVVGAFGVPESDRYQIVHEHKPGRMVFLDTGLGFTRSSQVVSIQFFTSPRTHVEKMKVYRLLSDRLEKVCGLNPNDLLISVFTNREEDWSFAQGEAQYVTGKLP
>B7RQH6
MIEGRSDEQLQRLLDTIQNCVVEAFGVPETDRYQIVHEHKPGRMVFLDTGLGFERSDQMISIQFFTSPRTHVEKIKVYKLLSENLQKECGLDPNDLLISVFTNREEDWSFAQGEAQYVTGELP
>A0A0Q7KJP6
MPLVMVDTIRGEYDEPQLRTLLDAVQDAVVEAFDVPASDRYQILTQHEPFELVALDTGLGIERSDRLVMVRLSSKARTQEAKVALYEALARNLADRLDISGNDLVVTINENGDADWSFGHGTAQFLTGDLT
>A0A097B676
MPIVKIFHESNFTEETVENINRAIHNALIECFQIPENDSFQLWVSTDATANFVDAHYLLPTGKRNNEFLYLEIFCGPGRSIEQKRSLYQTIVAQMEQATSLSKQNIFILLNEVSLENWSFGDGKAQMIAF
>A0A0Q5W3D4
MPLIKLHIRKGRSEADITRLLDTVHAVMLDAFHVPERDRYQIVFEHEDTHFRALDTGLGFTRTDRFVLIEVVSRPRPRSEKLAFYQGLGGQLSERCGIPAFDLMVSFVENSDEDWSFGAGVAQFVTGDL
>S3HCI0
MPLVRIHVFKGRSGEELQRLLDVAHDVIVEAFPRRDRYQILEEHEKSLRVLDTGLGLDRSERFVLIVIISCVRSRTTKLVLYETLARSLRMQCGIDPSDVMVSVVENSDEDWSFGMGRAQFIAGELTASRTD
>W0LA83
MPLLRIEVIKGRTEDELQVLLQIIHDTMISSFGVPERDRYQVLTEHDTNRMLLEDTGLGFKRSHKIVLIQMITRKRSTDEKQRFYSRVVQRLEEQCQISPEDVVISCVENGDADWSFGYGRAQFLNGDL
>A0A147FWT0
MPFTRIILRQGYSDAQLTQISDILQQSLEDEFAVPPGDRFQVFEELPARLRVFDRHYKSRGRSENFVQFMITAGKPRSREQKHKLCRRLCQQLSQSLEIDPQDVMVIIQFNTVDDWSFSDGCLMSEEARFHE
>W7P058
MPFVRIMTGGRYSEMQKKQISDILHQALTETFAVPAQDRFHFFECFAAGDRYVDRHYLSPGRTEGAMLFNIVAGKPRSDEQTAALYRQLAAQLNEKMGINDGDVMVVIQFTAAEDWSFSGGIRYQP
>A0A068HH01
MPFTRITLHQSYNDTQIMQISDILQQSLETEFAVPPHDRFQVFERLPANQHVFDRRYKSAGRSDSFIQFHLLAGKPRSLAQKRNFCRTLCRELQTKLHISPDDVMVMMQFNTADEWSFSHGLLLSEEEL
>A0A0B3WKF9
MPFTRITLRQGYSDAQIRQISDILQQSLIDEFAVPPADRFQIFETLPAGQRIFDRHYKSGGRSDDFMLFHIFAGKPRTREQKRNFFRMLSERLHGALNIHPDDVMVIIQFNTADEWSFSNGQMLSEEIL
>H3NB27
MPFTRITLNQGYSDAQITQISDILQQSLEKEFAVPPHDRFQVFERLPANLHVFDRHYKSGGRSDNFIQFHITAGKPRAFEQKKNLCRTLNEQLHTALGIRPDDVMVIIQFNTADEWSFSNGLMLSEEGL
>J7KL79
MPFTRITLRQGYRDAQIRQISDILQQSLIDEFAVPPADRFQIFETLPAGQRIFDRHYKSGGRSDDFILFHIFAGKPRTREQKRNFFRMLSERLHGALNIHPDDVMVIIQFNTADEWSFSNGQMLSEEIL
>D8MPE1
MPFTRIILRQGYSHVQIMQISDILQQSLEQEFAVPPRDRFQVFEELPARLRVFDRHYKSGGRSDNFIQFHILAGRPRSFAQKQNLSRVLCDRLHGGLNIDPDDVMIMIQFNSAEEWSFSQGRMLSEEQ
>A0A157P035
MPFVRIMTGDRYSEMQQKQISDILHQALTETFAVPAQDRFHFFECFAAGDRYIDRHYLSTGRTEGAILFNIVAGKPRSNEQKSALYHQLAAQLNEKMGIEGGDVMVVIQFTAAEDWSFSDGKRYQP
>A0A085H3B3
MPFTRISLRPGYSDAQIAQISDILQQSLEAEFAVPPGDRFQIFEAIPAGQRLFDRHYKSGGRSDNFIQFHILAGKPRSREQKRNFCRLLCDRLHAALGIHPDDVMVMIHFNTADDWSFSQGRMLSEEGL
>A0A0J8YER3
MPFTRITLRQGYSEIHIAQISAILQQSLENEFSVPPGDLFQVFDERPASRRVFDRFYKSSGRSDNFIQFHILAGKPHTNAQKQNLCRVLTQRLHRELNVFPDDVMVMIQFNTADEWSFSQGRMASEDIL
>A0A126VMG7
MPFTRITLRQGYSDAQLARLSDILHRCLTEEFAVPPDDRFQIIETLPANQRVFSRHYLSGARSDDFMLFQIIAGKPRTRTQKQNFYRALSERLQQELSINPDDVMVIVQNNQPDDWSFSNGEIYAPQRR
>A0A0G3QB55
MPFTRITLRQGYSDAQITQISDILQQTLEDEFSVPPGDRFQVFEALPAKQRVFDRHYKSGGRSDNFIQFHILAGKPRTRAQKQNFCRVLCQRLQSALDIHPNDVMVMIQFNTADEWSFSQGQLLSEEA
>A0A0V9DYT6
MPFVRIMTGDRYSEIQQKQISDILHQALTETFAVPAQDRFHFFECFAAGDRYIDRHYLSTGRTEGAILFNIVAGKPRSTEQKSALYRQLAAQLNEKMGIDGGDVMVVIQFTAAEDWSFSGGKRYQP
>A0A181XIA7
MPFTRISLHQSYNDTQIMQISDILQQSLETEFAVPPHDRFQVFERLPANQHVFDRRYKSAGRSDSFIQFHLLAGKPRSVEQKRNFCRTLCQRLQTKLHISPDDVMVMMQFNTADEWSFSHGLLLSEEA
>A0A0R1G437
MRIDMIRGRSQSEIKQILDIAYHAASTALHLRPRDRYQIVTQHDPDEMIIEDVGLGFERTSAFLMFSLTSSPRKVEDKQQFYQLLVHDLHQQLGIAPADVMINITTNSYEDWSFGDGQAQFLNGDLA
>A0A166MZK8
MPIIKIDLIKGKSKDYIKEVLDISYEVMLEAFHAPVGDRYQIVTQHEAYEMQILDTGLGVERTTDVLVFTLITRPRTQEQKTIFYRKLVEILHLKLGIRKEDVIITLVENTDENWSFFNGEAQFLNGDL
>A0A0V8CK17
MPLMKLDMIKDSYSTDEITQILEISYRVMLEAFEAPEGDRYQIVTQHEIFEMQILDTGLGVNRTDKVIVFSLVTRPRTVEQKVNFYKELVSRLNENLGIRPEDIMINLTVNSDEDWSFFGGKAQFLTGDL
>A0A0R1UL39
MRIDMYRGRSKAEIKTILDIAYKVATEELHLLPRDRYQIVTQHDPEEMIVWDVGLGFDRTEKTLIFSLTSSPREEADKERFYARLVKELEAGAGVPPTDVLINITSNTKADWSFGNGEAQFMNGKL
>C0WNA9
MPLMRIDMLKGRTEDEIKQVLDISYHVMLKTFGAPNGDRYQIVTQHEPYEMPVLDTGLGIKRTDRVIIFNLVTRPRTTEQKQQFYQQLVDRLHEKLGMRKEDIVVSLVVNSDEDWSFRLGKAQFLTGDL
>A0A0R1LZX1
MRIDMIKGRDKAEIKTILDISYKVATDELHLLPRDRYQVVTQHEPEEMVFWDVGLGLERTDKILLFSLTSSPREQIDKEHFYANLVKALHEGIGISPSDVMINITSNTKADWSFGNGEAQFLNGKLD
>A0A0R2MPR7
MPLMRIDMYKGRSEETIKQILDISYRVMLEAFGAPEGDRYQVVSRHEPFEMQVLDTGLGIERTDQVLIFSLTTRPRTTEQKETFYQNLVTELHQQLGIRPEDVVINLTVNSDEDWSFGNGRAQFLTGEL
>A0A0R1G2D9
MPKMNIDIIKGHDRDYLKQLMDISYHVMLDCFGAPDGDRYQILTQHEDFEMNILDTGLGFDRTNDVVVFSLTTRPRTKEQKLKFYHDLAEQLEDKLGIKKSDLMINLTTNTDEDWSFGNGVAQFIDGPLK
>A0A0R2F2T9
MKIDMIKGRNQEEITKILDISYQVMLEAFGAPEGDRYQIVSQHEEYEMQILDTGLGITRTNQVLVFSLVTRFRTVDQKQIFYRNLVAQLNEELGIRSEDIMINLVVNQDADWSFFDGEAQFLTGALH
>R2VFD2
MPLMKIDMIKGRTDKEIKEILDISYHVMLETFHAPSGDRYQIVTQHEPHEMQILDTGLGFDRTNQVLVFSLTTRPRTTEEKKAFYSELVRELNEQVGIRAEDVMINLTVNSDED
>A0A0R1QW42
MRIDMVRGRSQAEIQKILDIAYQTASTALHLRPRDRYQIVTQHDPEEMIIEDVGLGFKRTTAFLMFSLTSSPRKVEDKQTFYKLLVKNLHDQLGIAPTDVMINITTNRYEDWSFGDGEAQFLNGDLN
>K0TWK0
MPLMKIDVIKGRTQTEIQQILDISYDVMLTTFNAPLGDRYQIVNQHEPYEMQILDTGLGVTRTEEVVVFTIITRPRTQQQKLSFYETLVSELHSQLGIRKADIMFSLIENTDDDWSFFNGEAQFLNGAL
>G0LYS0
MPLMRIDMIRGRSQSEIKQILDIAYHAASTALHLRPRDRYQIVTQHDPDEMIIEDVGLGFERTSAFLMFSLTSSPRKVEDKQQFYQLLVHDLHQQLGIAPADVMINITTNSYEDWSFGDGQAQFLNGDLA
>A0A0R1V0G9
MPLMRVDVLKGHDEAYLKQLLKIAYEVQGETLHTPEGDRYQILTQHEPFEMQILDTGLGIERTKDVVVINLTSRPRSTKDKRNFYRRLVERLHAELGLRKEDVMFSLVSNNDDDWSFGNGQTQFLNGEL
>U2XQQ6
MPLMRIDMVRGRSQAEIQKILDIAYQTASTALHLRPRDRYQIVTQHDPEEMIIEDVGLGFKRTTAFLMFSLTSSPRKVEDKQTFYKLLVKNLHDQLGIAPTDVMINITTNRYEDWSFGDGEAQFLNGDLN
>I8R4F1
MPLMRIDMIRGRSQSEIKQILDIAYHAASTALHLRPRDRYQIVTQHDPDEMIIEDVGLGFERTSAFLMFSLTSSPRKVEDKQQFYQLLVHDLHEQLGIAPADVMINITTNSYEDWSFGDGQAQFLNGDLA
>U6ERC8
MPLMKLDMIKDSYSTDEITQILEISYRVMLEAFEAPEGDRYQIVTQHEIFEMQILDTGLGVNRTDKVIVFSLVTRPRTVEQKVNFYKELVSRLNEKLEIRPEDIMINLTVNSDEDWSFFGGRAQFLTGDL
>A0A0R1W875
MPLMRIDMIKGRDKKEIKDILDISYKVATDELHLLPRDRYQVVTQHEPEEMIFWDVGLGLERTDKILLFSLTSSPREQIDKEHFYASLVKALHEGIGISPADVMINITSNTMADWSFGNGEAQFLNGKL
>A0A033UDM0
MPLMKIDIIKGRKKSEIKQILDIAYETMLTAFDAPIGDRYQIVTQHEDYEMEILDTGLGVERTDGVIIFTIITRPRTQQQKVQFYREVVNELHDKLNIRKEDVMFSIVENTDEDWSFFKGETQFLNGSL
>A0A0K1A4E7
MPIIKIDLIKGKDEAYIKEVLDISYEVMLEAFHAPVGDRYQIVTQHEAYEMQILDTGLGVERTKDVLVFTLITRPRTEEQKTIFYRKLVETLHQKLGIRKEDVLISLVENTDANWSFFNGEAQFLNGDL
>A0A0P7K6H8
MPKMNIDVIKGHDRDYLKQLMDISYHVMLDCFGAPDGDRYQILTQHEDFEMNILDTGLGFDRTNDVVVFSLTTRPRTEEQKLKFYHDLAEQLEAKLGIKKTDLMINLTTNTDEDWSFGNGVAQFIDGPLK
>U2LT25
MPFSRITLRQGYSETQLQKISDILHQSLTEEFDVPPDDRFQVIETLPASQRIFDRHYQSGERSDNFILFQVIAGKPRTAGQKQSFYRVLSERLNRGLNIHPDDVMVIIQFNNAADWSFSNGRIYCPG
>Q1ZAF8
MPLTRISVSNELFKNYQHQISRILQQCLEKHFDVPRGDCFQMFDVHSPQQKVFNQYYPNLTQGRSKFGALFHVFAGKPHSHEQKRALYKALCEQLQKKTVISKEDIMVVLQFNEAEDWSFSSGLSWKDVAGKVK
>Q1ZUX9
MPMTRISIGNELFENYKHQISYALQQCLEAYFAVPNGDCFQIFDIHAPQQKVFNSNYPNLAQSRSESGILFHIFAGKSRDHEQKRALYKALCEQLQAQTPIRKEDIMIIVQFNGPEDWSFSCGQSWKDEMEIIQ
>A0A0Q4XQK6
MPSAIIDIRRSYTQDEELCLLDIVHGCIVEAFRVSPVHRNLTLNVHAPHRLQGRTDCPAPEYVTNISIFVLPGRSLAAKRRLYRLLVSRLETLGIPPACVLVRLHELPPENFAVRGGQAICDIELGYPVDV
>A0A0K8MJA8
MPLMKIDLIKGQYEPNEIKQLMQLSFDVAKETLSLPDRDRFQIVTQHEDYEIDFQDVGLGYERSAKALFFTVLSTPRPVKAKKEFTKTLVATLADQAGVRPEDVIISFVSNHAEDWSFGEGKNHFLNGDL
>A0A0K8MRP3
MPLMKIDLIKGQYEPAAIKDIMQHSFDVAKETLLLPDRDRYQIVTQHEDYEINFQDVGLGYERSEKVLFFTILSTPRSVKNKKAFTKLLVETLADKDGVRQEDVIISFMENHAEDWSFGEGKNHFLNGDL
>G2KU04
MPLMRIDLIKGRRTPEQIKQVMQIAYDVTRDTFGVPEDDRFQVVTQHEPYEMCLLDAGLGIERTDDVILIQILSTPRTTGQKKAYAKAAVEAFQREMNLRPEDLMIVFANNHAEDFSFGLGKHQFLDGGL
>A0A0R2JSD7
MDVIVVPLMRIDMVKGQRTPEEIQKVMQLAYDLTRKDLGVPEDDRFQVVTQHESYEMKLMDAGLGINRSDDVILFQILSTPRTMGQKKFYCKDMVEAFGREMNMRPEDVMIVFATNHAEDWSFGHGKQQFLDGEL
>A0A0R2HIE2
MKIDMVKNQYKPEEIKELMQLSFDVAKETLSLPDRDRFQIVTQHEDYELNFQDVGLGYERTAKALFFTILSTPRPMPAKKAFTKKLVATLSDKAGVRPEDVIITFATNHAEDWSFGLGKNHFLNGEL
>X0PKX1
MPLMRIDMLKGRSQAEIKQVLDISYHVMLKAFGAPDGDRYQVVTQHEPYEMPVLDTGLGIKRTDKVIIFNLVTRPRTTE
>A0A0K8MST6
MPLMKIDLIKGQYEPAEIKNIMQLSFDVAKETLSLPDRDRFQIVTQHEDYEINFQDVGLGYDRSDKVLFFTVLSTPRPVKAKKEFTKSLVAVLADKAGVRREDVIISFISNHAEDWSFGEGKNHFLNGDL
>A0A0R2BMX1
MDVNEMPLMRIDLIKGRRTPEQIKQVMQIAYDVTRDTFGVPEDDRFQVVTQHEPYEMFLLDAGLGIERTDDVILIQILSTPRTTGQKKAYAKAAVEALQREMNLRPEDLMIVFANNHAEDFSFGLGKHQFLDGGL
>A0A0J5PDR3
MPLMKIDLIKGQYEPAEIKNIMQLSFDVAKETLSLPDRDRFQIVTQHEDYEINFQDVGLGYDRSDKVLFFTVLSTPRPVKAKKEFTQSLVAALADKAGVRQEDVIISFISNHAEDWSFGEGKNHFLNGDL
>A0A0R2CRI5
MIKGRRSTAEIKKIMQIAYDLTRQDFGVPKDDRYQIVTQHEPEEMELLDAGLGIERSADVLFFQILSTPRNMGQKRTFCRDLVTKLQQEMQIRPEDVIVTMATNHAEDWSFGLGKQQFLDGEL
>K6TKW6
MDDNMPLVKIEIRKGYSPEYKKAILDGVHQALVDALGIPDSDRFQRIYELDKEDFECPPDRTRAVTIIQITMFPGRSFEAKKELYQNIIQNLGENPGIDGNDILIILLEPPMENWGIRGGQPASEVDFGFKIDF
>A0A101H8S0
MCPLVKIEIRKGFSSEYKKAILDGVHQALVDALGIPDSDRFQRIYELDMEDFECPPDRTDAVTMIQITMFPGRSFNAKKKLYQAIVKNLGENPGIDGYDILIILLEPPMDNWGIRGGKPASEVDLGFKIDV
>A0A0L6Z8B2
MPLVKVEIIKGKSAEYKKAVLDGIHSALVEAFKIPDYDRMQRLYELEKENFEIAPTKTEQFTLIEITAFKGRSLEAKKRLYATIVDNLEKEPGIKGTDITIVIHEPSLDNWGIWGGKPASEVNLGFKIDV
>K2R177
MCPLVKIEIRKGFSSEYKKSILDGVHQALVDALGIPDSDRFQRIYELDEEDFECPPDRTDAVTLIQITLFPGRSFDAKKKLYHDIVHNLGENPGIDGNDIIIILLEPPMENWGVRGGQPASEVDFGFKIDV
>A0A089ZVA0
MPLVKIEIRKGFSSEYKKAILDGVHQALVDALEIPDSDRFQRIYELDREDFECPPDRTDAVTMIQITMFPGRSFNAKKKLYQAIVKNLGENPGIDGHDILIILLEPPMDNWGIRGGKPASEVDLGFKIDV
>A0A0B7MJY0
MPLVKIEILQGKKREYKKALMDGVHNALVEALKIPDYDRNQRLYELDAENFEYIDTRTDCYTIIEINMFEGRTRAAKVDLYSAICRNLESNPGIPATDITIVLNEIPLHNWGIRGGKPADEVDMGFTVKI
>A0A0L6W2S3
MPLVKVEIFKGKSDTYKKALLNGIHAALVEAIKIPDYDRMQRLYELEPQNFEIAQNKT
>I4DBJ4
MPLVKVEILKGRSTEYKKAILDGVHSALVESFKIPDYDRNQRLYELDNEHFEFSDTKTDQCTIIDLTVFKGRSPEAKRLLYSAIVRNLQNNPGIDGEDITIVVHEPPLENWGVHGGKMASEVNLGFKVDV
>U6EB28
MRRGDNIPLVKIEIRKGFSAEYKKAILDGVHQALVDTLGIPDHDRIQRIYELDREDFECSLDRSDAVTIIQITMFPGRSFDAKKKLYQAIVENLGENPGIDGDDIFIVLLEPPMINWSLRGGKPASEINLGFKIDV
>A0A0W1JCY0
MPLVKVEILKGRSVDYRKAILDGIHSALVEAFKIPDYDRNQRLYELDSEHFEIPDTKSEQCILIELTVFKGRSLEAKRHLYSAIVRNLEKNPGINGNDITIVIYEPPMENWGIQGGKPANEVDLGFKIDV
>F6D7T6
MCPLVKIEILKGKSEEYKKAILNGVHNALVEAFGIPEDDRFQRIYELSEDNLEYPPNRTDNVTLIEATILKGRSLKAKKELYTAIVKNLAENPGITSSDITIILLEPPLENWGVRGGKPGSEVDFGFKIDV
>A0A090JXH8
MFPLVKIEIRKGFSSEYKKAILDGVHQALVDALGIPDSDRFQRIYELDMEDFECPPDRTDAVTMIQITMFPGRSFNAKKKLYQAIVKNLGENPGIDGYDILIILLEPPMDNWGIRGGKPASEVDLGFKIDV
>A0A0R0A9Z2
MPLVQIDLRTTPPERIAAIRDGVYAALRASFEVPENDRFIVVNQHEAHEFDYDPGYLGIDRSDALVFIRIHCTASRGVTQKKALYRDIVERLGRAPGLRPEDVFIHLVEGPRENWSFGRGEMQYA
>A0A0C6FX47
MPLVTLTLKRNRPAEERRAIADAVHAALVDSIGIPADDRFQVVSSQFDDVIYDPAYLGISRTDDLVMIQVHLSTGRSVAQKKALFAAIATNLGALGIRPEDVLVTLVEIARENWSFGHGLATYADVPPPHLAGAA
>A0A0J6S1J1
MPLVTITLKRERSAAERRAIADAIHAALVGSIGVPADDRFQIVSHGFDDVIYDPGYLGVVRSDDLVIVQIHLSTGRSVAQKKALFAAMAANLTGAGLRPEDVFVTLVETARENWSFGNGIAHYADAAPPHLAATA
>A7HF13
MPLVRISLREGKPEAYRAAIADGVHRAMVETMNVPAKDRFQLVTEHPAAGLIYDPAYLDVARTDDLVVVQITLNAGRTTEMKKALYARIAELLAESPGVRREDVLVSLVEVTKENWSFGNGLAQYA
>A0A0J6VYM4
MPLVTITLKRERPAPERRVIADAVHAALVDSIGIPPDDRFQVVSHLFDDVIYDPLYLGIARTDDLVMIQVHLSTGRSVAQKKALFAAIAANLGGIGIRPEDVLVTLVEIARENWSFGHGLATYADVAPPHLAGT
>A0A147FP06
MPLVTITLKRNRPADERRAIADAVHASLVGSIGIPADDRFQVVSSQVDDVIYDPAYLGIHRTDDLVMIQVHLSTGRSVTQKKALFAAIAEKLGALGLRPEDVLVTLVEIARENWSFGHGLATYADVPPPNLAGSAV
>L0DI49
MIVGGVGVPANARFQVVSEHDADNFLFEAGYLGIDRGDDLVIVQITWNEGRSAGQKKKLFKAITEGLGKAPGIRPEDVFINLVDVRFENWSVGISEALYAS
>A0A0J6SW09
MPLVHISLKRERPPEERRAIADAVHAALTQSIGVPADDRFQVVSSRFDDLIYDPGYLGVARSDGLVIVQIQLSTGRSVAQKKALFRAVADNLGAAGVRPEDVFVTLVEIARENWSFGNGIAHYADAAPPHLAATA
>A0A0J6RSD9
MPLVTITLKRNRPADERRAIADAVHAALVGSIGIPADDRFQVVSSQFDDVIYDPAYLGIHRTDDLVMIQVHLSTGRSVTQKKALFAAIAEKLGALGLRPEDVLVTLVEIARENWSFGHGLATYADVPPPHLAGSAV
>A5GTW6
MPLVTINVWQGLSETQIDQIQQATHACLVKAWGIPDNGGFYLISERPQSRMRIDRTMWGIERSSHPPILLQITSSPRSAEMKTSFYKLLAGEFARLGFRPEDLFISITPSNPEDWSFGNGVAQLLDAPRTAESCSD
>S5XUL7
MPIAKIHVHHGAYTVERLEKVGLAVQAALEEALNVPADDYFRLVHVMPEGSFVHTPSFLGISYSNELILLELTFISRPKELRLALLKALNAKVVDAVGISPDDLLIIIHETAGENISLGRGLAQRAHVATESGS
>J3I2C2
MPLLHISMRAGKPDAYRRAILDGLYRAMREALNVPEGDEFMTISEHEPANFRCGNAYGVNRSEDAVLIQITVFASRTPEQKKALYCRIAELLGENPGIRPEDVFVNVLDAPAANWSVGHGIAQFA
>A0A023XQR0
MPLLHISMRAGKPEAYRQAILDGLYRAMREALNVPDGDEFMTISEHDASNFRCGNAYGVKRSDDAVLIQITVFASRTAEQKKALYRRIAELLGENPGIRSEDVFVNVLDAPAENWSVGNGIAQFA
>A0A0P9E4L4
MPISHVFLRAGKPEAYRTAILDGLGRALSDALGVSEDNRFMTLSEHEPANFRHGNAYGVTRSDDVVYIRITVFDSRSAAQKQALFRRLAELLAESPGLRGEDLFVNIVDSPKENWSVGHGLAQFA
>H5YNA5
MPLLHISMRAGKPEAYRRAILDGLYRAMREALNVPDGDEFMTISELSPANFRCGNAYGVERSDDAVLIQITVFASRTPEQKKALYRRIADLLGENPGIRPEDVFVNVLDAPAENWSVGHGVAQFS
>A0A0A1VK39
MPLVHIALRAGKPPAYRQALCDGVYRALQETFDVPEDDQFMAITEHEAANFRYGATYLGVARSDDLVFIQITASATRTVAQKKALYRRIAERLGEQPGLRPEDVFVNLVEVARENWSLGLGQAQYAEEFR
>A0A120FJW0
MPFVHVSLRAGKPATYREAILDNLYRAMRETLDVPEGDEFMTISEHDATNFRYGNAYGVERSADTVYIQITVFSSRTAEQKKALFGRIAGLLGETPGIRPEDIFIVVLDAARENWSVGHGVQFANTPHVGISTSAL
>A0A0R3CN47
MPLLHISMRAGKPQSYRQAILDGLYRAMREVLNVPEGDAFMAITEHEPANFRCGNAYGVERSEDALLIQITVFASRTAEQKKALYRRIADLLGENPGIRPEDVFVNVLDAPKENWSVGHGIAQFA
>A0A0R3E4N4
MPLLHISMRAGKPDAYRQAILDGLYRAMREALNVPEGDEFMTINELSPANFRCGNAYGVARSDDAVLIQITVFASRTPQQKKALYRRIAELLGDNPGIRPEDVFVNVLDAPAENWSVGHGVAQFA
>A0A0D7PZG4
MPLLHISMRAGKPEAYRKAILDGLYLAMREALNVPEGDEFMTISELEPANFRCGNAYGVKRSDDAVLIQITVFATRTAEQKKALYRRIAGLLGENPGIQPEDVFVNVLDAPAENWSVGHGLAQFA
>A0A0S9QK44
MRNTSCRFSNVHVPRDLFSLDQRKAIADALAHSLQESFGLPPEDKFVVINEHAEGFMFLHPTYKDMERTAGAIVISVHIPASRPMSEKRKLLKEIVQCLHDKVGIRPDDVFVTLIPLPSANFSFGRGFSPFDKGDD
>A0A0Q5D0U5
MPFFNVHVPKDLFSLDQRKAIAASLAHSLQESIGLPPEDKFVVINEHAEGYMFLHPSYGNVERSAGAIVISVHIPASRPMSQKRVLLKEIVQRLHDNVGIRPDDVFVTLIPLPSENFSFGRGLSAIDKGDD
>A0A0Q4K3C2
MPFFNVHVPKDLFSLDQRKAIADALAHSLQASFGLPPEDKFVVINEHAEGYLFLHPTYGDVDRSAGAIIISVHIPASRPMSQKRVLLKEIVQRLHDNVGIRPDDVFVTLIPLPSENFSFGRGVSPFDKGDD
>A0A0Q4UG00
MRNTSCRFSNVHVPRDLFSLDQRKAIADALAHSLQESFGLPPEDKFVVINEHAEGFMFLHPTYKDVERTAGAIVISVHIPASRPMSEKRKLLKEIVQCLHDKVGIRPDDVFVTLIPLPSANFSFGRGFSPFDKGDD
>I0QR89
MPMTRIAIPEQRFTLWRDAISRALQQTLVSSFDIPETDCFQLFDRYQPEERIFDRHYLSGSEQGRSEDFLLFQITAGRPRGPEEKQKLYLKLVELLGQSIGIKPQDVMVVITFTQPEDWSFGSGKLFKVSDIPRP
>H8NTG8
MPFSRISLPAHRTDAWQDAISAILQEALVDHFSVPKDDCFQLFEPVSRHQRVINPTYLAGENDRRSDDFLLFHITAGKPRNGYQKQQLFHHLAEKLHLTLGISQADVMVVVSFTQPEDWSFSHGEMFRIAQGARS
>A0A085HBW1
MPFTRIILREGYDDARLKQISDVLHQTLVDTFAVPQDDRFQVIEALPAGRRVYHPRYLTGQRSEDFILFHIVAGKPRSREQKAALYQALSARLHAEVGIEPDDVMVVIQFTHPEDWSFGNGMMFELPK
>A0A0H3L3X7
MPVSHIAISTARFQQWREKISAALQQSLEASFSVPRGDCFQFFDCYDAHSRIFDRHYLCGAEAGRSNDFLLFTITAGKTRNTQQKQAFYQDLTRRLEKSMGIKPHDVMIVLHFTQPEDWSFSHGKMFDLADIPQL
>A0A0H3F9R1
MPFSRISLPAHRADAWQDAISAILQEALVDHFSVPKDDCFQLFEPVSRHQRVINPTYLAGENDRRSDDFLLFHITAGKPRNGYQKQQLFHHLAEKLHLTLGISQADVMVVVSFTQPEDWSFSHGEMFRIAQGARS
>D4GFD4
MPVSHIAISTARFQQWREKISAALQQSLEASFSVPRGDCFQFFDCYDAHSRIFDRHYLCGAEAGRSNDFLLFTITAGKARNTQQKQAFYQDLTRRLEKSMGIKPHDVMIVLHFTQPEDWSFSHGKMFDLADIPQL
>A0A070S8C8
MPITRIAISAQRFAQWHARISIDLQQALEDHFSVPAGDCFQLFDCYSPGQRIVNPHYLCRAEAGRSDDFLLFQITAGKPRSHLQKQRFYQDLVTRLEQSLGISPHEVMVVIGFTEPEDWSFGSGKMFSLTDIPPPR
>H2J0N5
MPFTRISLPAHRADAWQDAISAILQEALVDHFSVPKEDCFQLFEPAGRRQRVISPTYLAGENDRRSDDFLLFHITAGKPRNSYQKQQLFRHLAEKLHLTLGISQADVMVVVSFTRPEDWSFSYGEMFRIPQGAA
>A0A038CUF8
MPMTRIAISAQHFEQWHVQISRDLQQALEEHFSVPPGDCFQLFDCYSPQQRVFDPDYLCGAEGSRSDDYLLFQITAGKARSPHQKQAFYQNLVARLERSLGIGPQNIMVVIGFTGPEDWSFGSGKIFSLTDIPAPR
>A0A0Q4NI84
MPFSRISLPAHRADAWQDAISAILQETLVDHFSVPKEDCFQLFEPASRGQRVINPTYLAGENDRRSDDFLLFHITAGKPRNGYQKQQLFRHLAGKLHAALGISAADVMVVVTFTQPEDWSFSHGEMFQLAGK
>A0A181X2L3
MPITRIAISAQRFAQWHAQISIDLQQALEDHFSVPAGDCFQLFDCYSPGQRIVNPHYLCRAEAGRSDDFLLFQITAGKPRSHLQKQRFYQDLVTRLEQSLGISPHEVMVVIGFTEPEDWSFGSGKMFSLTDIPPPR
>A0A085ICZ9
MPMTRIAISAQHFEKWHVQISRDLQQALEEHFSVPPGDCFQLFDCYSPQQRVFDPDYLCGAEGSRSDDYLLFQITAGKARSPHQKQAFYQNLVARLERSLGIGPQNIMVVIGFTGPEDWSFGSGKIFSLTDIPAPR
>K2KEH8
MPMTRIALRQGLGPDYKARLSRLLQQALETHFAVPEGDCFQLFDEYGPEDRVFSRHYQSAGRSDHFLLLSITAGKPRSPEQKAALYQALAQQCQAELGLDPADLMVVVSYNQAGDWSFSGGLGHSLEGTR
>A0A0Q4LVH1
MPITRISLPRQRLNYWQSAISSALQQALESRFNVPTGDCFQFFDCYDPEQRVIDRHYLCGAEAGRSEDYLLFQITAGKPRSTEQKQALYSELVELLQASIGIKAQDVMVVVSFTEPEDWSFGSGEMFQLSNIPKS
>A0A0A6W4Q3
MPVSRIAISEHRIEQWREAISTALQDALETSSSVPHGDCFQFFDSYHRHTRIFDRRYLCSAQTGRSDDFLLFHITAGKARSLAQKQAFYADLNARLVKAIGINPADVMVVVNFSDPEDWSFGNGKVFSLADISSR
>A0A0M2YAZ2
MPVSRIAISEHRIEQWREAISTALQDAFETSFSVPHGDCFQFFDSYHRHTRIFDRHYLCSAQTGRSDDFLLFHITAGKARSLAQKQAFYADLNARLEKAIGINPADVMIVVNFSDPEDWSFGNGKVFSLADISSR
>C1F200
MPLVRISVFEDLAKERRRQLPQAVYDAMRTVLPIPEGDLFVVLTAHAEGEMVVDPHFMGVTRTKDFVLVQITFRHRPVEIKQKLYAEIASLLQQRAGIAPDDVMIVITENDLADWSFGRGEAQYVLHPPA
>W7D507
MPFVRIEYMKEAHDSKNLNKISKTIQQTLINEFDVPNKDYFQVFQSHEAHEFFYDDSYFLNSKRSNKLLYIYVTLAPGRSKAKKLRFYKELSIALSTHCGIQMEDIFILLVETERENWSFGNGLAQALEGGIPIEK
>A0A0W0VVW0
MPIVSIDIRNSFTKEEEITLMRSVYSALQEVFQLSDDAINIRLFVHEPHRFAIPPTKNKFETYNHPELYTIISIDCFPGRTTDTKRRLYRRLTENLETCGIPQDHIKIVLRESNRENWGILGGQAGCDVDVGYKVEV
>A0A0W1AB71
MPMVSIEVINVLTKEKEIALMSAVYSALKEAFQLSDDAINIRLFAHEPHRFSIPPTKNKSETYSHPELYTLITIDCFAGRTIETKRHLYRRITEHLEQCGIPQDHIKILLRESSRENWGILGGHAGCDVDVGYKVEV
>A0A0B2XIZ3
MPTISIDIRNKYSPQFEQKLINTVYLACKQVLKLPDHDRDIRLNIHEPHLFLCPPNLQKPECFTLIQIDCFVGRSIETKRTLYRSIVKNLSLLDIPDDHIKILIRELPTENWGIRGGQAACDVNLGFDINI
>A0A0F2QQ90
MPLIQVWMRKGKPSAYKAAISESIHQAMMSVMKLPGDDYFQVTHELEEENYIFDPNYFGMPRSPDFLMIRLSFNARPAAMKQALFEAIADNLVASPGLRREDLGMSIVETTFENWWAHGRRVDNDTGTDSRIGKA
>A0A059F9W8
MIQVWMRSGKNKAYRAAVSAGIHQAMMSVMNLPEDDYFQVTHELEKEENYIFDPNYFGMPRSPDFLMIRLSFNARPAAVKQRLFETIADNLVKSPGLRREDLGMSIVETTFENWWAHGRRVDKETGTDERMSGGS
>A0A059DL83
MIQVWMRSGKDKAYRAAVSAGIHQAMISVMNLPEDDYFQVTHELEEENYIFDPNYFGMPRSPDFLMIRLSFNARPAAVKMRLFEAIADNLVKSPGVRREDLGMSILETNFENWWAHGRRVDKETGTDERIGGDG
>L9MCU2
MLLYITSGKPRTAQQKSYLMQHVTAQLHQELNIPEQDVMFVIVQNSAEDWCFGHAQRADLYLKNVSFETVIPRF
>A0A090B7J9
MLLYITSGKPRTAQQKSYLMQHVTAQLHQEFNIPEQDVMFVIVQNSAEDWCFGHAQRADLYLKMLASKQ
>A0A062MII7
MLYITSGKPRTAQQKSDLMQHVTAQLHQELNIPEQDVMFVIVQNSAEDWCFGHAQRADLYLKMLAS
>A0A009HFM8
MQHVTAQLHQELNIPEQDVMFVIVQNSAEDWCFGHAQRADLYLKMLASKQ
>A0A010K2M4
MPMIRFTTSYAYTDLEKAQISKIVQTCMESYFDTPPNDCFHFFEHLAQGNIYVDPNYWVESSRTEKFMLLYITSGKARTAQQKSDLMQHVTAQLHQKFKIPEQDVMFVIVQNSPEDWCFGHAQRADLYLKTLTSVS
>A0A062ABD5
MLLYITSGKPRTAQQKSDLMQHGTAQLHQELNIPEQDVMFVIGQNSAEDWCFGHAQRADLYLKMLTSKQ
>N8S789
MPMIRFTTSYAYTDHEKAQISKIVQTCMESYFDTPPNDCFHFFEHLAQGNIYVDPDYWVESSRTEKFMLLYITSGKARTAQQKSDLMQHVTAQLHQKFKIPEQDIMFVIVQNSPEDWCFGHAHRADIYLKMLASKQ
>A0A1C2TM97
MLYITSGKPRTAQQKSDLMQHVTAQLHQELNIPEQDVMFVIVQNSAEDWCFGHAQRADLYLKMLASKQ
>A0A0A8XGQ1
MVMPMIRFTTSYSYTDLEKAQISKVVQTCMENYFDTPKNDCFHIFEQIPQGQVFVDPDYWVKTARTEKFILLYITSGKPRTAQQKSDLMLHVTTQLKQNFDVPEQDVMFVIVQNSAEDWCFGHAQRADLYLKTIAPTA
>N8Y569
MPMIRISTAFPYSDTEKKEISDLIQSCMEEHFDTPKNDRFHIFEQLKGSELIVDPNYWVEQARSDKFIMLYITSGKIRTLDQKSALMKSVTEQLGETYAIPEQDVMFVIVQNTFTEWCFGHAERADQRIQRMLAK
>A0A0Q5G8I3
MPMIRFTTSYPYTDLEKAQISKVVQSCMENYFDTPKNDCFHIFEQIPQGQVFVDPDYWVKTARTEKFILLYITSGKPRTAQQKSDLMLHVTTQLKQNFDVPEQDVMFVIVQNSAEDWCFGHAQRADLYLKSLNSP
>A0A143J1Q5
MPMIRFTTSYIYSDLEKTQISKIVQTCMERYFDTPKNDCFHLFEQLTQGSILVDPDYWVTSPRTEKFILLYITSGKPRTAQQKSDLMQHVTAELNQKISIPEQDVMFVIVQNSAEDWCFGHAQRADLYLKSLKSL
>A0A0A7XJ32
MPMIRFTTSYAYTDLEKAQISKIVQTCMESYFDTPKNDCFHIFEQLPQGNVLVDPDYWVKSSRTEKFILLYITSGKPRTAQQKLDLMQHVTTQLHQTFNIPEQDVMFVIVQNSAEDWCFGHAQRADLYLKTLTSIS
>A0A062DVT1
MTAQLHQELNIPEQDVMFVIVQNSAEDWCFGHAQRADLYLKMLASKQ
>N9EIA0
MPMIRFTTSYPYTDLEKAQLSKVVQSCMENYFDTPKNDCFHIFEQIPQGQVFVDPDYWVKTARTEKFILLYITSGKPRTAQQKSDLMLHVTAQLKQNFDVPEQDVMFVIVQNSAEDWCFGHAQRADLYLKSLNSP
>S3MSC7
MPMIRFITSYTYDNAQKLQMSKIVQNAMEQFFDTPKNDRFHIFEHFNQGQILVDPDYWVKTARTERFILLYITSGKDS
>A0A1D2UCG8
MPVVDITLLRGRSRESLRTIADAVHDALVAEFGIPVDDRFQVIHQREPDELIFDTGFLGGPRTADFVLVRIVVGRERPVETKQALYRKLVAEIAARARIDPENVFVVLETVKLSDFSVAGGRPFLPAHLTPEPGHEPQ
>A0A0Q5Q1L4
MPVVDITLLRGRSRESLRTIADAVHDALVAEFGIPVDDRFQVIHQREPDELIFDTGFLGGPRTADFVLVRIVVGRERPVETKQALYRKLVAEIAARARIDPENVFV
>A0A0R0MQJ9
MPLTRISAPRHLPHAKVKALADAAQEALVSTCNVPPNDLFQLLARFDAEEMILDPTFGGVRRSLDACIVEITFLQGRTDEQKRQLYKQLTARAVEAGFRPDDVMIALVENSRMDWSLGHGVAYADHVQSSKQAES
>A0A0R3MPZ3
MPLARIAVPAHLAPARIRALADAVHEGLVETCGVPPKDRFQLVSTYAREMMFIDPTFPDVARTPDASIIEILFLAGRTVDQKKNLFRRITDRAVGAGFSADDIMISLSENTPVDWSLGRGLAYGDHHTPLATSPASAR
>G8QCT4
MPFVRTAVIKGTSQQQRQRIVDGIHQALVESIGMPEDELFNLVTDYDPEQFFYSRTFNGVARSDHLIVIEITMRRGRSDAMKRELYKKIADNLGVQAQVRPQDVFIFMHENDYSDWSVGFGKFAMALVQQSGSVAT
>J1EGI2
MPFIHTHVPEATPAATREAVVQAIHQALVEGIGMPEDELFNMVTGYAPGQFAFSRSFNGVARSDAVVVVEITLRRGRSDAMKRALYAAIAHKLQAMAHVAPADVFIFMHENDYSDWSVGHGRFAMALVQQVGAPG
>A0A0Q9CRS7
MPFIRTNVPQDTPAATREAIVQGIHQALVDGIGMPPDELFNLVAAYAPGEFACSPTFNGVARSDRVVVVEITLRRGRSDAMKRALYAAIARNLLAMAGVAPADVFIFMHENDYSDWSVGHGRFAMDLVQNNAAA
>A0A072T9L4
MPFVHTYLPQSTSASQRDAVVQGIHRALVEGIGMPEDELFNMVHPYAPGQFAFSRSFNGMARSDAVVVVEITMRRGRSDAMKKALYAAIARNLHEGAGVAPADVFIFMHENDYSDWSVGHGRFAMGLVQQVGAPA
>A0A0L7MB57
MPFIRTSVHKDTTPAQRQAIVNGIHLALIDGIGMPADELFNMVDDYDEQKFFFSRTFNGYQRSDRVVVVEITMRRGRSDAMKRALYANIAANLEKEAGVAPSDVFIFTHENDYSDWSVGGGKFAMAIAQQVGPDA
>A0A0M2L8J2
MPFIRTSVHKDTMPAQRQAIVNGIHQALIDGIGMPADELFNMVEEYDEQKFFFSRTFNGYKRSDRVVVVEITMRRGRSDAMKRALYANIAANLEKDADVAPSDVFIFTHENDYSDWSVGGGKFAMAIAQQVGPDA
>A0A0F4XGY8
MPFVRTAVIQGTSQQQRQRIVDGIHQALVESIGMPEDELFNLVTDYDPEQFFYSRTFNGVARSDHLIVIEITMRRGRSDAMKRELYKKIADNLGVQAQVRPQDVFIFMHENDYSDWSVGFGKFAMALVQQSGSVAT
>J3AD49
MPFVRTAVIKGTSQQQRQRIVDGIHQALIESIGMPPDELFNLVADYDPEQFFYSRTFNGVARSDNLIVIEITMRRGRSDAMKRELYKKIADNLGAQAQVRPQDLFIFMHENDYSDWSVGFGKFAMALVQQAGEDAAAV
>A0A0Q8WG44
MPFIRTSVHKDTSQQQRQGIVDGIHRALVESIGMPEDELFNMVAEYESSQFWCSRTFNGIARSDRVVVVEITLRRGRSDAMKRELYASLARNLESNAGVAPKDVFIFMHENDYSDWSVGEGRFAMALAQQPGADR
>A0A0Q6ZWF3
MPFVRTAVIMGTSQQQRQRIVDGIHQALVESIGMPEDELFNLVTDYDPEQFFYSRTFNGVARSDHLIVIEITMRRGRSDAMKRELYKKIADNLGVQAQVRPQDVFIFMHENDYSDWSVGFGKFAMALVQQPGSVATE
>A0A081JAZ6
MPFVHTYLPQSTSTSQRDAVVQGIHRALVEGIGMPEDELFNMVHPYAPGQFAFSRSFNGVARSDAVVVVEITMRRGRSDAMKKALYAAIARNLHEGAGVAPADVFIFMHENDYSDWSVGHGRFAMGLVQQVGAPA
>A0A0D0JC98
MPFVKTAIPSGTAPSRKHEIVRGIHDALVEAIGMPEDELFNLVSEYQGSDFFFDRSFNGIARSDNVIVVEITMRRGRSDAMKRALYAAITRNLEAKAAVSPKDVFIFMHENDYSDWSVGNGVFAMAIAQQRGTDS
>A0A126NZN5
MPFVRTSMPMGTEQTQKLRIVQGIHEALVESIGMPKDELFNLVTEYGDGEFFYNRSFNGIARSETLIVVEITMRRGRSDAMKRDLYAAISRNLEATATVSPKDIFIFMHENDYSDWSVGNGVFAMAIAQQRGTDG
>A0A1B3NYW8
MPFIRTALPLGTDVLRRRHIVEGIHDALVGAIGMPQDELFNLVSEYRDGEFFCDRGFNGIARSDAVIVVEITMRRGRSDAMKRALYAAIAQNLETRAEISPKDIFIFMHENDYSDWSVGNGVFAMEIAQQRGTDI
>A0A096FB20
MPFIRTSVHKDTTPAQRQAIVNGIHQALIDGIGMPADELFNMVEEYDEQKFFFSRTFNGYKRSDRVVVVEITMRRGRSDAMKRALYANIAANLEKDADVAPSDVFIFTHENDYSDWSVGGGKFAMAIAQQVGPDA
>A0A0F3IWG1
MPFIRTAVRAGTSVEIKKKIVQGIHHALVDAIGMPKDELFNLVSDYTDESFFFDRGFNGIARSDSIVVVEITLRRGRSDAMKRDLYAQIAANLSREAGISPKDVFIFCHENDYSDWSVGNGMFAMALQQQRGAD
>A9BZJ9
MPFVHTYLPQSTSTSQRDAVVQGIHQALVQGIGMPEDELFNMVHPYAPGQFAFSRSFNGVARSDAVVVVEITMRRGRSDAMKKALYAAIARNLHEGAGVAPADVFIFMHENDYSDWSVGHGRFAMALVQQTGAQ
>A0A0Q0XPD1
MPFIRTNVPQDTPAATRDAIVQGIHQALVDAIGMPPDELFNLVAGYAPGEFACSPTFNGVARSDRVVVVEITLRRGRSDAMKRTLYAAIARNLQATPGVAPADVFIFMHENDYSDWSVGHGRFAMDLVQNKAAA
>A0A0T6ZLB9
MPFVRTSVRKGTSQDRKSQIVAGVHQALIAAIGMPEDELFNMVAEYEPGDFFYDRTFNGIARSDDLVVLEITLRRGRSDAMKRTLYASIASRLEEAGISPKDVFIFMHENDYSDWSVGNGAFAMAIVQQRGSDT
>F2KLD8
MPFVRTAVIKGTSQQQRQRIVDGIHQALVESIGMPEDELFNLVTDYDPEQFFYSRTFNGVARSDHLIVIEITMRRGRSDAMKRELYKKIADNLGVQAQVRPQDVFIFMHENDYSDWSVGFGKFAMALVQQPGSVAT
>A0A096HGH8
MPFIRTSVHKDTTPAQRQAIVNGIHQALIDGIGMPADELFNMVDDYDEQKFFFSRTFNGYQRSDRVVVVEITMRRGRSDAMKRALYANIAANLEKEAGVAPSDVFIFTHENDYSDWSVGGGKFAMAIAQQVGPDA
>A0A0I9ZYT3
MPFVHTYLPQSTSTSQRDAVVQGIHRALVEGIGMPEDELFNMVHPYAPGQFAFSRSFNGVARSDAVVVVEITIRRGRSDAMKKALYAAIARNLHEGAGVAPADVFIFMHENDYSDWSVGHGRFAMGLVQQVGAPA
>J2TRX5
MPFIRTHVHQSTSPEHRQGIVMGIHQALVDSIGMPEDELFNMVNDYGAGQFFFDRTFNGMARSERPVVVEITLRRGRSDAMKRALYAAIARNLKANAGVAPDDVFIFMHENDYSDWSVGGGKFAMALVQQRGPG
>F3LDV2
MPFIRTAVPQETNQATRELIVASIHDALVSAIGMPEDELFNLLSDYTADSFMFSRSFNGIARSDKVICIEITMRRGRSDAMKKAMYAAIAANLAERADISPKDVFIFTHENDYSDWSVGNGVFAMQIAQQRGTD
>G9A6C2
MPFVRTSVRKGTSQDRKSQIVAGVHQALIEAIGMPEDELFNMVAEYEPGDFFYDRTFNGIARSDDLVVLEITLRRGRSDAMKRTLYASIASRLEEAGISPKDVFIFMHENDYSDWSVGNGAFAMAIVQQRGSDT
>H1RRC1
MPFIRTSVHKDTTPAQRQAIVNGIHQALIDGIGMPADELFNMVEEYDEQKFFFSRTFNGYKRSDRVVVVEITMRRGRSDAMKRALYANIAANLEKEAGVAPSDVFIFTHENDYSDWSVGGGKFAMAIAQQVGPDA
>A0A076PQD3
MPFIRTSVHKDTTPAQRQAIVNGIHQALIDGIGMPADELFNMVDDYDEQKFFFSRTFNGYQRSDRVVVVEITMRRGRSDAMKRSLYAHIAANLEKDAGVAPSDVFIFTHENDYSDWSVGGGKFAMAIAQQVGPDA
>A0A0A1HX16
MPFVRTAVIKGTSPQQRQHIVNGIHQALVESIGMPEDELFNLVTDYDPEQFFYSRTFNGVARSDKLVVIEITLRRGRSDAMKRDLYKKIADHLGAQAQVRPQDIFIFMHENDYSDWSVGLGKFAMALVQQTGDAAVG
>S2WRM0
MPFVHTYLPQSTSTSQRDAVVQGIHRALVEGIGMPEDELFNMVHPYAPGQFAFSRSFNGVARSDAVVVVEITMRRGRSDAMKKALYSAIARNLHEGAGVAPADVFIFMHENDYSDWSVGHGRFAMGLVQQVGAPA
>A0A135P4L7
MPFVRTAVPTGIEPSRKRDIVRSIHDALVEGIGMPQDELFNLVSEYRDGEFFFDRSFNGIARSENVIVVEITLRRGRSDAMKRALYAAITRNLEANASVSPKDVFIFMHENDYSDWSVGNGVFAMTITQQRGTDG
>A0A0S9F843
MPFIRTNVPQDTPAATREAIVQGIHQALVDSIGMPPDELFNVVAGYAPGDFACSRTFNGVARSDRVVVVEITLRRGRSDAMKRALYAAVARNLQSMAGVAPADVFIFMHENDYSDWSVGHGRFAMELAQQTGAPR
>A0A0Q8TF73
MPFIHTHLPQATPATEREAIVQAIHQALVEGIGMPEDELFNMVTGYAPGQFAFSRSFNGVTRSDAVVVVEITLRRGRSDAMKRALYAAIAHNLQAMAHVAPADVFIFMHENDYSDWSVGHGRFAMALVQQVGAPG
>A0A0D1IZW7
MPFVQIHLRSGRSEAWLQKLSRTIHQSMIEEINVPEDDYFQVIRQYEKSEFFYDPFYLQVERTDELIYIHFTLKQSRTTEQKKALYRSIASRIHSELGVIKEDVFIMLAGNQAEDWSFGNGRAQMIE
>A0A0F0A764
MPFVQIHLRAGRSEAWLQKLSRTIHQSMTEEINVPEDDYFQVIRQYENSEFFYDPSYLQVERTDELIYIHFTLKHSRTTEQKKALYRSIASGIHSELGVRKEDVFIMLAGNKDEDWSFGNGKAQMIE
>W7RP61
MPFVRMDLLKGRSKEELRRISRSVHQAMTETIDVPEDDYFQVITQHNEEEFFFDPGYMNIKRTKDLIYIHITMKERPIEKKQALYQRVAECLQKNAGIRQEDVMIIAAENVKENWSFGNGTAQLASVEKGALGNGNKR
>O32183
MPFVQIHLRSGRSEVWLQKLSRTIHQSMIEEINVPEDDYFQVIRQYEKSEFFYDPFYLQVERTDELIYIHFTLKQSRTTEQKKALYRSIASRIHSELGVRKEDVFIMLAGNQDEDWSFGNGRAQMIE
>A0A125UNQ4
MPFVQIHLRSGRSEAWLQKLSRTVHQSMIEEINVPEDDYFQVIRQYEKSEFFYDPFYLQVERTDELIYIHFTLKQSRTTEQKKALYRSIASRIHSELGVRKEDVFIMLAGNQAEDWSFGNGRAQMIE
>A0A0K6LAJ6
MADQLKTECGISPEDVMISITENGNADWSFGLGEAQFLTGKL
>T5HKT4
MPFVRMDLLKGRSKEELRRISRSVHQAMTEAIDVPEDDYFQVITQHDEEEFFFDPSYMNIKRTKDLIYIHITMKERPIEKKLALYQRIAERLQKNAGIRQEDVMIIAAENVKENWSFGNGTAQLASVERER
>I0BR72
MPFVRIDLRRGRTEEELQAVSRAVHRALTETAGVPEDDYFQVITQHEAGEFRYDPGYLGISRTDSLIFIAITMGRGRGAETKRALYARTAQLLEESAGVRPEDVMIIVTENTLEDWSFGQGIAQHARGDRTGGEAR
>M5PCB3
MPYVRIDLLKGRTKEELRTISRSVHQAMTETIDVPEDDYFQVITQHDEEEFLFDPGYMNINRTKDLIYIQITMKQRRTQEKTALYRRIAERLHRGSGVRMEDVMIIVTENTEENWSFGNGIAQLASTTGEGAE
>A0A136G277
MPFVQIHLRAGRSEAWLQKLSRTIHQSMIEEINVPEDDYFQVIRQYENSEFFYDPSYLQVKRTNELIYIHFTLKQSRTTEQKKALYHSIASRIHSQLGVRKEDVFIMLAGNQDEDWSFGNGRAQMIE
>A0A0K6K2P8
MPFVQIHLRAGRSEAWLQKLSRTIHQSMIEEINVPEDDYFQVIRQYENSEFFYDPSYLQVERTNELIYIHFTLKQSRTTEQKKALYHSIASRIHSQLGVRKEDVFIMLAGNQDEDWSFGNGRAQMIE
>A0A0K6KZ72
MPFVQIHLRSGRSEAWLQKLSRTIHKSMIEEINVPEDDYFQVIRQYEKSEFFYDPFYLQVERTDELIYIHFTLKQSRTTEQKKALYRSIASRIHSELGVRKEDVFIMLAGNQAEDWSFGNGRAQMIE
>I0F8Q6
MPFVQIHLRSGRSEAWLQKLSRAIHQSMIEEINVPEDDYFQVIKQYEKGEFFYDPFYLQVERTDELIYIHFTLKHSRTTEQKKALYSSIASRIHSELGVRKEDVFIMLAGNQDEDWSFGNGRAQMIE
>E0U1E6
MPFVQIHLRAGRSEAWLQKLSRAIHQSMIEEINVPEDDYFQVIRQYENNEFFYDPSYLQVERTDELIYIHFTLKQSRTTEQKRALYRSIASRIHSELGVRKEDVFIMLAGNQDEDWSFGNGRAQMIE
>L8PTW7
MPFVQIHLRAGRSEAWLKKLSRTIHQSMIEEINVPEDDYFQVIRQYEKSEFFYDPSYLQVERTDELIYIHFTLKHSRTTEQKKALYRSIASGIHSELGVRKEDVFIMLAGNQDEDWSFGNGRAQMIQ
>A0A0B0HWR1
MPFVRIDLHHGKSKEELSVISRSIHQAMVETIDVPEDDYFQVITPHPPGELLYDTGYMNISRSEQQMFVQITMKEGRPLRKKQALYARMTELLEMNAKVRPQDVMIILTENTQENWSFGNGVAQLAPEA
>G4P0J0
MPFVQIHLRAGRSEAWLQKLSRTIHQSMIEEINVPEDDYFQVIRQYENSEFFYDPSYLQVERTNELIYIHFTLKQSRTTEQKKSLYHSIASRIHSQLGVRKEDVFIMLAGNQDEDWSFGNGRAQMIE
>R9TQ13
MPFVRMDLLKGRSNEELRRISRTVHKAMTETIDVPEDDYFQVITQHDEEEFFFDPGYMNIERTKDLIYIHITMKERPVEKKLALYQRIAECLQKNAGIRQEDVMIIAAENVKENWSFGNGTAQLASVEKGVMKNGNEK
>A0A1C3S8I8
MPFVRIDLLKGRTKEELRTISRSVHQAMTETIDVPEDDYFQVITQHDEEEFFFDPGYMNINRTKDLIYIQITMKQRPIQKKPALYRRIAEHLHSGAGIRVEDVMIIVTENVKENWSFGNGIAQLASTTGEGADQNGYSR
>A0A0T6BVM7
MPFVRIDLLKGRTKEELRTISRSVHQAMTETIDVPEDDYFQVITQHDEEEFFFDPGYMNINRTKDLIYIQITMKQRRTQEKTALYRRIAERLHRGSGIRMEDVMIIVTENVKENWSFGNGIAQLASTTGEGADQNGYSG
>D1BFT0
MGQLIVHGRRSQWLDQRTELSDVLHEALVDAWQYPVEKRFQRFVWLDDDDLVAPQRGPRYLVVQVVAFAGRSQPARRELIRQLYVRVCGRFDLPLDDLEIVIIESPRDSWGIRGVSGDELTLGYTVDL
>A0A0Q9CTN4
MAHVKIYGRRDVWQDRRGSVSDAVHRAVVGTWGLPEDKRFHRFLLLDADDLVAPRSKEYLVVEILCFTGRSRAARRALIAAFYDDVAPTLGIAADDLEVIIIESPPENWGIRGASGDELSLTYRVDV
>A0A0A0B9J5
MAQVKIYGRRDVWAPRRRELSDAVHAALVGAWQLPEDKRFHRFLLLDAEDLVAPRSPEYLVIEIVCFTGRSPAARRALIAAFFEDVAPALGLAAEDLEVVILESPPASWGIRGVAGDELTLGYRVDV
>A0A0Q6FV43
MGQIIVHGRRSQWRDQRQELSDALHAALVDAWQYPPEKKFQRFVWLDDDDLVAPQRGPRYLVVQVVAFTGRSREARRELIRQMYERVCGPLDLPVDDLEIVLIESPRESWGIRGVSGDELTLGYTVEV
>F4H285
MAQVKVYGRRDVWATRRREVSDAIHDALVRTWGLPADKRFHRFLLLDGEDLVAPRSDAYLVVEVVCFTGRSRAARRALIAAFFDDVAPALGLSVDDLEVVLLESPPENWGIRGRSGDELDLPYRVDV
>A0A0T0MDS3
MAHVKIYGRRDVWQDRRGSVSDAVHRAIVGTWGLPEDKRFHRFLLLDGDDLVAPRSKDYLVVEILCFTGRSREARRALIAAFYDDVAPTLGLSADDLEIIIIESPPENWGIRGVSGDELSLTYRVDV
>A0A0M0F3P2
MRHGYARPMAQVKIYGRRSVWGERRTEVSDALHDALVRTWQLPPDKRFHRFLLLDDGDLVAPRSDAYLVVEVVCFTGRTREAKRALIAALYDDVVPALGLTPDDVELVILESPRENWGIRGVSGDELALSYRVDV
>A0A0Q9CC14
MVQVKVYGTRTVWEMKREDISDAIHRAVVGAWGLPEEKRFHRFLLMEDGDLIAPQRSDAYLVIEVVCFTGRSREAKRALIAAMFDDVAPFLGLAADDLEVVILESPPESWGIRGRSGDELALGYRVDV
>D2B2C9
MTQIKFYGRRDVWSGRRQKMSDTVHGCLNEVWRLPADKRFHRFLLLDAEDLVCPQRSERYLIVEIICFQGRSDEAKRDLIRTLFARAQEELDLPAEDLEIVILESPQVNWGIRGMPGDELALTYPVTV
>D1BU80
MAQVKIYGRRSVWGERRTELSDAIHAALVAAWQLPEDKRFHRFLLVDDDDLVAPRAASYLVVEIVAFTGRSPEAKRALVRAMYDDVAPAVGLDADDLEVVVIESPRENWGIRGKAGDELALAYRVDV
>F8A336
MTRTDGSSGGARVAQVKIYGRRSVWAPRRGALSDAVHAALVGAWGLPADKRFHRFLLLDDEDLVAPRSPDYLVIEVVCFTGRSPEAKRALLTAFFTDVAPAVGLAPDDLEIVILESPPEHWGIRGVAGDELALSYRVDV
>A0A0H2KP91
MAQVKIYGRRSVWGERRTEVSDALHDALVRTWQLPPDKRFHRFLLLDDDDLVAPRSDAYLVVEVVCFTGRTREAKRALIAALYDDVVPALGLTPDDVELVILESPRENWGIRGVSGDELALSYRVDV
>A0A0U0ZED8
MAQVKIYGRRSVWGARRTEVSDALHDALVRAWQLPPDKRFHRFLLLDDDDLVAPRSDAYLVVEVVCFTGRTREAKRALVAALYEDVVPALGLTADDVELVILESPRENWGIRGVSGDELALSYRVDV
>A0A0A0BSB8
MAQVKVYGRRSVWAGRLTEVSDAVHAAVVGAWEIPEPKRFHRFLLLEDDELVAPGRGPAYLLVEVVCFTGRSPEAVRRLLRALMDGVAPALGLGVDDLEVVVVEVPPSRWGIRGRTGDELELDYRVDV
>A0A085LG21
MAQVKIYGRRSVWGARRTEVSDALHDALVRAWQLPPDKRFHRFLLLDDDDLVAPRSDAYLVVEVVCFTGRTREAKRALVAALYDDVVPALGLTADDVELVILESPRENWGIRGVSGDELALPYRVDV
>D5UG10
MAQVKVYGRRSVWATRRTEVSDAVHAALVAAWGLPADKRFHRFLLLDDEDLVAPRSPEYLVVEVVCFTGRSSAAVRALIAAFFDDVAPALGLAADELEVVVLESPPTHWGIRGVAGDELTLSYRVDV
>A0A0Q7MSS1
MAHVKIYGRRDVWQDRRGSLSDAVHRAITGTWGLPESKRFHRFLLLDADDLVAPRSKDYLVIEILCFTGRSREARRALIAAFYDDVAPTLGLAADDLEIIIIESPPENWGIRGVSGDELSLTYRVDV
>A0A0Q5J5A7
MAHVKIYGRRDVWQDRRGSVSDAVHRAIVGTWGLPEDKRFHRFLLLDADDLVAPRSKDYLVVEILCFTGRSREARRALIAAFYDDVAPTLGLALDDLEVIIIESPPENWGIRGVSGDELSLTCRVDV
>A0A126YXY7
MPLTSIDIHEGAYSAQDRKAISDALHQAMKDVLRIPEDDRLHVFYEHPEATMFHDNVIFGAPRDERLMFVTFSFNDRDAKTKEKLFATAVERLTEIAGVRPEDVMFRVLETAKANWWGFGRTLDPATGYDSRMTVVPGS
>A0A0D8KBW4
MPFTRVSMLAGKSSQYISAVSNSLDRALVECFEVPENDRFVVFHAHQPGELVFDRTYRGGPRSDGFMLFHITTGKNRSAETKARFFRRLVDNLAKAPGVRPEDVMVVIANSTFEDWSFASGISAAMPAQGEGR
>A0A1S1XBS1
MPYVRISLLKGKPPQYLRALADGIHQAMVECFAVPPADRFQLIHQHEPGEMVFDRDYAGGPRSDDFALVAIQTGRPRTAAAKAALFARMAAILAESPGLAPADLLVVIADGEMDNWSFSHGRQASALSRQELRSC
>U1AB47
MPYVRISLRKGKPPQYLRALADGIHQAMVECIAVPPKDRFQVIHQHEAEEMIIDPDYGGGPRSDDFVLVTLHLGRPRTKEAKAALYARMAERLSASPGLAPADLMVVLIDGEMDNWSFSHGRQASALSAEELRP
>I4N6R2
MPFVRISVLQGRSPQYLQALSTAIHQALVDTFDVPPSDRFQMIHQHAPGELLFDRDYLGGPRSDAFTLIAITAGKPRSDSTRRAFYQTLVKRLHSAVGLDPEDVMVVINTTLAQEWSFGGGRVNGEERP
>A0A0Q7WNY1
MPFVRISLRRGKPRDYLRAVSDAVHQALVDAFRIPVADRFHAIHQHDPEELIFDRDYLGGPRSDDFVLVCVTGGKPRDPETKQAFYQRLADLLAVSPGLRPQDLMVIVQTTDYADWSFSNGIAAPLAEQKT
>J0W695
MPVLHVTLLKGKTEAWLAAVSSSIQRALVEAFDVPEADLFQVFHEQDKSALRFDRHYMAGPRSNDWLLIEITAGKPRSIEMKQRFYRVITDQLAESPGIQPNDVMVVIRHNKAEDWSFGGGKASLLAE
>A0A0Q6RUT2
MPMVSIYLLKGKSAEYIKALADGIHSALVAEYDVPPDDRFQRIHQHEPGEMIYDRSYLAGPRTKDFVLVAITAGRPRSTDMRRAFFQRAALELQSAPGIDPANLMIVINTTAPEEWSFGNGLMQMASWPTTGAAQ
>A0A098U6S6
MPFARISLRRGKSREYLRAVSDAVHQALVDAFRIPVADRFQAIHQHDPEELIFDRDYLGGPRSDDFILVCVTGGKPRDAATKQAFYRRLAELLAESPGLRPEDLMIIVQTTDYADWSFSNGIAAPLAEQRA
>R0E4S4
MPYARISLHLGRPPAYLHALSDSLYQAMHAVFEVPAGDCFQVIHQLDPGELIFDRHYLGRATLR
>A0A0F0DYY6
MPTVRISLRKGQQPEYLRELADTVYDAMHEAFNVPEGDQFVMIHQHEAEEFVFNRHYLGGPRSDDFVLIAITIGRPRDSQTKQAFYRRLNALLGERLGMASEDVMVQITHSDADDWSFGGGRMGVLTRPDAVSAS
>J0W7X3
MPFVRISLRKGKSPEYLTALADTIQRALVETFDVPENDRFQAIHQHDENELLFDSSYLAGPRSGDFVYISITIGRPRTAEMKATLYRRLADLLGQSPGLRPEDVMIVISTSAPEDWSFGDGIAQMTNPDWRLRTAGGQQ
>A0A0D8KV42
MPFTRISLLAGKSADYRAAVSDSLDRALVDCFDVPEHDRFAAIHQHQPGELIFDRNYRGGPRSDDYIFFHITTGKARSPEVKALFYARLVENLAASPGVRPEDVMVAIVNSTFEDWSFASGVSAGIPTEKSK
>S3HPZ7
MPFVRISLLRGKSPDYLRAVSDSIHRAMVETFNVPPADRFQVIHQHEPGELIFDPNYLAGPRSDDFVLFAITAGKPRSTETRQAFFKRAAELLGVSPGIRPEDIMIVVTTTSPDEWSFGDGTAQMSEPGWEARAFGSAA
>D3P7K3
MPFTRISLLAGKSPAYLAAVADGLDHALVECFDVPEKDRFVAIHQHRPEELIFDRTYRGGPRSDDYIFFHITTGKARSAETKARFYRRLVEALAASPGVRPEDVMVAIANSSFEDWSFASGLSAAGVAAEDGSR
>A0A1R0MXU1
MPYARISLRKGKPPQYLRALADGIHQAMAECIAVPPKDRFQLIHQHEAEEMIIDPDYGGGPRSDDFVLVTLHLGRPRTKEAKAALYARMAERLSVSPGLSPADLMVVLIDGEMDNWSFSHGRQASTLSAEELRP
>J3CEI5
MPFTRISLLEGKSPEYLKALSDSFHQAMVETFNVPLTDKFQAIHQHRRNELIIDPTYFSNGRSDDFVIFTITIGKPRDVATKQAFYKRVVELLGKAPGIRPEDIMIVVSTSTRDEWSFSNGETQMLEPA
>W6RXZ9
MPFVRISLLRGKSPEYLRAVSDNIHRALVETFNVPHADRFQVIHQHEPAELIFDRNYLAGPRSDDFALFAITAGKPRSTQVRQAFFKRAAELLGQSPGIRPEDIMIVVTTTSPDEWSFGDGRAQMSEPGWEAQAFGSAA
>B8J697
MPLVRIDTTLRLGPGQRRAAGDAVHRALVDTFKVPPDDRFQVIAGHGDEGLSIAPSYLGIDHGEDVVVVQITANAGRTVEMKRALFRRIADDLHAAVGVRREDVIVSLVEVAKENWSFGNGEAQYAT
>B4ULN4
MPLVRIDTTLRLGPEQRRAAGDAVHRALVDTFKVPPDDRFQVIAGHGDEGLSIAPSYLGIDHGEDVVVVQITANAGRTVDMKRALFRRIADDLHAAVGVRREDVIVSLVEVAKENWSFGNGEAQYAT
>A0A0Q5Z5E0
MPLVRIDLPATTSSIEAAAVSRAVHQALVDLFSVPQDDLFHVVARRAPGELVCSPSYVGIEHSDKVAFVQIVCSPGRTVGLKEALYARIAADVEAGTGFRADDVIINLVETARENWSFGAGLAHYAVADRQRPAGRPGS
>A0A0S9LRQ4
MPFVRIDLPDTVSQEDAQALGDAVHQALVASFEVPPDDRFQVLARHPPGALVCTPAYLGVQHSARAALVQITCSFGRTLAHKRALYAGIAQNATRAGFAAADLIVHLVETARENWSFGEGVAHYAPAAS
>A0A0D6QIF8
MPLVRIDTTLRLGPEQRRAAGDAVHRALVDTFKVPPDDRFQVIAGHGDEGLSIAPSYLGIDHGKDVVVVQITANAGRTVDMKRALFRRIADDLHAAVGVRREDVIVSLVEVAKENWSFGNGEAQYAT
>A0A0S9MYH3
MPFVRIDLPDTVSPQDAQALGDAVHQALVATFEVPPDDRFQVLARHAPGALVCTPSYLGVAHSARVALVQVTCSFGRTPAHKRALYARIVQNAAQAGFAAADVVIHLVETARENWSFGEGVAHYAPAAS
>Q2IK02
MPLVRIDTTLRLGPEQRRAAGDAVHRALVDTFKVPPDDRFQVIAGHGDEGLSIAPSYLGIDHGKDVVVVQITANAGRTVDMKRALFRRVADDLHAAVGVRREDVIVSLVEVAKENWSFGNGEAQYAT
>A0A0Q4Y269
MPFVRIDIPTATSNAHAEALSQAVHAALAETFDVPPDDRFQVVTRHGPGAIVCTPAYLGVRHTTHVALVQITCSPGRSRDQKRVLFARIAQQAEQHAGFAASDVVIHLVETLRENWSFGNGIAQYTLETDS
>A0A0N9I748
MPFVRITLSSDRPEPMRAAVAEGVRSALVSAIGVPPDDRFLIVDAQPATAFHVDRHFLDGDRRDPVVVEITLTHGRTRDMKLALYQTIVANLSEVGVRPDDVLIMLHETGREDWSLGGGKTQLLDEDLIRKHGWSPPEA
>A0A0D0EE43
MPFVRISLPKKLSLETKNSISEAVHQSLIAEFHIPKDDYFHVIEELESHQIKYPESYLGISHSEEIIYVQITAGQGRTLEQKKNLYHQIASKISTSTEILINNIIIVLLENNGLENWSFGNGEIQEPKHLKK
>A0A0D0L0D7
MPFVRISLPKKLSQETKNKISQSVHQSLIAEFHIPKDDYFHVIEELETQQIKYPESYLGISHSENIIYVQIIAGQGRTLEQKKKLYHTIATTISSETEITINNIIIVLLENNGLENWSFGNGEIQEPKHLK
>A0A1M5Q4V8
MPFVRISLPKTLSLEEKNQISISIHQSLIKEFNIPVDDYFHVIEELDSHQIKFPQNYLGVSHTETIIYIQIIAGKGRDLEKKRRLYSAIAEEISKSTSVTKNNIVIVLLENNIQEDWSFGNGEIQESKHLLPTNKG
>A0A0Q0VYX3
MPFVRISLPKKLSLETKNTISESIHHSLIAEFNIPKDDYFHVIEELEPHQIKYPESYLGVSHSDEIIYIQITTGQGRTLEQKKQLYHQIATRIAASTQILINNVIIVLLENNGLENWSFGNGEIQVPTHLKK
>A0A086AI78
MPFVRISLPKKLSQETKENISISIHESLIQEFNIPQDDYFHVIEELETSQIKFPKSYLGITHSENIIYVQITAGQGRTKEQKTKLYAQIATRISNTTEILKSDIIIILLENNGGENWSFGNGEIQEQKHLKQLSNNQ
>A0A0D5BPP6
MPLVKISLSESYESKIQDLISKAIHLALIEEFNIPSKDYFHIIESLKNNQLKYPEEYLGIPHTNAIIFIQITAASGRNIEQKRSLYKSIVSHIESTTGISPQEIIITLVENTKENWSFGNGEQQAFNHV
>A0A127VE97
MPFVNIYLPENYSRGLKEKISYSVHESLIEIFSIPVNDYFQVIHPVSPENLIFPESYLDISHLSDLIYIQIICGSGRTVEMKKSLYAVIVQKISLRTHISANDIIIVLNETPFENWSFGLGKAQMIK
>A0A0C1GCZ7
MPFVRISLPKKLSQETKENISISIHESLIQEFNIPQDDYFHVIEELESNQIKFPKSYLGITHSENIIYVQITAGQGRTKEQKTKLYAQIATRISNTTEILKSDIIIILLENNGSENWSFGNGEIQEQKHLKQLKQLSNNQ
>A0A086B3L7
MPLVRISLSEACSSETQNSISQAIHQALMEEFNIPKDDYFHIIESLSQNQLKFPSTYLGIEHTGNIVFVQIIAAIGRNVEQKKKLYQKISQLVSQNTHIKSQDVIITLLENAKENWSFGNGELPTFNHI
>A0A0Q4S1D9
MPFVRISLPKKLSLETKNNISQAIHQSLIQEFNIPAADYFHVIEELETHQIKYPESYLGISHSDEIIYVQITAGQGRSLEQKKKLYHQIVTRIAASTQILINNVIIVLLENNGLENWSFGNGEIQEQKHLKKL
>A0A0S9DHL3
MPLARIDLTVGKSPEYRRTIADVVYDKMIVTLGVPEDRFQVITEHPPGDIIADPDYLGIYRSEDCVFIQLIFLDVATPEQKASFYKAVVDELHERLHLRREDVFFNLITVQPADWSMGNGIATYNNGVPTDRLDPNSVG
>W9H328
MPFARIDLVQGKSADYRRTIGEVIYDAMVDILKAPLDDRFQVINEHPAENLIADPNYLGITRTGDCILIQLTLNAGRTVEQKKGFYKAVADGLHDRLGLRREDVFISLVEVPKENWSFGNGEAQYAT
>L2EAI9
MPMTHVSMRKGQPAAFRAAVLEAIHESLQTSLDVHPEAFFMTISEHEDANFHANMTYPFVRSPNLLLIQITLTAGRSTGDKQRFYRNLVARLESGSGIKPADVFINLIEVANENWSPGNGLPIATALQPDATHGPG
>A0A0N1DHB5
MPMTHISMRKGKPPAYRAAVLEGIHAALHQTLGVHPQAYFMSVTEHDDADFRVNTTYPFTRSPDVLLIQITLTEGRCAEEKQRFYQDLAQRLAIAPGVNPADVFINLIEVASENWSPGNGMAGRIPVATANS
>A0A132HM92
MPMTHVSMRKGQPAAFRAAVLEAIHESLQKSLDVHPEAFFMTISEHEDANFHANMTYPFVRSANLLLIQITLTAGRSTGDKQRFYRNLVARLEAGSGIKPADVFINLIEVASENWSPGNGLPIATALQPDAAHGPG
>I5CEC2
MTHVSMRSGKPAAYRTAVLEGIHETLHASLGVHPETFFMTVSEHEDANFHVNTTFPFARSSDVLLVQITLTAGRSADDKQRFYQDLVVRLEKNPGVKPADVFINLIEVAGENWSAGNGLAGRSAALAADGSTAAGTAA
>A0A149PHG3
MPMTHVSMRSGQSAQFRTTVLKDIHESLHEALGVHPEAFFMTITEHEEANFLANMTFPFERSPNLLLIQITLTAGRTAEDKQRFYEHLVSKLQANLSVDPADVFINIIEVASENWSPGKGLAGRNSVIPAADASAQAAAR
>A0A149PHY0
MPMTHVSMRTGKPAHYRTAVLQTIHESLRDALGVHPEAFFMTITEHEEANFLANMTFPFTRSPDLLLIQITLTAGRTADDKKRFYEHLVKRLQASTGIDPADVFINIIEVAGENWSPGNGLAGRNAAIPATDAQ
>Q1LM51
MPMTHVSMRKGQPAAFRAAVLEAIHESLQKSLDVHPEAFFMTISEHEDANFHANMTYPFVRSPNLLLIQITLTAGRSTGDKQRFYRNLVARLEAGSGIKPADVFINLIEVASENWSPGNGLPIATALQPDAAHGPG
>A0A0K6HNU6
MGWEAGAGRIETEETIMPVTQIFSLPGRSAEEKQLIMECIHEALMTRFDIPHDDQYMIFNEKAREDFFFGSFPEMERSDAFLLIQITVSNTRSVEMKKNLYKAICDKLGRKAGVLHDDVMVSLVEVTRDCWSFGRGIAQYT
>A0A1J7BT66
MPMTKVYLRTGTSAEHKRAISDAIHAALVAVLGIPDDDKYHVFHELEPDNLITAPVAFGLERRPQAVFIQMYFGRRPEETLKELYRTLVANLVEGVGLETRDIYLNVVESPSPNWWADGRILDPATGFDTRIAADKVPTER
>A0A0Q5NUR0
MPLVRINVSKDASAESVQAISDVIYESMLAVANVPANDKFQIITRHAPGELIYPAEGYMGIDYSPGIVFIQVTWNAGRSIDVKKAFYKAVAEGIHKRAGVRIEDVWINLIDVQRENWSFGNGEMQYAPAD
>A0A0G3X0X8
MPLVRINLSKDASPEVVKAVSDTVYEAMTTVANVPENDKFQIISRHAPDELVYPADGYLGVVYTSGIVFIQVTWNAGRTIDVKKAFYRAVADGIHAKAGVRKEDVWISLVDVAREDWSFGNGEMQYAPKA
>A0A126YSM9
MPLVRVDLSRDASPEVVSGISDAIYEAMITVANVPVHDKFQVFSRHAANEIIYPKEGYLGVSYTPEIVLIQVTWNAGRSIEVKKAFYLAVANGIHERTGLRKEDICINLVDVNREDWSYGNGEMHYAPK
>S6H273
MQTIPFNEERPMPLARIDIGVQASAETVAAIGDVVYDAMINVANVPEHDKFQIIHRHAPDELVYPPAGYLGLTYTPNIVFIQITWVAGRTVAVKKAFFRAVADGIHAKTGLRKDDIWISLIDVKREDWSFGHGDMQYEPKE
>A0A157ZQP3
MPIVRIDLSKAASPAVAHAVSDTVYEAMTSIAGVPANDKFQIITRHDADELVYPADGYLGISYSPSIVFIQITWNTGRSIDVKKAFYAAVARGIAEKAGLRKEDVWISLVEVARENWSFGNGEMQYAPAD
>A0A0Q7H3E0
MPLVRIELSNNGPEALGPAIGDVVYQAMRDTINVPEHDKFQVITRHAAHELVHPASYLGVVYSPGFVLIQVTLNQGRTTEMKKAFYKRVADDLHGQLGIRREDVFINLIEVVKENWSFGNGEMQYA
>R4X249
MPLVRIDLSKSASPAVAQAVSDTVYEAMTSIAGVPANDKFQIVTRHDVDELVYPADGYLGISYSPSIVFIQITWNSGRSVDVKKAFYAAVADGISSKTGLRKEDVWINLVEVARENWSFGNGEMQYAPVD
>W0VDP6
MPLARISVSHDTTDAALRAISDTVYEAMISVANVPLNDKFQILSRHAKGELIYPENGFLGVTYSDNIVFIQITWNAGRTAEIKKAFYRAVVDGIHTRSGLRKEDIIINLVEVQRENWSFGNGEMAFPPT
>A0A0W0HVX8
MPLVRIDLAADTSTETAAAIGDVIYAAMTSVANVPEHDKFQIINRHTKDELVYPAAGYLGITYTPNIVFIQVTWSAGRSIAVKKAFYKFIAEGIHAKTGLRKEDVWINLVDVQREDWSFGNGEMQYVPDE
>A0A0Q4EKH8
MPLVRIDLAADTSTETAAAIGDVIYAAMTSVANVPEHDKFQIINRHAKDELVYPAAGYLGITYTPNIVFIQVTWSAGRSIAVKKAFYKFIAEGIHAKTGLRKEDVWISLVDVKREDWSFGNGEMQYVPDE
>A0A0N1DDV4
MPLARIDVAAHTSAETVAAIGDVVYEAMINIANVPEHDRFQIIHRHAKDELVYPSAGYLGLTYTPDIIFIQITWVAGRTVEIKKAFYKAIADAIHTRTGLRKEDIWINLIDVKREDWSFGNGEMQYEPKE
>I4MXI5
MPLVRIDVAQDMPTDTLKAISDVVYEAMTSTANVPANDKFQIISRHARDELVYPAEGYLGVTYSPQIVFIQVTWNTGRSTAVKKAFYQAVASGIHARTGLRKEDVWISLVEVNREDWSFGNGDMQYVPTL
>A0A0P0KZX6
MPLVRINLSKDASPEVVKAVSDTVYEAMTTVANVPANDKFQIISRHAPDELVYPPDGYLGVTYTPGIVFIQVTWNAGRTIDVKKAFYRAIADGIHAKVGVRKEDVWISLVDVAREDWSFGNGEMQYAPKA
>A0A103KGJ8
MPLVRINLSKDASPEGVKAVSDTVYEAMTTIANVPENDKFQIISRHAPDELVYPADGYLGVTYTSGIVFIQVTWNAGRTIDVKKAFYRAVADGIHAKAGVRKEDVWISLVDVAREDWSFGNGEMQYAPKA
>A0A0Q4Z8B5
MPLVRIDLNRSAPPDRARIVGDVVYAAMRAVANVPENDKFQIVTRHEAGEIVAPEAGYLGVTYTDDLVIIQITWNAGRSVEVKRALYRQIADGIAERAGIRREDVFVNLVEVVKENWSFGNGEMQYAPA
>A0A0P9E9Y1
MPLVRIDLPDTAPETLGPSIGDLIYQVMTETINVPEDDKFQVIARHSPGQLVHPRSYLGIEYSAGFVLIQITLNQGRSIEMKKAFYRRVADGLHEQLGIRREDVFISLVEVVKENWSFGNGEMQYA
>S6AII2
MPLVRIDLAADTSAETAAVIGDVVYEALRSTANVPEHDKFQVISRHARDELVYPAAGYLGITYSEQIVFIQITWSTGRSTEVKRALYQAIADGIHAKTGRRKEDIWINLVEVNREDWSFGNGEMQYVPRE
>A0A0P9ZSS5
MPEEEYAMPLVRIDISADTPAQTVAAIGDVIYEAMISTANVPEHDKFQIIHRHASDELVYPAEGYLGITYTKNIVFIQIAWNEGRTIDVKKAFYKAVAQGIHDKTGHRQEDIWISLIETKKENWSFGNGEMQYAPSN
>A0A158HG46
MPLVRIDLSKATPPAVVQAVSDTVYEAMTSIANVPVNDKFQIVTRHDTDELVYPADGYLGISYSASIVFIQITWNTGRSIDVKKAFYAAVANGISSKTGLRKEDIWISLVEVARENWSFGNGEMQYAPAD
>A0A0J1G3C5
MPLVRINLAQTTSPEVVKAISDVVYEAMIDVVNVPKNDKFQIITRHAPDELIYPEEGYLGVTYTPGIVFIQVTWNTGRTIEMKKAFYRAVADGIHAKTGVRKEDVWISLVEVNREDWSFGNGDMHYAPK
>A0A0S9P987
MPLIRIDLNRTAPLDRARIVGDVVYAALRAVASVFENDKFQIVTRHGAGEIVAPEAGYLGVTYTDDLVIIQITWNAGRSVAVKRALYRQIADGIAARTGIRRTDVFINLVEVAKENWSFGNGEMQYASA
>A0A0F3K4M0
MPLARIDLSRRASAATIRHITEAIYDAMVEVANVPLHDKFQVVTRHDDDELVYPAEGYLGTQYTPDIVIIQVTWVGGRSVDAKKAFYRLVADRIHECTGLRKEDVWITLVDNAREDWSFGGGVMQYAPAG
>A0A158AVY1
MPLVRIDLSKAAAPAVVQAVSDTVYEAMTSIAGIPANDKFQIITRHHVDELVYPADGYLGISYSPSIVFIQITWNIGRSIDVKEAFYAAIANGVSSKTRMRKEDVWISLVEVARENWSFGNGEMQYAPAD
>A0A095YFQ5
MPLVRIDLSKSASPEVVAAVSETVYEAMVNIANVPEHDKFQIISRHAPDELVYPAEGYLGVDYTPGIVFIQVTWNAGRTVEVKKAFYRAIADGIHAKVGVRKEDVWISLVDVAREDWSFGNGEMQYAPKA
>A0A038H5Z7
MPLVRIDLSKAAAPAVVQAVSDTVYEAMISIAGVPANDKFQIVTRHDADELVYPADDYLGISYSPSIVFIQITWNTGRSIDVKKAFYAAVANGISSKTGLRKEDVWISLVEVARENWSFGNGEMQYAPAD
>A0A158DS91
MPLVRIDLSKAAPPAVAQAVSDTVYEAMTSIASVPANDKFQIVTRHDADELIYPADGYLGIAYSPSIVFIQITWNTGRSIDVKKAFYAAVANGISAKTGLRKEDVWISLVEVARENWSFGNGEMQYAPAD
>A0A126YRE2
MPLVRINVSKEASADSVQAISDVIYEAMLAVANVPANDRFQIITRHAPGELVYPTEGYLGIDYSPGIVFIQVTWNAGRSVDVKKAFYKAVAEGVHQKAGVRIEDVWISLIDVQRENWSFGNGEMQYAPAD
>A0A0P9ISN7
MPEEEYAMPLVRIDISADTPAQTVAAIGDVIYEAMISTANVPEHDKFQIIHRHASDELVYPAEGYLGITYTKNIVFIQIAWNEGRTIDVKKAFYKAVAQGIHDKTGHRQEDIWISLIETKKENWSFGSGEMQYAPSN
>A0A0C2HX29
MPLVRIDVAADTTPETVTAISDVVYQAMVQTANVPEHDKFQIINRHAKDELIYPAAGYLGVTYTPKIVFIQVTWNGGRTVEVKKAFYKAIAEGIHARTGLRKEDVWISLIDVKREDWSFGNGEMQYAPTE
>E6UZN9
MPFVRIELSDASPETLGPAIGDLIYQAMTETINVPKDDKFQVITRHAAQDLVHPKSYLGVEYSAGFVLIQITLNQGRTIEMKKAFYKRVADDLHEKLGIRREDVFINLVEVMKENWSFGNGEMQYA
>A0A125SQ13
MPLVRINVSKEASADSVQAISDVIYEAMLAVANVPANDRFQIITRHAPGELVYPTEGYLGIDYSPGIVFIQVTWNAGRSVDAKKAFYKAVAEGVHQKAGVRIEDVWISLIDVQRENWSFGNGEMQYAPAD
>A0A0Q7C519
MPLVRIELSNNSPEALGPAIGDVVYQAMRDTINVPEHDKFQVITRHAAHELVHPASYLGVVYSPGFVLIQVTLNQGRTTEMKKAFYKRVADDLHGQLGIRREDVFINLVEVAKENWSFGNGEMQYA
>A0A071MEQ0
MPLVRINLSKDASPEVVKAVSDTVYEAMTTVANVPENDKFQIISRHAPDELVYPADGYLGVTYTSGIVFIQVTWNAGRTIDVKKAFYRAVADGIHAKAGVRKEDVWISLVDVAREDWSFGNGEMQYAPKA
>A0A085UVG4
MPLARIDIGVQASAETVAAIGDVVYDAMINVANVPEHDKFQIIHRHAPDELVYPPAGYLGLTYTPNIVFIQITWVAGRTVAVKKAFFRAVADGIHAKTGLRKDDIWISLIDVKREDWSFGHGDMQYEPKE
>G8MG50
MPLVRIDLSKAAPPAVTQAVSDTVYEAMTSIASVPANDKFQIVTRHDADELIYPADGYLGIAYSPSIVFIQITWNTGRSIDVKKAFYAAVANGISAKTGLRKEDVWISLVEVARENWSFGNGEMQYAPAD
>A0A0P9HVN4
MPLLKIDVIEGRSDQEIETLLDAIHDAMVNAFQVPERDRYQVLNEHKRNRLIIQDTGLGFTRSEKVVVITAISRPRPAEMKKRFYA
>F3FDA5
MPLLKIDVIEGRSDQEIETLLDAIHDAMMNAFQVPERDRYQVLNEHKRNRLIIQDTGLGFTRSDKVVVITAISRPRPAEMKKRFYALIAEGLERNCGIAAEDVMVSIVINSDEDWSFGLGRAQFLTGEL
>A0A0Q0A703
MYIEGRSDQEIEMLLDTIHEAMVNAFQVPERDRYQVLNEHKANRLIIQDTGLGFTRSDKMVVITVISRPRAAEMKKRFYALIAEGLERNCGIEAEDVMVSIVINSDEDWSFGLGRAQFLTGEL
>A0A0N8SX74
MPLLKIDVIEGRSDQEIETLLDAIHDAMVNAFQVPERDRYQVLNEHKRDRLIIQDTGLGFTRSDKVVVITAISRPRPAEMKKRFYALIAEGLERNCGIAAEDVMVSIVINSDEDWSFGLGRAQFLTGEL
>A0A0P9GGD4
MPLLKIDVIEGRSDQEIEMLLDTIHEAMVNAFQVPERDRYQVLNEHKANRLIIQDTGLGFTRSDKMVVITVIRETLN
>A0A0P9P968
MPLLKIDVIEGRSDQEIEMLLDTIHEAMVNAFQVPERDRYQVLNEHKANRLIIQDTGLGFTRSDKLVVITVISRPRAAEMKKRFYALIAEGLERNCGIEAEDVMVSIVINNDEDWSFGLGRAQFLTGEL
>A0A0P9SS44
MLLDTIHEAMVNAFQVPERDRYQVLNEHKANRLIIQDTGLGFTRSDKMVVITVISRPRAAEMKKRFYALIAEGLERNCGIEAEDVMVSIVINSDEDWSFGLGRAQFLTGEL
>A0A0P9RAW4
MPLLKIDVIEGRSDQEIEMLLDTIHEAMVNAFQVPERDRYQVLNEHKANRLIIQDTGLGFTRSDKMVVITVISRPRAAEMKKRFYALIAEGLERNCGIEAEDVMVSIVINSDEDWSFGLGRAQFLTGEL
>A0A0P9XNW4
MPLLKIDVIEGRSDQEIEMLLDTIHEAMVNAFQVPERDRYQVLNEHKANRLIIQDTGLGFTRSDKMVVITVISRPRAAEMKKRFYALIAEGLERNCGIEAEDVMVSIVIRRLEFRSGARSISNRRAITVIPQTNLCGVCQCL
>A0A0M2EFF1
MPFVKVSYMENAYDTESLASVSQTIMKGLMKEFQVPKKHYFQVFSSHKKEEFFYDPHYLLRHERDHRLLYIQITCGAGRTEEQKQSLYKEIAEQLYCQLHIPKENVFIMLIETGVENWSFGEGLAQMIK
>A0A0Q9L8I1
MPLIRVSYLENQYGTQQLPLISRAIMSALIQHFNVPEDDYFQVFHSHKASKFYYSRNYLNIERSDGLLYIQITLKSGRSTEQKISFYGKLADLLSNTLNMRKEDVFVVLVDTEFEDWTFGNGVAQMIERPDNKGEA
>A0A081P2E0
MPFIRVSYLEQQYESHQLKRISQTIMEALIAHFNVPVDDCFQVFHAHKREEFVYSRNYLNVERSDGLLFIQITCKSGRTTEQKTSLYKTLATKLSTTLPMRKEDVFVVLVDTEFEDWSFGNGVAQMLQRTTEEV
>S9SP58
MPFIRVSYMEEQYDTRQLEQISKTIMCALIKHFNVPEDDYFQVFHAHRAGEFFYSKNYLNVERSDDLLYIQITLKSGRSEQQKTSFYAMLAEELSNTVSIRKGDVFVVLVDNEFEDWSFGNGIAQMLDRQTKGSDWHGTSSN
>A0A0P7FY34
MPFVKVSYMEGEYDKESLASISQTIMKALMKEFHVPKKDYFQVFSSHNQGEFYYDPNYLLRHERDQGLLYIQITCGSGRTQEQKRSLYKEIANRLYNQLHIPKENVFIMLVETGLENWSFGEGLAQMIK
>A0A089JFU6
MPFIRVSYLEQQYDIHQLEGICRAIMSALIQHFHVPEDDMFQVFHAHKAGGFFYSKDYLNIERSDGLIYIQVTLKSGRSTEQKKSFYARLAEELSMTLNIRKEDIFIVLVDTEFEDWSFGNGVAQMLQPPVREV
>A0A0H1S1E4
MPFVKVSYMEDEYDKESLTSISQTIMKALIKEFQVPKKDYFQVFSSHKKEEFFYDPHYLVRHERDHRLLYIQITCGSGRTEGQKQSLYKEIADQLYNKLHISKENVFIMLIETGLENWSFGEGLAQMIK
>W4DXN0
MPFVRVSYLENKYDDQQLPIISREIMSALREYFNVPQDDFFQVYHAHKASEFYYSPNYFNIERTDGLLYIQITLKSGRSKEQKRGFYSKLAETLSSTLGIRKEDVFVVLVDTEFEDWTFGNGIAQMIE
>A0A0Q7JKQ0
MPLIRVSYLENQYGTQQLPLISRAIMSALIQHFNVPEDDYFQVFHSHKASEFYYSRNYLNIERSDGLLYIQITLKSGRSTEQKISFYGKLADLLSNTLNMRKEDVFVVLVDTEFEDWTFGNGVAQMIERPDNKGEA
>A0A109WFT5
MPFVQIHLQKGKSGLWLKKMSAVIHTAMTEMIDVPHDDYFQVVHQHEKGEFFYDPSYLQVERSDELMFIRVTLKNSRTTHQKQAFYQHLADRLHEKLGVRKEDVFIVLSGNAAEDWSFGNGEAQMI
>A0A142FF14
MPFVQIHLQKGKSGLWLKKMSTVIHTAMTEMIDVPHDDYFQVVHQHEKGEFFYDPSYLQVERSDELMFIRFTLKNSRTTHQKQAFYQHLADRLHEKLGVRKEDVFIVLSGNAAEDWSFGNGEAQMI
>A0A0K2F727
MPFVRVGYMEQQYTEQELPWISRCIMNALIEHFQVPEKDYFQVFHAHKQSEFYYSPDYLNVPRTDKLLYIQITMGTGRTTEQKKSFYQKLAELLSIKCKIRPEDVFVTLVETELEDWSFGNGLAQMIV
>A0A1C3CJK1
MPFVRVGYMEQQYTEQELPWISRCIMNALIEHFQVPEKDYFQVFHAHKQSEFYYSPDYLNVPRTDKLLYIQITMGTGRTTEQKKSFYQKLAELLSIECKVRPEDVFVTLVETELEDWSFGNGLAQMIV
>A0A089IBP5
MPFIRVSYLEQQYDIHQLEGICRAIMSALIQHFHVPEDDLFQVFHAHKAGEFFYSKDYLNIERSDGLIYIQVTLKSGRSTEQKTSFYAMLAEELSMMLSIRKEDIFIVLVDTEFEDWSFGNGVAQMLQPPVREV
>G7W2F3
MPFVRVGYMEDQYTEKELPLISRCIMDALIEHFQVPAKDYFQVFHAHKQSEFYYSPDYLHVPRTDKLLYIQITLGSGRSTEQKKSFYQRLAKLLSTECKIRPEDVFVTLVETELEDWSFGNGLAQMIL
>A0A0W1AUN2
MPFIRVSYLEQQYDIHQLEGICRAIMSALIQHFHVPEDDMFQVFHEHKAGEFFYSKDYLNIERSDGLIYIQVTLKSGRSTEQKTSFYAMLAEELSMTLNIRKEDIFIVLVDTEFEDWSFGNGVAQMLQPPVRKV
>K4ZH85
MPFIRVSYMEGQYDTCQLEQISKTIMYALIKHFKVPEDDYFQVFHAHRAGEFFFSKNYLNVERSEGLLYIQITLKSGRTEQQKIGFYAMLAKELSNTVSIRKEDVFVVLVDNEFDDWSFGNGIAQMLDRQKKGDAGHGASSN
>A0A1R0WYE0
MPFIRVSYLEQQYDIHQLEGICRAIMSALIQHFHVPEDDMFQVFHAHKAGEYFYSKDYLNIERSDGLIYLQVTLKSGRSTEQKKSFYARLAEELSMTLNIRKEDIFIVLVDTEFEDWSFGNGVAQMLQPPVREA
>A0A0S2S0N4
MPFVRVGYMEDQYTEKELPGISRCIMDALIEHFQVPAKDYFQVFHAHKQSEFYYSPDYLQVPRTDKLLYIQITLGSGRSTEQKKSFYQRVAELLSTECKIRPEDVFVTLVETELEDWSFGNGLAQMIL
>A0A0D3V8V0
MPFVRVSYLENKYDTQQLPIISDVIMSALIEYFNVPEDDFFQVFHAHKASEFYYSKNYLNIRRTDGLLYIQITLKSGRSTEQKQSFYRELAERLSNTLTIRKEDVFVVLVDTEFEDWTFGNGVAQMIERPGKEREALE
>E3EES6
MPFVRVGYTEQQYTEQELPGISRCIMTALIEHFQVPPNDYFQVFHAHKQSEFYYSPDYLNVPRTDKLLYIQITMGSGRTTEQKKSFYQTLAELLSIECKIRSEDVFVTLVETELEDWSFGNGLAQMIL
>E0RDQ5
MPFVRVGYMEQQYTEQELPWISRCIMNALIEHFQVPEKDYFQAFHAHKQSEFYYSPDYLNVPRTDKLLYIQITMGTGRTTEQKKSFYQKLAELLSIECKIRPEEVFVTLIETELEDWSFGNGLAQMIV
>A0A0D7WZK2
MPFVRVGYMEQQYTEQELPCISHCILNALIEHFQVPAKDYFQVFHAHKQSEFYYSPDYLDIPRTDKLLYIQITMGSGRTTEQKKSFYQRLAELLSTECKIRPEDVFVTLVETELEDWSFGNGLAQMIL
>A0A1D7MMY2
MPFVRIGYMEQQYTEQELPWISRCIMNALIEHFQVPEKDYFQVFHAHKQSEFYFSPDYLNVSRTDKLLYIQITMGSGRSTEQKKRFYQILAELLSIECEIRPEDVFVTLVETELEDWSFGNGLAQMIV
>G4ERF0
MIEEINVPEDDYFQVIRQYEKSEFFYDPFYLQVERTDELIYIHFTLKQSRTTEQKKALYRSIASRIHSELGVRKEDVFIMLAGNQDEDWSFGNGRAQMIE
>C6CT61
MPFIRVSYREDQYKQEELPAISHAIHQALTEYFRVPEDDYFQVFHGHKPGEFYYDPAYLNVSRTDRLLYVQITLKSGRTEEQKRGFYARLAELLPACGVRAEDIFVVLVGTELEDWTFGNGIAQMLERKREVQPDA
>E0I4N7
MPFIRVSYLEQRYSEQQLKAISEGIMHALIEHFNVPEEDCFQVFHAHRASEFFYSRHYLNIERTDGLLYIQITLKSGRTTEQKTSFYRKLATDLSAAVPIRPEDVFVVLVDNEFEDWTFGSGIAQMLSRPATQAEVSG
>A0A132BM82
MPFVQIHLRAGRSKEWLQKLSSAIHQSMIEEINVPADDYFQVIRQYQKSEFFYDPSYLQVERTDELIYIHFTLKDSRTTEQKKSFYHSVASRIHSELGVRKEDVFIILAGNQDEDWSFGNGRAQMIE
>S9T0C1
MPFIRVSYMEEQYDTRQLEQISKSIMCALIRHFNVPEDDYFQVFHAHRAGEFFYSKNYLNVERSDGLLYIHITLKSGRTEQQKTSFYAMLAEELSNTVSIRKEDVFVVLVDNEFDDWSFGNGIAQMLDRQTKRGEWHGTSSN
>A0A0Q9MYI0
MPFIRVSYYENQYDHKKLGQISRIIGSELVEYFNVPEDDVFQVFHSHKEGEFYYSPSYLGVERSDGLLYIQITLKSGRTTSQKKGFYSALAEQLSNELPMRNEDVFVVLVDNEFEDWSFGNGEAQMLKMSRIGGVL
>A0A150F5I1
MSTAIHKTMTEIIDVPHDDYFQVVHQHQKGEFFYDPSYLQVERTDDLIYVHFTLKNSRTAEQKKAFYHQLASRLHEDLEIRKEDVFIMLSGNTEEDWSFGNGMAQMISET
>A0A089HK53
MPFVRVSYLEHQYGTHQLPIISRAIMGALIQHFNVPEDDYFQVFHAHTASEFYYSRNYLDLERSDGLLYIQITLKSGRSTEQKISFYGKLAELLSNTLKMRKEDVFVVLVDTEFEDWSFGNGIAQMIERPVKKGSYKNEASNN
>A0A0X9Q3C7
MPFVKVNYMEDEYDKESLTSISQTIMKALIKEFQVPKKDYFQVFSSHKKEEFFFDPHYLVRHERDHRLLYIQITCGSGRTEGQKQSLYKEIADQLYNKLHISKENVFIMLIETGLENWSFGEGLAQMIK
>D4G158
MIEEINVPEDDYFQVIRQYEKSEFFYDPFYLQVERTDELIYIHFTLKQSRTTEQKKALYRSIASRIHSELGVRKEDVFIMLAGNQAEDWSFGNGRAQMIE
>A0A074M3T9
MPFVRVGYMEQQYTEQELPDISRCIMNALIEHFQVPPKDYFQVFHAHRPSEFYYSPDYLNVPRTDKLLYIQITMGSGRTTEQKKDFYQRLAELISIECKVRPEDVFVTLVETELEDWSFGNGLAQMIL
>B4APB2
MPFVKVSYMEKAYDQESLASVSQTIMKALMKEFQVPKKDYFQVFSSHKKDEFFYDPHYLLRHERDHRLLYIQITCGSGRTEEQKQSLYKEIADQLYCQLNIRKENVFIMLIETGLENWSFGEGLAQMIK
>A0A089I3Q2
MPFVRVSYLENKYDAEQLPNISRDIMSALVEHFNVPEDDFFQVFHAHKASEFYYSPNYLNIERTDGLLFIQITLKSGRSTEQKKSFYSKLAQLLSNTLHIRKEDVFVVLVDTEFEDWTFGSGIAQMIERP
>W9G8C1
MPSSLVEVRRSYTVAEEIALIDAVHDSLVAAFKIPPEDKHVRLVSYEPHRFTHSPGRSQPDRVTRVTVDCFRGRSVEAKRNLYREIVERLEGLGIPRDHVSILLRESDTENWGISGGQAACDIDLGFDVNV
>N9G2M0
MLNSVFHCVKTAIQLPEYDRNIRLVVHEAHRFQYMSHLAQPEYFTLISIDCFAGRCLETKRNLYQQMVKSLGEIGIPADHILIHLRESALENWGIRGGQAACDVDLGFKVDV
>A0A0Q9U393
MPSTLIEVRRKYTPDQQVALMNAVHEALVAAFKIPNDDRFIRLTEFEPHAMVNGPGEGVADTYMRVTIDCFSGRSIEAKRDLYRQIVVRLAVHGIPHDHVSILLRESSPENWGSGGVPASDYDLGFKIEV
>R9B3N3
MPSVLIEVRQQYPVTIELEIMEAVHTALRDAFKIMASDRNVRLIVHEAHRFQCPPEKAKPECYTLISIDAFLGRSLDAKRQLYKLIVHNLEPIGIPKDHVKIMLRELPSENFGVRGGQAACDVNLGFKIDV
>C0VLA8
MPSVLIEIRQKYTLDVELGIIEAVHSALIESFKIMPNDRHIRLVTHEPHHFQCPPEKEKPEFFTHITIDCFVGRTLETKRLLYKTIVNKLEPFGIPKDHTIIILREIPTDNFGIRGGQAASDIDLGFKIDV
>N9L8B6
MPSVLIEVRQQYTIDVELGIMEAVHSALRGAFKIMPSDRNVRLIVHEPHRFQCPPEKEKPECYTLISIDAFLGRSLDAKRQLYKLIVANLEPMGIPKDHIKIMLRELPSENFGIRGGQAACDVNVGFKIDV
>A0A0R3EHE9
MPSSVVEVRRRYTEPEEVAIIDAVHGALVAAFQIPEGDKHVRLVVHEPHRFSHAPNLTQPELYTFVSIDCFAGRSIGAKRNLYAEIVKRLSLLGIPPDHVTIVLRESATENWGIRGGQAACDIDLGFDVNV
>V2UG11
MPSVLIEVRQQYPVEVELEIMEAVHTALRDAFKIMASDRNVRLIVHEAHRFQCPPEKAKPECYTLISIDAFLGRSLDAKRQLYKLIVHNLEPIGIPKDHVKIMLRELPSENFGVRGGQAACDVNLGFKIDV
>A0A151Y040
MPSIQIDIRMEYAPDEEQQLIEAVFHTVQQVFKIPAHDRNIRLAVHLPQRFLAPLHLTQPERFTSIAIDCFSGRSLAAKRMLYRHMVDSLADFGIPEDHILITLRESASENWGIRGGQAACDIDLGFNVNV
>A0A1U2T8U9
MPSTQVEVRRTYAPETEAAILDAVHESLVAAFAIPVEDKHVRLVVHEPHRFAVPPTLSSPEAYTLVVVDCFAGRSVDAKRALYREVSRRLGVLGIPADHITVIVRDIETTNWGIRGGQAACDVDLGFDVNV
>A1UG72
MLAQPDLCTFVAIDCFAGRSVQAKQDIYPEIVNELIRLGIPAVHVTIVLRESALENWGIRGGQAACDVDLGFTVNV
>N9NSI0
MPTIQIEVRQQYPQAVEKQLLNNVFHCVQTAFQLPEYDRNIRLVVHEAHRFQYMSHLAKPEYFTLISIDCFAGRSLETKCNLYKQMVKSLVEIGIPADHILIHLRESALENWGIRGGQAACDVDLGFKVDV
>A0A024LUT5
MTVAHPVCDDASMPSTLIEVRRHYTESEEVAIIDAVHDALVAAFQIPVGDKHVRLVSHQPHRFSYSPGLAHPELYTLVGIDCFSGRSVEAKRNLYRQIVIRLEKLGIPANHVTIVLRESPLENWGIRGGQAACDIDLGFELDV
>D3Q817
MPTTLVEVRRQYSQAEEVGIIDAVHDALVSAFEIPVEDRNVRLIVHEPHRFACSPRHTLPEFYTLVSVDCFAGRSVRAKRKLYTEIVDRLAPFGIPRDHVTINLRESPTENWGYAGGKAACDMDLGFDVNV
>A0A124DZJ8
MPSSLIEVRKPYTVAEEVALIDAVHAALVAAFQIPAEDKHVRLVSHEPHRFAYSPKLANPDLYTLVTIDCFVGRSVQAKRNLYSQIVNRLGDFGIPADHITILLRESALENWGVRGGQAACDVDLGFDVNV
>F5YY98
MPTVLIEVRRRYSQAEEVAIIDAVHGALVAAFQTPADDKNVRLVVHEPHRFAVPEKFTRPEYRTLVSIDCFTGRTLEAKRKLYAEIVERLATLGIPIDHVMITLHEVDRENWGIRGGQAASDVELGFNVRV
>A0A0A8TPX8
MPATTIDVRYQYSVEQEVDLIGAVQNALVSVFKIPDDDRDICLIVHDPHRFLCPPNKRNPEKFTRITIDCFVGRTLDTKRSLYLKIVNNLSAFGIPKDHIKIILREIPTENWGVRGGQAACDIDLGFDIQI
>A0A0Q9YA21
MPFVLLEVRKKYSPEQEIALMNAVHSAIQDAFKKPDDINIRLLAHEPHRFPAPSTKTHPELYMNISIDCIAGRSIAAKRNLYRLIIENLGQFGIPKDHVKILLRETSSENWGIRGGQAACDVELGYTIEV
>A0A0Q8LM55
MPAVIIEVRRKYAADQELAIMNAVHAALVRAFEIPAEDRNVRLVVHEPRRFMCAPDLAHPEYRTIISIDCFAGRSLTAKRRLYRAIVEGLEPLGIPRDHVSTILHEITLENWGVGGGHAASDVDLGFTVNV
>I4BCZ5
MTASRSLCDHPLMPSTVIEVRRRYDAAEEVAIIDAVHQALVSAFGIPFNDRHVRLVAHEPHRFSHSPTLAKPELHTFVAIDCFAGRSIHAKRNLYGQIVDRLSTLGIPPDHVTIVLRESALENWGIRGGQAACDVDLGFDVTV
>D0SN89
MPSVVIEVRREYSTEQEIAIIDAVQSALVQHFQIPEKDKHIRFFAHLPHRFACPPHQDQPEFYTQISIDAFAGRSVDAKRNLYQGIVNNLELLGIPPKYVTIIIRDIPLENWGIRGGQAACDVALGFKVDV
>K2K0W0
MPNTLIATRSGWIRDPYAVIDAVHDALQEALKIPEWDRTVRLIEHEPSHFAIPSGRGQNYTIVEVTLFAGRSFEAKRVLYQAIVRNLGALGIAATDIKIALIESPMENWGIRGGTPASEVDLGFPVAV
>A0A101C127
MPATTIDVRYQYSVEQEVDLIGAVQNALVSVFKIPDDDRDICLIVHDPHRFLCPPNKRNPEKFTRITIDCFVGRTLDTKRSLYLKIVNNLSAFGIPKDHIKIILREIPTENWGVGGGQAACDIDLGFDIQI
>A0A009F581
MKNTFQLPDYDRNIRLVVHEAHRFQYMAHLAQPEYFTLISIDCFAGRSLETKRKLYQQIVESMGKLGILSDHIPIHLRESPLENWGIRGGQAACDVNVDFNVEI
>N9PA48
MPTIQIEVRQQYPQAVEEQLLNNVFHCVQTAFQLPEYDRNIRLVVHEAHRFQYMSHLAKPEYFTLISIDCFAGRSLETKCNLYKQMVKSLVEIGIPADHILIHLRESALENWGIRGGQAACDVDLGFKVDV
>N8RHN8
MPSVVIEVRREYSTEQEIAIIDAVQSALVQHFHIPEKDKHIRFFAHLPHRFACPPHQDQPEFYTQISIDAFAGRSVDAKRNLYQGIVNNLEVLGIPPKYVTIIIRDIPLENWGIRGGQAACDVALGFKVDV
>A0A0M2H2B1
MPAALIEVRRQYSLDEEIAIIGAVHNALVEAFQIPPEDRNIRLIVHEPHRFACSPDLKLPEYRTIVTIDCFVGRSLDAKRKLYAAIVEQLGTLGIPGDHVSTILHEINRDNWGMGGGHAASDVNLGFDVNV
>A0A0V9UGF5
MPSTVIEVRTRHDREVETGIIDAVHDALVAALRIPEGDKHVRLVVHEPERFAVPLALTSPEFYTLVIVDCFAGRSVDAKRRLYREITERLGAFAIPADHVTVIVRDIPTESWGIRAGQAACDVDLGFTVDV
>A0A085ZZV4
MPAILIEVRKDYNEEEGTKIIDAVHSAMVAAFQIPPEDKTVRLLVHPPHRFAVSPTKTQPELYTLISIDAFSGRSIDAKRKLFSEIVKNLSELGIPKDHILIVVRDSKKESWGVQGGQSAHDVDLGFKVEV
>A0A0E3XQ11
MPSSVVEVRRRYIEAEEVAIIDAVHGALVSAFQIPEGDKHVRLVVHEPHRFSHAPNLARPELYTFVSIDCFAGRSIGTKRNLYAEIVKRLSLLGIPPDHVTIVLRESATENWGIRGGQAACDIDLGFDVNV
>D0SY66
MSHLAQPEYFTLISIDCFAGRSLETKRNLYQQMVKSLGEIGIPADHILIHLRESALENWEIRGGQAACDVDLGFKVDV
>A0A0Q4H8P2
MPAALIEVRRPYSEAEEVAIIDAVHGALVAAFRVPPEDRNIRLVVHEPHRFAISPETPQPEFRTIVTIDCFAGRSDAAKRALYAEIVERLEHVGIPRGHVSTIIHDIPRQSWGLSSGEAAGDVDLGFEVEV
>A0A0F5N3C6
MPTVLIEVRRHYSQAEEVAIIDAVHGALVTAFQIPAKDKNVRLVVHEPHRFVVPAQLAQPEYRTLVSIDCFSGRSVEAKRLLYAGIVENLAELGIPRDHVMITLHESDRDNWGIRGGQAASDVDLGFTVQV
>A0A0J8UCW2
MPSTLIEVRRHYTESEEVAIIDAVHDALVAAFQIPVGDKHVRLVSHQPHGFSYSPGLAHPELYTLVGIDCFSGRSVEAKRNLYRQIVIRLEKLGIPANHVTIVLRESPLENWGIRGGQAACDIDLGFELDV
>A0A0H5RLF8
MTADRRVCDDSSMPSTVIEVRHRYTEPEEVAIIDAVHDALVAAFQIPPGDKHVRLVCHEPHRFSHSPGLARPELYTFVAVDCFAGRTVGAKRTLYREVVNRLEGLGIPPDHVTIVLRESAVENWGIRGGQAACDVDLGFDVNV
>M2WVN9
MPTALIEVRRRYSDEEEVAVIDAVHGALVAAFRIPPKDKHVRLVVHEPHRFACPPGLSQPEYCTIVSIDCFAGRSGQAKRHLYTEIVDRLTALGIPRDHITITLRESGPENWGIRGGVAASDVDLGFDLHV
>N9SRL1
MPSVLIEVRQQYPVAVELEIMEAVHTALRDAFKIMASDRNVRLIVHEAHRFQCPPEKAKPECYTLISIDAFLGRSLDAKRQLYKLIVHNLEPIGIPKDHVKIMLRELPSENFGVRGGQAACDVNLGFKIDV
>A0A0F4R271
MPSVVIEVRKNHGQALESEIIKAVYQAMESAFNISPSDSTIRLIVHEPHRYQPDPDLDQGELHTHISIDTFVGRSIEMKRELYQNIVTNLDVLGIPKNHVEILLREVQYENWGIRGGQAACDLI
>N9F476
MPSVLIEIRQKYTLDVELGIIEAVHSALIESFKIMPNDRHIRLVTHEPHHFQCPQEKEKPEFFTHITIDCFVGRTLETKRLLYKTIVNKLEPFGIPKDHTMIILREIPTDNFGIRGGQAASDIDLGFKIDV
>N9AQX2
MPSVLIEIRQKYTLEVELGIIEAVHSALIESFKIMPNDRHLRLVTYEPHHFQCPPEKEKPEFFTHITIDCFVGRSLETKRLLYKTIVDNLEPFGVPRDHVMIIIREISTDNFGIRGGQAASDIDLGFKIDV
>N9PPD6
MPSVLIEVRQQYAVDVELEIMEAVHSALRDAFKIMHGDRNVRLIVHEAHRFQCPPEKAKPECYTLISIDAFLGRSLDAKRKLYKMIVHNLEPIGIPKDHVKIMLRELPSENFGVRGGQAACDVNLGFKIDV
>S3TER8
MPSVLIEVRQQYAIDVELEIMEAVHSALRDAFKIMHSDRNVRLIVHEAHRFQCPPEKTKPECYTLISIDAFLGRSLDAKRNLYKMIVHNLEPIGIPKDHVKIMLRELPSENFGVRGGQAACDVNLGFKIDV
>V9X8I2
MPSTLIEVRTRHDREVETGMIDAVHDALVAAFRIPEADKHIRLVVHEPERFAVPPTLTSPELYTLVIVDCFAGRSVDAKRRLYREITERLGAFAIPADHVTVIVRDIPTESWGIRAGQAACDVDLGFTVDV
>H0DZT8
MPTVLIEVRRQYSPADEVAMIDAVHDALVAAFRIPAEDKHVRLVVHEPHRFACSPNQANPDAYTLVTIDCFAGRSLEAKRQLYAGIVGRLAALGIPRGDVAITLREIATENWGIRGGRAACDVDLGFEVEV
>N9E9R6
MPSVVIEVRREYSTEQEIAIIDAVQSALVQHFQIPEKDKHIRFFAHLPHRFACPPHQDQPEFYTQISIDAFAGRSVDAKRNLYQGIVNNLEVLGIPPKYVTIIIRDIPLENWGIRGGQAACDVALGFKVDV
>A0A072CYB9
MPATTIEVRYQYSVAQEVDFIDAVHRALVSAFKIPEYDRDIRLLVHEPHRFQCPPNKLYPEKFTLIRIDCFAGRTLDTKRNLYRSIVENLSVLGIPKDHIKILLREIPAENWGIRGGQAACDMDLGFDIQV
>N9CXN9
MPATTIDVRYQYSVEQEVDLVGAVQNALVSVFKITDDDRNICLIVHDPHRFLCPPNKRNPEKFTRITIDCFVGRTLDTKRSLYLKIVNNLSAFGIPKDHIKIILREIPTENWGVRGGQAACDIDLGFDIQI
>G7H7K7
MPHALIEVRRNWSVDEEIAIIDAVHEALVTAFRIPEGDKHIRLIAHEPHRFAHPPKLPDPEYLTMVHIDCFEGRSVDAKRLLYREIVERLAPLGIPGSHVSITVRDIPTSNWGIRGGVAACDVDLGFDVTV
>R7WT47
MPHAQIEVRRRWSVDEEIALIDAVHDSLVAAFRIPPNDKHIRLIVHEPHRFAAPPSLARPEYLTLVHIDCFAGRSLDAKRRLYRELVDRLAEVGVPRDHVSITVRDIPIENWGVRGGQAACDVDLGFEIGV
>A0A100WGE1
MPSTIIEVRRRYTPAEEGAIIDAVHCALVAAFRIPVVDKHVRLVSHEPHRFAVPPGLATPELYTFVGIDCFAGRTVQAKRNLYREITDALHALGIPRDHVTILLRESSLENWGIRGGQAACDVDLGFDVNV
>A0A0C1FV40
MPAILIEVRKDYNEEEGTRIIDAVHSAMVTAFQIPPEDKTVRLLVHPPHRFAVSPTKTQPELYTLISVDAFSGRSIDAKRKLFSEITKNLSELGIPKDHVLIVVRDSQKESWGVQGGQSAYDVDLGFKVEV
>A0A1A0IKD6
MPSTQVEVRRTYAPETEAAILDAVHDSLVAAFAIPVEDKHVRLVVHEPHRFAVPPTLSSPEAYTLVVVDCFAGRSVDAKRALYREVSRRLGVLGIPADHITVIVRDIEMANWGIRGGQAACDVDLGFDVNV
>T0ZD86
MPSILIEVRKRYPQEKEIALMEAVHAALREAFRILPHDRNVRLIVHEPHRFACPPDRDKPECYTHISIDAFLGRSLDAKRNLYTAIVK
>X5LEV7
MTTARRVCDDSGMPSTLIEVRREYTEIEEVAIIDAVHDALVAAFQIPRGDKHVRLVSHEPHRFSYSPGLARPELYTLVAIDCFAGRSIEAKRNLYREIVTRLEVLGIPADHVTIVLRESALENWGVRGGQAACDIDLGFDVNV
>N9R3U9
MPSVLIEVRQQYTIDVELEIMEAVHAALRGAFKIMPSDRNVRLIVHEPHRFQCPPEKEKPECYTLISIDAFLGRSLDAKRQLYKLIVANLEPMGIPKDHIKIMLRELPSENFGIRGGQAACDVNVGFKIDV
>A0A145U967
MPSSVVEVRRRYTEPEEVAIIDAVHGALVAAFQIPEGDKHVRLVVHEPHRFSHAPNLAQPELYTFVSIDCFAGRSIGAKRNLYAEIVKRLSLLGIPPDHVTIVLRESATENWGIRGGQAACDVDLGFDVNV
>N8PTP9
MPSVLIEVRQKYSIEVELGIMEAVHSALREAFKIKPNDRNLRLVVHDAHRFQCPPESKKPEFVTLITIDCFVGRSLEAKRLLYKAIVNNLEPFGVPKDHIMIILREIPADNFGIRGGQAACDVDLGFNVDV
>A0A0Q7QQK5
MPSTLIEVRTALPADTEIAMIDAVHDSLVAAFRIPAVDKHVRLVSHAPHRFAVPPHLERPERYTKVTIECFAGRSTDAKRRLYREVVERLETLGVPRDHVTVTVQESPTENWGISGGQAACDVDLGFDIEV
>N8X3F3
MPATTIEVRYQYSVAQEVGLIDAVHHALVSAFKIPEYDRDIRLLVHEPHRFQCPPNKLYPEKFTLIRIDSFAGRTLDTKRNLYRSIVENLSVLGIPKDHIKILLREIPAENWGIRGGQAACDVDLGFDIQV
>N9PNW1
MLNSVFHCVKTAFQLPEYDRNIRLVVHEAHRFQYMSHLAQPEYFTLISIDCFAGCCLETKRNLYQQMVKSLGEIGIPADHILIHLRESALENWGIRGGQAACDVDLGFKVDV
>A0A0I9TE40
MPTVLIEVRRRYEPAEEVAIIDAVHGALVTAFQTPATDKNVRLVVHEPHRFAVPEQLAKPEYRTLISIDCFSGRSLEAKRRLYAGIVENLAALGIPADHVMITLHEVDRDNWGIRGGQAASDVDLGLNVRV
>A0A0T2KX07
MPSSLIEVRRTYSQQEQVALMDAVHGALVVAFKIPEEDRFIRVLSYEPHAMVNGLAAGRADSYMRVTIDCFSGRSIEAKRNLYREIVERLELLDIPRENVSILLRESVPENWCAGGRAASDYDLGFDITV
>N9QZG1
MPSVLIEVRQQYAIDVELEIMEAVHSALRDAFKIMHSDRNVRLIVHEAHRFQCPPEKIKPECYTLISIDAFLGRSLDAKRNLYKMIVHNLEPIGIPKDHVKIMLRELPSENFGVRGGQAACDVNLGFKIDV
>N9E8S1
MPSVVIEVRREYSTEQEIAIIDAVQSALVQHFQIPEKDKHIRFFAHLPHRFACPPHQDQPEFYTQISIDAFAGRSVDAKRNLYQGIVNNLEVFGIPPKYVTIIIRDIPLENWGIRGGQAACDVALGFKVDV
>A0A0L6CIL5
MPSSLIEVRREYTPEQEVALIDAVHASLVAAFKIPEDDRFIRLASYAPHRMVNGLQPGAADSYTRVTIDCFAGRSIEAKRNLYRELADRLAVLGIERDQLSILLRESEPENWGSGGVPASDVDLGFEIRV
>A0A0D1LAK5
MPSSLIEVRRQYSQPDEVAIIDAVHSALVAAFRIPVGDKHVRLLVHEPHRVSHAPHLEHPERYTLVTIDCFAGRSVAAKRELYREIVGRLAAFDIPADHITILLRESALENWGIRGGRAACDVNLGFDVNV
>A0A077L5L7
MPATTIEVRYQYSVAQEVGLIDAVHHALVSAFKIPEYDRDIRLLVHEPHRFQCPPNKLYPEKFTLIRIDCFAGRTLDTKRNLYRSIVENLSVLGIPKDHIKILLREIPAENWGIRGGQAACDVDLGFDIQV
>N9H803
MLNSVFHCVKTAFQLPEYDRNIRLVVHEAHRFQYMSHLAQPEYFTLISIDCFAGRCLETKRNLYQQMVKSLGEIGIPADHILIHLRESALENWGIRGGQAACDVDLGFKVDV
>A0A0A1FQ00
MPSTLIEVRRTCGEADEVAIIDAVHDALVVAFRIPAGDKHVRLLSHEPHRFSCSPELAQPELYTLVTVDCFSGRSVQAKRNLYREIVSRLQGLGIPPNHVTILLRDHPLQNWGVRGGQAACDVDLGFDVNV
>N9K9U7
MPSVLIEVRQQYTIDVELGIMEAVHSALRSAFKIMPSDRNVRLVVHEPHRFQCPPEKTQPECYTLISIDAFLGRSLDAKRQLYKQIVSNLEPIGIPKDHVKIMLRELPSENFGIRGGQAACDVNVGFKIDV
>A0A0N9XTG1
MPLLRFDLYKAGWEDKSRVKQLLDLSYEVMRETFGAPEGDRYQIVSYHEPEDFIMADTGLGFTRTNQFISLSVRTRPRTTEQKANFYRELVARIHSDLGIDPQDVMINLVSNTDEDWSFGLGKAQFLTGDL
>A0A0R2AZ75
MAVMPLLHFHLVENAWTSAEIQTLLDIAYDTTLTAFGAPQGDRYQIVSKHPANELILGDTGLGFTRSNRRVVLSIRTRPRTAAQKRQFYQLLSDRYAEALKLDRQDLMINLVTNTDEDWSFHAGHAEFLDGEL
>A0A0R1TIC4
MANTMKEGHHMPLLQFHLVRHAWTKEQVQTILDTAYDVTREAFHAPAGDRYQIVSYHEPEELVMEDTGLGFTRTNKRILLSIRTRPRTQEEKITFYRLLHDQLQQKLELDDHDLMINLVENQDEDWSFTSGKAQFITGEL
>A0A0D1K870
MPLLRFDLYKAGWEDKSRVKQLLDLSYEVMRETFGAPEGDRYQIVSYHEPEDFIMADTGLGFTRTNQFISLSVRTRPRTTEQKENFYRELVARIHSDLGIDPQDVMINLVSNTDEDWSFGLGKAQFLTGDL
>A0A0R2BFK9
MPLLQFNLVKDAWTPADVQEILDTAYDVTLSIFHAPQGDRYQTVSYFTPENLIMKDTGLGFERSNKRILLNIRTRPRTKDEKVAFYQQLFEQLHARFNLSAHDLMVNMVENSDADWSFDGGKAQFLTGDL
>A0A0R1WGQ4
MFSSKLIFIKEAENMPLLQFNLVKNAWTKPQVKEILDIAYDVTLSAFNAPNGDRYQTVSYFDSDDLIMKDTGLGFQRTDKRILLNIRTRPRTNDEKIKFYQQFLAILQEKMGLDPHDLMVDMVENGDADWSFADGKPQFLTGDL
>A0A0P0QCE4
MPFSRIALHQGKSADYLQTLSDSLHQALVEALDVPPADRFQAIDQYRPGELIYDRDYLGGPRSADFVLFYITAGRPRDSDTKRRFYGRLAALLAENLRLNPEDVMVVIATTQLDEWSFGGGRASMIDPQT
>A0A0F3KUH6
MPYTRIALAAGKPESWLRAISHSLQQALEESFEVPAGDCFQVFQQCGAGELVFDREYLATAGARSEDFTLFHITAGRVRSTACKRAFFARLAERLAASPGLRQQDIMVVITTTGLEDWSFGNGQSALPECDS
>A0A0N9W759
MPFSRISLHRGKSAEYLQALSQGLHDALVDSFEVPKTDRFQVIHQHEVGELIFDPDYLGGPRSHDFVLITITAGRPRSVETKQRFYRDLVEKLGRAPGLHAEDVMVVITTTASDEWSFGGGRGN
>A0A0S6V8M2
MPFSRIALHQGKSAQYLKTLSDSLHQALVDTFNVPPADKFQAIDQYRPGELIYDPDYLGGPRSADYVLFYITIGRPRDTVTKQRFYQRLAALLEENLQLSPQDVMVVIATTQQDEWSFSAGRASMIEG
>A0A0K2ZRZ3
MPYARISLQRSVTPDYLRALSASVYQAMHEAFEVPAGDCFQVIHQHDPGELVFDRHYLGGPRSDAFVLIAITAGRPRSEACKRAFYRRLVELLAIAPGIAPEDVMVNIVTTAAQDWSFGGGRAGIVAAQADA
>A0A0J6GM96
MPFSRISLHRGKSAEYLQALSQGLHDALVDSFEVPKADRFQVIHQHEEGELIFDPGYLGGPRSHDFVLIAITAGRPRSVETKQRFYRDLVEKLRRATGLNAEDVMVVITTTASDEWSFGGGRGNEPFAYGRSQSTE
>A0A0U6E0W5
MPFSRIALHQGKSADYLQTLSDSLHQALVEAFEVPPTDKFQVIDQYCPGELIYDRDYLGGPRSADFVLFYITAGRPRDTDTKRRFYGRLAALLAENLRLRPEDVMVVITTTQLDEWSFSAGRASMIDPQT
>J3DMT4
MPFARISLHRGKSAEYLQALSQGLHDALVESFEVPMADRFQVIHQHEVGELIFDPGYLGGPRSHDFVLIAITAGRPRDIETKQRFYRNLVERLSRAPGIDSEDIMVVITTTAADEWSFGGGRGNDCT
>A0A1C0RZL7
MPFSRIALHQGKSADYLQTLSDSLHQALVEAFEVPPTDKFQVIDQYRPGELIYDRDYLGGPRSADFVLFYITAGRPRDTDTKRRFYGRLAALLAENLRLRPEDVMVVITTTQLDEWSFSAGRASMIDPQT
>E6PQC8
MSPIDVPNADRLQVFHQLAPDELVFDRHYLCGPRSDDYVLIAITAGRPRSTHTKKAFDQRLVELLEEAPGIRREDVMVVINTTDADEWSFGNGIATLAVDA
>C6AW10
MPFVRISLRKGKSPDYLMALADNIQHALVETFDVPENDRFQAIHQHDERELIFDRSYLAGPRSDDFVYISITIGRPRTGEMKAALYRRHADLLAQSPGLRPEDVMIVISTSTPEDWSFGNGIAQMTDPDWRLRVAGGRQ
>A0A192TF75
MPFVRISLRKGKSPDYLAALADTIQRALVETFDVPASDRFQTIHQHDEHELIFDRNYLAGPRSDDFVYISITIGRPRTAEMKATLYRRLVDLLAQSPGLRPEDVMIVISTSAPEDWSFGNGVAQMTDPDWRARALGGQQ
>A0A149VWE3
MPYARISLMKGKSPEYLRVLSDNLHRALVEMFDVPEEDRFQVFHQLASDEFVFDRDYLCGPRSDDYVLIAITAGRQRNTQTKQAFYRRLADLLEKAPGIRRQDVMVVISTTEADGWSFGDGVATMVIDV
>H0H4K6
MPFTRISLLAGKSADYLKAVSDSLDRALVDCFDVPENDRFAAIHQHQPGELIFDRTYRGGPRSDDFIFFHITTGKTRSPETKARFYARLVENLAVSPGVRREDVMVAIVNSTFDDWSFASGVSAGTPADGSGR
>B4SSI5
MPYARISLHKGRSRDWLAAFSRSLQQSLEEAFDVPPHDCFQVFHQCDPGELVFDPDYAGGPRSEGFVLIHLTAGRVRSAARKQSFYARLVQRLAASPGIRPEDVMIVIGTTSEEDWSFSQGRAQLLEAVD
>A0A0K6I0B1
MPITRISLLAGKPPEFLQALSDSLHRALVEAFDVPPADRFQLIEQLAPGELVFDRHYLGGPRSADFVLFAVTAGRPRDTATKRAFYRRLATLLVDNPGIHPADVMVVVRTNALDDWSFGYGAMTMVDGTGGTP
>A0A024HN66
MPFARIALHKGKSPEYLRALADNVYRALHEAYDVPANDRFVMIHQLDPWEFHYDRNYLGGPRSDDFVLIAITAGRPRDTPTKQAFYRRLVELLGESPGIAGEDVMVQVTTSSSEDWSFGGGRMGIFALPAENG
>A0A072C3R3
MPFVRISLRKGKSPDYLAALADTIQRALVETFDVPASDRFQTIHQHDEHELIFDRNYLAGPRSDDFVYISITIGRPRTAEMKATLYCRLVDLLAQSPGLRPEDVMIVISTSAPEDWSFGNGVAQMTDPDWRARALGGQQ
>Q1MBY6
MPFVRISLRKGKSPNYLIALADNIQRALVETFDVPENDRFLAIHQHDERELIFDRSYLGGPRSDNFVYISITIGRPRTGEMKAALYRRLADLLAQSPGLRPEDVMIVISTSTPEDWSFGNGIAQMTDPDWRLRVAGARQ
>S6L1L0
MPFARISLHRGKSRDYLQRLSEGVHQALVEAFEVPPDDCFQVIHQHEAGELIFNAHYLGGPRSDDYLLIVITAGRPRTGDTKRRFYRVLVERLEQSLGLDPEDVMVVISSTEAQDWSFAGGRGNE
>N6V2N4
MPFTRITLLRGKSPEYLKALSDNFHHALVEAFDVPPTDRFQAIHQLEPHELVFDRTYFASTARSDNYVFFDVTIGKPRSTEVKKTFYRRVAELLGDAPGVRPEDIMITITTATREDWSFADGRAQMIEQV
>S6HY88
MPFARISLHRGKSVEYLQALSQGVHDALVESFEVPLADRFQVIDQHEAGELIFDRDYLAGPRSHDFVLIAITAGRSRSTQTKQVFYQDLVKKLNRATGLDPEDVMVVVTTTEAEDWSFGGGRGN
>L7GN35
MLYARISLQRGVTPDYLRALSASVYQAMHEAFEVPAGDCFQVIHQHDPGELVFDRHYLGGPRSDAFVLIAITAGRARSDACKQAFYRRLVELLAIAPGIAPEDVMVNIVTTAAQDWSFGGGRAGIVAAQAQA
>K0VHE6
MPFVRISLRKGKSPDYLTALADNIQRALVETFDVPENDRFQAIHQHDENELIFDRSYLAGPRSSDFVYISITIGRPRTAEMKAALYRRLADLLAVSPGLRPEDIMIVISTSSPDDWSFGNGIAQMTDPDWRLQVAGGRQ
>A0A0K3A303
MPYARISLQRGATPDYLRALSASVYQAMHEAFEVPAGDCFQVIHQHDPGELVFDRHYLGGPRSDAFMLIAITAGRPRSEACKRAFYRRLVELLAIAPGIAPEDVMVNIVTTAAQDWSFGGGRAGIVAAQADA
>S4YH17
MPFSRIALHQGKSAEYLQTLSDSLHQALVDTFNVPPADKFQAIDQYRPGELIYDRDYLGGPRSADYVLFYITIGRPRDTATKQRFYQRLAALLEENLQLRPEDVMIVITTTQLDEWSFSAGRASMIETQP
>V7ECK3
MPYARISLHRGKSPEYLQALSQGLHDALVESFKIPDADRFHVIHQHEIGEMIIDPNYLGGPRSHDYVLIAITGGKPRDTETKRRFYQVLVDRLEAAIGLSPEDVMVVITTTAADEWSFAGGRGN
>L9PHT1
MPMSRISLLKGKSPEYLAALSNSLHRAMVEAFNVPEKDRFQAIHQHEPYELVFDRDYESPAGPRSDDYVLINVTTGKPRSTDMKQAFYRRLVELLAEAPGLRPRDVMVVLSVSQGDDWSFSGGAPAASLWRPA
>F2K7Z3
MPFSRISLHRGKSAEYLQALSQGLHDALVDSFEVPKTDRFQVIHQHEVGELIFDPDYLGGPRSHDFVLITITAGRPRSVETKQRFYRDLVEKLRRAPGLDAEDVMVVITTTASDEWSFGGGRGN
>A0A0U7RX84
MPFSRIALHQGKSADYLQTLSDSLHQALVEAFEVPPTDKFQVIDQYRPGELIYDRDYLGGPRSADFVLFYITAGRPRDTDTKRRFYGRLAALLAENLRLRPEDVMVVITTTQLDEWSFSAGRASMIDPQA
>B3PZS7
MPFVRISLRKGKSPDYLAALADTIQRALVETFDVPASDRFQTIHQHDEHELIFDRNYLAGPRSDDFVYISITIGRPRTAEMKATLYRRLVDLLAQSPGLRPEDVMSHQHQRPGRLVLRQRRRPDDGP
>A0A143GH00
MHDALVESFKIPDADRFHVIHQHEIGEMIIDPNYLGGPRSHDYVLIAITGGKPRDTETKRRFYQVLVERLEAAIGLSPEDVMVVITTTAADEWSFAGGRGN
>A0A109HH93
MPYARISLQRGVTPDYLRALSASVYQAMHEAFEVPVGDCFQVIHQHDPGELVFDRHYLGGPRSDAFVLIAITAGRVRSDACKQAFYRRLVELLAIAPGIAPEDVMVNIVTTAAQDWSFGGGRAGIVAAQAQA
>J6DQ47
MEIPMPFVRISLRKGKSPDYLAALADNIQRALVETFDVPENDRFQAIHQHDENELLFDRNYLAGPRSDDFVYISITIGRPRTAEMKAALYRRLADLLAQSPGLRPEDVMIVISTSAPDDWSFGDGIAQMTDPDWRLRTVGGRQ
>A0A0Q6S3M1
MPFVRISLLKGKSPEHLRAISDSIHRAMVEAFNVPPADRFQVFHQHEPAELIFDRNYLAGPRSDDFVLFAITAGKPRSTETRKAFFKRAVELLGQSPGLRPEDVMIVVTTTSPDEWSFGNGEQQMTEPGWEIRAMEAAV
>A0A0J6JZN6
MPFARISLHRGKSAEYLQALSQGLHDALVESFEVPMADRFQVIHQHEVGELIFDPGYLGGPRSHDFVLIAITAGRPRDTETKQRFYRNLVQRLSRAPGIDSEDVMVVITTTAADEWSFGGGRGN
>A0A0M4R3V3
MAPACPAALSQSLHAALVESFDVPPTDRFQVIHQHEAGELIFDRHYPRSDDFLLIEITAGRVRDTATKQRFYRSLVQRLQREPGIDPEDVMVVITTTDAQARSFGGGRGN
>A0A060I4W5
MPFVRISLRKGKSPDYLAALADAIQRALVETFDVPEDDRFQAIHQHDENELIFDSSYLAGPRSGDFVYISITIGRPRTAEMKAALYRRLVDLLAQSPGLRPEDVMIVISTSAPEDWSFGNGIAQITDPDWRLRAAGERS
>B5ZPE4
MPFVRISLRKGKSPEYLTALADTIQRALVETFDVPENDRFQAIHQHDENELIFDSSYLAGPRSDDFVYISITIGRPRTAEMKAALYRRLADLLGQSPGLRPEDVMIVISTSAPEDWSFGNGIAQMTDPDWRLRVAGGQR
>A0A0K3A283
MPYARISLQRGFTPDYLGALSTSVYQAMHETFEVPAGDCFQVIHQHDPGELVFDRHYLGGPRSDAFVLIAITAGRPRSEACKRAFYRRLVELLAIAPGIAPEDVMVNIVTTAAQDWSFGGGRAGIVAAQADA
>J2IJ01
MPFVRISLLRGKSPDYLRAVSDSIHRAMVETFNVPATDRFQAIHQHEEGELIFDRNYLAGPRSDDFVLFAITAGKPRSTEARQTFFKRAAELLGQSPGIRPEDVMIVVTTTSPDEWSFGDGKAQMSEPGWEASAFGSAA
>A0A0L1M1I4
MPFARISLHRGKSAEYLQALSQGLHDALVESFEVPMADRFQVIHQHDVGELIFDPGYLGGPRSHDFVLIAITAGRPRDIETKQRFYRTLVERLSRAPGIDPEDVMVVITTTAADEWSFGGGRGN
>A0A0Q7P2A7
MPFTRISLLAGKSTDYLKAVSDSLDRALVDCFDVPENDRFAAIHQHQPGELIFDRTYRGGPRSDDFIFFHITTGKTRSPETKARFYARLVENLAVSPGVRPEDVMVAIVNSTFDDWSFASGVSAGTPADGSGR
>A0A0G8BC99
MPFSRISLHQGKSADYLQTLSDSLHQALVEAFEVPPADKFQVIDQYRPGELIYDRDYLGGPRSADFVLFYITAGRPRDSDTKRRFYRRLATLLAENLRLNPEDVMVVIATTRLDEWSFGAGRASMIDPQT
>A0A0Q8N3L3
MPFVRISLLRGKSPEYLRAVSDGIHRAMVETFNVPPTDRFQVIHQHEPGELIFDQNYLAGPRSDDFVLFAITAGKPRSTETRQAFFKRAAELLGVSPGIRPEDVMIVVTTTSPDEWSFGDGKAQMIEPGWEARAFGSAP
>I4KNT0
MPFSRISLHRGKSAEYLQALSQGLHDALVDSFEVPKTDRFQVIHQHEVGELIFDPDYLGGPRSHDFVLITITAGRPRSVETKQRFYRDLVEKLTRAPGLDAEDVMVVITTTASDEWSFGGGRGN
>A0A086G447
MPFSRIALHQGKSADYLQTLSDSLHQALVEAFDVPPADRFQAIDQYRPGELIYDRDYLGGPRSADFVLFYITAGRPRDSDTKRRFYGRLAALLAENLRLNPEDVMVVIATTQLDEWSFGGGRASMIDPQT
>A0A0C1Y2J0
MPMTRISLLKGKPQSYVKALSDGVHRALVEAFDVPPDDRFQVIHQHEPEELVFDRNYMGGPRSDNYVLICVTAGKPRSTSMKEAFYRRLTEVLAESPGIHPKDVMVIVSMTSFDGWSFSGGVASLFPQELAQ
>A0A0J6S5Z2
MPYVRISLHKGKPPQYLRALADSIHQAMTECFAVPPADRFQLIHQHEPGEMIFDRDYAGGPRSGDFTLVAIQTGRPRSAQAKAALYARMAALLAASPGLAPADLMVVISDGEMENWSFSHGNQASQLPAEALKS
>A0A1C3TJ29
MPYARISLQRGVTPDYLRALSASVYQAMHEAFEVPVGDCFQVIHQHDPGGLVFDRHYLGGPRSGALVLIAITAGRVRSDACKQAFYRRLVELLAIAPGIAPEDVMVNIVTTAAQDWSFGGGRAGIVAAQAQA
>W8FE18
MPFTRISLLAGKSTDYLKAVSDSLDRALVDCFDVPENDRFAAIHQHQPGELIFDRTYRGGPRSDDFIFFHITTGKTRSPETKARFYARLVENLSASPGVRPEDVMVAIVNSTFDDWSFASGVSAGTPADGSGR
>A0A0G3LKS6
MLYARISLQRGVTPDYLRALSASVYQAMHEAFEVPAGDCFQVIHQHDPGELVLDRHYLGGPRSDAFVLIAITAGRARSDACKQAFYRRLVELLAIAPGIAPEDVMVNIVTTAAQDWSFGGGRAGIVAAQAQA
>I9NFS0
MPFVRISLRKGKSPEYLTALADTIQRALVETFDVPENDRFQAIHQHDENELIFDSSYLAGPRSADFVYISITIGRPRTAEMKAALYRRLADLLGQSPGLRPEGVMIVISTSAPEDWSFGNGIAQMTDPDWRLRVAGGQG
>K8ZGL6
MHEAFEVPAGDCFQVLHQHDPGELVFDRHYLGGPRSDAFVLIAITAGRPRSEACKRAFYLRLVELLAIAPGIAPEDVMVNIVTTAAQDWSFGGGRAGIVAAQADA
>A0A154L4E4
MPFTRISLRKGKSAEYLRAVSDALHQALTETFHVPKDDRFQVIHQHDAAELDFDPNYLSGLRSDDFILFAITAGKPRDTATKRNFYKRLTDLLAQKADIRPADVMIVITTTAYEDWSFGNGVMATDIAQS
>J3DE68
MPFARISLHRGKSAEYLQALSQGLHDALVESFEVPMADRFQVIHQHEVGELIFDPGYLGGPRSHDFVLIAITAGRPRDIETKQRFYRNLVERLSRAPGIDAEDVMVVITTTAADKWSFGGGRGNDGVPQGCMRSA
>A0A120FJQ2
MPFVRISLLRGKTPEYLRAVADSIHRAMVETFNVPPADRFQIIHQHEPGELIFDRNYLAGPRSDDFVLFAITAGKPRSTETRQAFFKRATELLGQSPGIRPEDIMIVVTTTSPDEWSFGDGKAQMSEPGWEARAFGSAA
>A0A0E1E394
MPFARISLHRGKSAEYLQALSQGLHEALVERFEVPLADRFQIIHQHEAGELIFDRDYLGGPRSHDFVLIAITAGRPRSVETKRRFYRDLVERLGRAPGIDAEDVMVVITTTEAEDWSFGGGRGN
>J1T4U5
MPFARISLLKGKSPDYLRALSDSIHKAMVETFNVPPADRFQIIHQHEPGELIFDRNYLAGPRSDDFVLISITTGKPRSTEMRKALFRRAVELLQQSPGMRPEDVMIVISTSEPDEWSFGDGLAQMAEPGWESRARGVPA
>A0A0A0DAN3
MPLTRISLARGKSPDYLRALSDSLHRALVEAFEVPPDDRFQIIHQHEPGELVFDRHYLGGPRSDDFVLFQVTAGRPRSTATKTALYRRLAERLAEAPGLLPEDVMVVISTTGLDDWSFAGGVASMVQDGGTGR
>A0A0M2W6H1
MPFSRIALHQGKSADYLQTLSDSLHQALVEAFEVPPADKFQAIDQYRPGELIYDRDYLGGPRSADFVLFYITAGRPRDSDTKRRFYRRLATLLAENLRLNPEDVMVVIATTQLDEWSFGAGRASMIDPQT
>A0A0K1K3A9
MPISRISLLKGKSPEYLRALSDSLHQALVEAFEVPPTDRFQLIHQHEPNELVFDREYLGGPRSDNFVTINITIGRQRTAATKQAFYQRLVQLLEQKPGIHPEDVLVVITPVQTEDWSFGGGRQGIGWPPSDSGQR
>A8GBS4
MPFSRIALHQGKSAQYLKTLSDSLHQALVETFNVPAADKFQAIDQYRPGELIYDRDYLGGPRSADYVLFYITIGRPRDTATKQRFYQRLAALLAENLQLRPQDVMVVITTTQLDEWSFSAGRASMIEGQADVADGLWDNSAIIS
>A0A0Q4ENR7
MPFARISLHRGKSAEYLQALSQGLHDALVESFEVPKADRFQVIHQHEVGELIFDPHYLGGPRSHDFVLIAITAGRARSVTTKQHFYRDLVEKLGRATGLNAEDVMVVITTTAGDEWSFGGGRGN
>K0PXI0
MPFVRISLLRGKSPEYLRAVSDSIHRAMVETFNVPLADRFQVIHQHEPGELIFNLNYLAGPRSDDFVLFAITAGKPRSTETRHAFFKRAAELLGASPGIRPEDIMIVVTTTSPDEWSFGDGKAQMSEPGWEARALGNAT
>A0A0N0LCJ8
MPFVRISLRKGKSPEYLAALADTIQRALVETFDVPENDRFQAIHQHDENELIFDSSYLAGPRSNDFVYISITIGRPRTAEMKATLYRRLADLLAQSPSLRPEDVMIVVSTSAPEDWSFGDGIAQMTDPDWRLRVAGGQR
>D4E924
MPFTRIALHNGKTPAYLRTLSDSLHQALVEAFEVPPDDRFQVIDQYRPGELIYDAHYLGGPRSEDYVLFYITVGRARTAATKQRFYQRLAALLQQNLQLSPQDVMVVVVSSQREDWSFAPDDV
>A0A154IKV1
MPFVRISLRKGKSPDYLMSLADNIQRALVETFDVPGNDRFQAIHQHDENELIFDRSYLAGPRSDDFVYISITIGRPRTGEMKAALYRRLADLLAQSPGLRPEDVMIVISTSAPEDWSFGDGIAQMTDPDWRLRVAGGRQ
>W0IMC4
MPFVRISLRKGKSPDYLMALAGNIQRALVETFDVPESDRFQAIHQHDGNELIFDRSYLAGPRSDDFVYISITIGRPRTGEMKAALYRRLADLLAQSPGLRPQDVMIVISTSAPEDWSFGDGIAQMTDPDWRLRVAGGRQ
>J0BNY2
MPFVRISLRKGKSPDYLTALADNIQRALVETFDVPESDRFQAIHQHDGNELIFDRSYLAGPRSDDFVYISITIGRPRTGEMKAALYRRLADLLAQSPVLRPEDVMIVISTSAPEDWSFGNGIAQMTDPDWRLRVAGGRQ
>A0A0N2A5S8
MPFSRIALHQGKSADYLQTLSDSLHQALVEAFEVPPTDKFQVIDQYRPGELIYDRDYLGGPRSADFVLFYITAGRPRDSDTKRRFYRRLAALLMEKLRLNPEDVMVVIATTQLDEWSFGGGRASMIDPQA
>A0A0U3U3H3
MPYARIALLDGKPADWLAAISRSLQEALEQTFEVPAGDCFQIFQQCRPGELVYDRDYGGGPRTDDFVLIHITAGRVRSPACKAAFYAKLVERLADSPGIRPADVMVIIGTTGADDWSFGHGRAASLTAPPAHRAVP
>A0A0J6I2L2
MPFARISLHRGKSVEYLQALSQGVHDALVESFEVPLADRFQVIDQHEAGELIFDRDYLGGPRSHDFVLIAITAGRSRSTQTKQVFYQDLVKKLNRATGLDPEDVMVVVTTTEAEDWSFGGGRGN
>A0A0B4X828
MVETFDVPPNDRFQVIHQHEPGELIFDRHYLGGPRSDDFVLFSITAGKPRTTGMRKAFYRRAADLLGQSPGLRSEDVMIVVNTTSPEEWSFANGEASMTEPGWQIRARAPMEPSR
>J1IH46
MPYARISLHRGKSPEYLQALSQGLHDALVESFKIPDADRFHVIHQHEIGEMIIDPNYLGGPRSHDYVLIAITGGKPRDTETKRRFYQVLVERLEAAIGLSPEDVMVVITTTAADEWSFAGGRGN
>A0A127I3U6
MPFARISLHRGKSVEYLHALSDGLHDALVESFEVPKTDRFQAIHQHEVGELIFDPHYLGGPRSHDFVLIAITAGRPRSVETKQRFYRDLVEKLGRATGLNAEDVMVVISTTAGDEWSFGGGRGN
>A0A071I2I3
MPFTNISLLRGKSTEYLKALSDNFHRAMVETFDVPPTDRFQAFHQLEPNELIFDRTYLGGPRSDDYVFFHITIGKPRSTEVKKAFYRRLVTLLADAPGVRPEDIMINIITTTREDWSFADGIAQMIEQD
>A0A0A8GKG0
MPFVRISLRKGKSRDYLAALADNIQRALIETFDVPENDRFQAIHQHDEHELIFDRNYLAGPRSDDFVYISITIGRPRTVEMKATLYRRLVDLLGQSQGLRPEDVMIVISTSAPEDWSFGDGIAQMTDPDWRQRAVEPRS
>Q7NSY2
MPYVRISLHKGKPPQYLRALADSIHQAMTECFAVPPADRFQLIHQHEPGEMIFDRDYAGGPRSGDFTLVAIQTGRPRSAQAKAALYARMAALLAASPGLAPADLMVVVSDGEMDNWSFSHGRQASQLPAEALKS
>F0LCV6
MPFTRISLLAGKSTDYLKAVSDSLDRALVDCFDVPENDRFAAIHQHQPGELIFDRTYRGGPRSDDFIFFHITTGKTRSPETKARFYARLVENLAVSPGVRPEDVMVAIVNSTFDDWSFASGVSTGTPADGSGR
>J2WA85
MPFTNISLLRGKSPEYLKALSDNFHRAMVETFDVPPTDRFQAIHQLEPNELIFDRTYLGGPRSDDYVFFHITIGKPRSTEVKKAFYRRLVTLLADAPGVRPEDIMINIITTTREDWSFADGIAQMIEQD
>S5SNU2
MPFVRISLRKGKSQEYLAALADNVQRALVETFDVPENDRFQAIHQHDENELIFDRSYLGGPRSDDFVYISVTIGRPRTAEMKAALYWRLAELLAQSPGLRPEDVMIVVSTSAPEDWSFGAGIAQMTDPDWRLRAVEKRP
>J0KKF2
MPFVRISLRKGKSPEYLAALADTIQRALVETFDVPENDRFQAIHQHDENELIFDSSYLAGPRSGDFVYISITIGRPRTAEMKATLYRRLADLLVQSPGLRPEDVMVVISTSAPEDWSFGAGIAQMTNPDWRLRAAGGQQ
>A0A095VY50
MPLIRISLLKGKTPAQLRTMADAVHQALVDTYGVPANDRFQIIEQREPGEIIYDKDYLGIERTDELVFIQIFAGRWRDTAKKQALYAAIASRLSSELSMRPQDVQVVILSNDKDDWSFGNGLASYVENTKSV
>A0A0M9GD79
MPFARISLHRGKSPDYLERLSQSLHEALVESFDVPPADRFQVIHQHEVGELIFDGYYLGGPRSQDYVLIAITAGRSRETAVKQAFYRTLVARLQAALGLDPEDVMVVITTTAADEWSFAGGRGN
>A8IN35
MPASTTAEPEFPMPFTRISLLAGHPPAYLEALSDSLHAALVESFEVPAADRFQIFHQHQPGELVFDRDYGGGPRSAGFVLFHITTGRARSPAVKRAFYRHLVANLAASPGVRPEDVMVVLSASQLEDWSFANGESAGAPEEEAA
>J3FYG7
MPFARISLHRGKSAEYLQALSEGLHDALVESFEVPKTDRFQAIHQHEIGELIFDPHYLGGPRSHDFVLIAITAGRPRSVETKQRFYRDLVDKLGRATGLNAEDVMVVITTTASDEWSFGGGRGN
>A0A0X8SFX4
MPFSRIALHQGKSAQYLKTLSDSLHQALVETFSVPPADKFQAIDQYRPGELIYDPHYLGGPRSADYVLFYITIGRPRDTATKQRFYQRLAALLAENLQLSPQDVMVVITTTQQDEWSFSAGRASMIEG
>A0A0W0HE03
MPFARISLHRGKSAEYLQALSQGLHDALVESFEVPKTDRFQVIHQHEVGELIFDPHYLGGPRSHDFVLIAITAGRARSVTTKQHFYRDLVEKLGRATGLNAEDVMVVITTTAGDEWSFGGGRGN
>M5CSC4
MPYARISLHKGRSRDWLAAFSRSLQQSLEEAFDVPPHDCFQVFHQCDPGELVFDPDYAGGPRSEGFVLIHLTAGRVRSAARKQSFYARLVQRLAASPGIRPEDVMIVIGTTSEEDWSFSQGRVQLLEAVD
>A0A109R8L7
MPFTRVSLHRGKSAEYLQALSAGLHDALVESFEVPMTDRFQAIHQHEVGELIFDPHYQGGPRSHDFVLIAITAGRPRSVEIKQRFYRDLVEKLGRATGLNAEDVMVIITTTAGDEWSFGGGRGN
>A0A0A8E209
MPYARISLLRGNAPAYLRALSVSLHQAMHEAFEVPAGDCFQVIHQHDPEELVFDRHYLGGPRSDGFVLIAITAGRERSAACKQAFYRRLVELLAIAPGIAPEDVMVTIVTTTAQDWSFGGGRAGIVASGAPA
>A0A0J6FNT8
MPYARISLLRGHPPAYLRALSASLYQALHEAFEVPAGDCFQVIHQHDPDELVFDRHYLGGPRSDRFVLVAITAGRERSAACKQAFYRRLVELLAIAPGIPPEDVMVTIVTTAAQDWSFGGGRAGVVARGVPA
>A0A0X2NXP0
MPFSRIALHQGKSEQYLKTLSDSLHQALVETFNVPAADKFQAIDQYRPGELIYDRDYLGGPRSEDYVLFYITIGRPRDTGTKQRFYQRLAELLGENIQLRPQDVMVVITTTQRDEWSFSAGRASMIEG
>M7YD19
MPLVRISLIKGKSPEHIRAISDGVHRGLMEAYSAPADDRFQLIHQHARDELIYDAEYLGLHRTDDIAIINIIAGNWRDTSQKKALYRAITDNLVANPGLRPEDVLIVLSPNARDEWSFGNGLASYVKDDAA
>A0A157ZH56
MPLVRISLIRGKPRDHIHAISNSIHQALVEAFHVPADDRFQLIQQYDRDDFAYDPGYLGVERSDDLVFIHITASDWRDTATKKAFYKTLAAKLAASPGLRPEDVMIVLAPNRREDWSFGRGLAQYVEDAG
>A0A0Q6TZT9
MPLVRISLLKGKPPEYLRAVADGVHAALAETYTVPPDDRFQLIDQYEPGAFIYDPDYLGVHRTDDLVMVQITAAATRDTATKQALYKAIVARLTRDPGLRPEDVMITIIPNQREDWSFGHGLASYVKD
>A0A0E9K0M8
MPLVRISLIKGKSSEHIRALSDGVHRGLRDVYGVPADDRFHLIHQHAPDELIYDSEYLGLHRTDDVVIINIVAGNWRDTAQKKAL
>A0A157ZF12
MPLVRISLVKGKPREHIRAISNGVHEALVEAFKVPANDRFQLIDEHERDHFIYDPTYLDVERSDDLVFIHITASDWRDTATKKAFYRTLVAKLVASPGLRPDDVMIALAPNRREDWSFGRGLAQYVEDAP
>A0A060PEN8
MPLVRISLIKGKPRDHIRAISNSVHEALVESFKVPADDRFQLIEQRERDDFIYDPTYLGVERSDDLVFIHITASDWRDLATKKAFYKTLVAKLEKSPGLRPDDVMIALAPNRREDWSFGRGIAQYVEDAG
>G1XX31
MERIMPLVRISLIKGKPAAHIRAIADGVHQALTDTFGVPADDRFQLIDQHERDTFLYDADYLGVHRTDDLVMITILASNWRDTAQKQALYRAIAENLTRAPGLRPEDVMVVLAPNQRDDWSFGNGLASYITPA
>A0A149PV74
MPLVRISLVKGKPRGHIKAISNSVHEALVEAFKVPADDQFQLVQQHDREDFIYDPGYLGVERSDDLVFIHITASDWRDTATKKAFYKTLAAKLATSPGLRPEDVLIVLAPNRREDWSFGRGLAQYVEDAA
>A0A0K8QM43
MPLVRIALRRGKSPQYLQALQQSVYLAMTEAFDVPENDRFILISQHEPQEFHCDRHYLGIERSDALVIVQITCNSTRSTAQKQAFYARLAERLAASPGLRPQDVFVNLVEAPKENWSFGDGIAQYA
>A0A158FU56
MPLVRISLVKGKPRDHIRAISNSVHEALVEAFKVPADDRFQLIQEHDRDDFIYDPGYLGVERSDDLVFIHITASDWRDTATKKTFYTTLAAKLARSPGLRPEDVLIVLAPNRREDWSFGRGLAQYVEDAA
>A0A158ABT3
MPLVRISLVKGKPREHIRAISNSVHDALVEAFKVPADDRFQLIEQHDRDDFIYDPGYLGMERSDDVVFIHITASDWRDTATKKAFYKTLVAKLVASPGLRPDDVMIALAPNRREDWSFGRGLAQYVEDAA
>A0A158G0N3
MPLVRISLIKGKPRDHVRAISNSVHEALVEAFKVPADDRFQLIEQRDRDDFIYDPGYLGVERSDDLVFIHITASDWRDLPTKKAFYKTLVAKLVESPGLRLEDVMIALAPNRREDWSFGRGIAQYVEDAG
>A0A157ZKX0
MPLVRISLLKGKPRDHVRAISNSVHEALVEAFKVPADDRFQLIEQRERDDFIYDPGYLGVERSDDLVFIHITASDWRDLPTKKAFYKTLVAKLGESPGLRPDDVMIALAPNRREDWSFGRGIAQYVEDAG
>R4WRT8
MAYRFQSGFAGESIMPLVRISLLKGKPREHIRAISNGVHEALVEAFKVPADDRFQLIQQFERDDFIYDPAYLDVERSDDLVFIHITASDWRDTATKKAFYKTLVAKLAASPGLRPDDVMIALAPNRREDWSFGRGLAQYVEDAA
>C5A915
MPLIRLSLIKGKSPAHIRAIGDGVHRALMQAYGVPADDRFQLVHQHERDELIYDADYLGIRRSDDLVIIQIIAGNWRDTPQKQALYGAIAANLARDPGLRPEDVMIVLTPNARDEWSFGNGRASYVKDDAR
>G8MN75
MPLVRISLIKGKPRDHIRAISNSVHEALVEAFKVPADDRFQLIEQRERDDFIYDPTYLGVERSDDLVFIHITASDWRDLATKKAFYKTLVAKLETSPGLRPDDVMIALAPNRREDWSFGRGIAQYVEDAG
>A0A0B4Y217
MPFTRISLRKGKSAEYLRAVSDALHQALTETFHVPADDRFQVIHQHDAAELDFDPNYLSGPRSDDFILFAITAGKPRDTATKRNFYKRLTDLLAQKADVRPADVMIVITTTAYEDWSFGNGVMATDIDQS
>A0A158BGA5
MPLVRISLVKGKPRDHIRAISNSVHDALVEAFKVPADDRFQLIEQHDREDFIYDPGYLGVERSDDLVFIHITASDWRDTATKKAFYRTLAAKLAASPGLRPEDVLIALAPNRREDWSFGHGLAQYVEDAA
>A0A157ZRA1
MPLVRISLLKGKPRDHIRAISNGVHEALVEAFKVPADDRFQLIEEHERDHFIYDAGYLGMERSDDVVFIHITASDWRDTATKKAFYKTLVAKLAASPGLRPDDVMIALAPNRREDWSFGRGLAQYVEDAA
>A0A158GF86
MPLVRISLIKGKSREYVRAISDQIHEALVEAFQVPATDRFQLIEQRDRDDFIYDANYLGVERSDDLVFIHITASDWRDLETKKAFYKTLATRLAASPGLRPDDVLIVLAPNRREDWSFGNGLASYVQ
>A0A109JBA9
MPLIYISLLKGKSKDHIRAISDGVHQALIDTYSVPAGDRFQFIRQHEPGEFIYDPDYLGIHRTDDVVFIHIIAGNWRDTATKKALYKTIADRLTEKPGLRREDVQVVLSSNERDEWSFGNGLASYLKD
>A0A158HE57
MPLVRISLVKGKPREHIRAISNGVHEALVEAFKVPADDRFQLIQQFDRDDFIYDSNYLDVERSDDLVFIHITASDWRDTATKKAFYKTLAAKLTASPGLRPEDVLIVLAPNRREDWSFGRGLAQYVEDTA
>A0A0Q9QNU4
MPLVRLSLRRGKSAAHLAALRNGVYEAMRETFDVPENDRFILVHQHDADEFDCDPHYLGIDRSDDLVIVQIACRDSRSVAQKQAFYRRVAEKLAADPGLRPEDVFINLLETRAENWSFGNGVAQYV
>A0A069P8Q9
MPLVRISLIKGKSREQIRAISDQVHEALVEAFQVPAKDRFQLIEQRDRDDFIYDASYLGIERSDDLVFIHITASDWRDLATKKAFYKTLATRLSASPGLRPEDVLIVLAPNRREDWSFGHGLASYVEPDA
>J3HHR0
MPFVRISLLKGKSPEQLRAIADGVHQALVNNYSVPQDDRFQIIEQFEKGMFFYGKNFLDIERSDATVFIHILANRWRSTLMRKSLFKAISDRLFMDAHIRREDVQIFISNNDKHDWSFGNGIASYVPEDIED
>K8RA67
MPLVRISLMKGKPREHIRAISNGVHEALVEAFKVPADDRFQLIDEHERDHFIYDPGYLGVERSDDVVFIHITASDWRDTATKKAFYKTLVAKLAASPGLRPDDVMIALAPNRREDWSFGRGLAQYVEDAA
>A0A038GTZ6
MPLVRISLVKGKPRDHIRAISNSVHEALVEAFKVPADDRFQLIQEHERDDFIYDPGYLGVERSDDLVFIHITASDWRDTPTKKAFYKTLAAKLATSPGLRPEDVLIVLAPNRREDWSFGRGLAQYVEDAA
>A0A0Q5XJD3
MPLVRISLLKGKSPAHIRAISDGIHCGLRDAYGVPADDRFHLIHQHAPDELIYDSDYLGLHRTDDVVIINIVAGNWRDTAKKKALYRAITDNLVADPGLRPEDVLIVLSPNARDEWSFGNGLASYVQDDAD
>A0A0Q5NQZ4
MPLVRISVVKGKSPAQLRAMADGIHQALVETYNVPLKDRFQVIEQREPGEIIYDSDYLGIDRTDDLVIVHIIAGRWRDTAAKKALYSAIAQRLSSDPGVRPEDVQVIISSNDKDDWSFGNGIASYVPDTQSS
>A0A157ZJ34
MPLVRISLVKGKPRDHIRAISDGVHEALVEAFKVPADDRFQLIQQYDRDDFIYDPGYLGVERSDDVVFIHITASDWRDLATKKAFYKTLAAKLAASPGLRPEDVMIVLAPNRREDWSFGRGLAQYVEDAA
>C5RC05
MKEGNIMPLVRFDLIKGRTQEDIENIMKITQEMVVKDFHVNHRDCYQIVTQHESYEMNIMDTGLDIERSQNVLVISITSRPREKSDIENFYADLANGLSEKKLVEKNDLVVNMTINGDANWSFGFGEAQFLTGKL
>A0A0C1PVZ2
MPLMRVDMIRGRSKAEIRQILDIAYQVASEEFHLLPRDRYQVVTQHEPEEMVIEDVGLGLPRSTKFLLFSLTSSPRAEADKERFYARLVQELSTHTDVAPSDIMINLVTNTKADWSFGNGEAQFLNGKL
>G8PEG9
MPLMKIDMLKGRSEDEIKKILDISYQVMLDAFGAPVGDRYQVVNQHEAYEMQILDTGLGFERTDQVLVFSLTTRPRTREQKKKFYANLVSKLHEKTGIRPEDVMINLTVNSDEDWSFGMGKAQFLTGDL
>A0A0R1QI25
MFIENNKKINQGDDIMPLVRFDLQKGRSPEQIKRILDVTHTVVVDVFKVPQRDRYQIVTQHEPYEMVIQDTGLGFERSEKVVVISITSSPRKKEDIIKFYKTLAERLAANQLVDPKDLMVNMVLNTKENWSFGYGKAQFLTGEL
>A0A158SP27
MPLMKFDMLKGRTPEQIGALLDIVYEVQLETLGTPAGDRYQIVNQHEPYEMHILDTGLGVERSDQVLVITVITRPRTTAQEQAFYRRVVDRLHDELGMRKEDVMVPMVQNTDEDWSFFGGDAQFLTGAL
>A0A0R1J9S3
MPLMRIDMIKGRSKEEIKEILDISYKVATDELHLLPRDRYQVVTQHDPEEMIIWDVGLGLERTDKVLLFSLTSSPREEIDKEHFYASLVKAFHEKVGISPSDVMINITSNTKADWSFGNGEAQFMNGKL
>A0A099WKT4
MPLLRFDIIKGRTPEEVKKLVDTAHEAMVEAFDVPASDRYQVVHQHEPYEMIIEDTGLGFPRTDQFVLLSIVSKERTPEQKQRLYSLTAERLAANCGIASTDFMISITENTDADWSFGLGEAQFLNGKL
>A0A0R2E921
MYPKGIKKKGFEIMPLMKFDMLKGRTPEQIGALLDIVYEVQLETLGTPAGDRYQVVNQHEPYEMHILDTGLGVERSDQVVVITVITRPRTTAQKQAFYRRVVDRLHDELGMRKEDVMVSMVQNTDEDWSFFGGDAQFLTGAL
>A0A0G2EQD8
MPLVKIDMIKGVRSPEEIKKLADIVQEIMLDKFAAPPRDRYQIITQHEPYEIICEDTNLGLTRSDKLVFIQIFQQGRDAAKKQAVYAALSERLEKECGVPGADLIVSVAANTREDWSFGLGRAQFLTGEL
>A0A0F4LW15
MPLVRLDMIKGRSPAEIQQIMDLTQQAVVHNFEVHPRDRYQIVTQHEPYEISMLDTGLGFERSDQILIISVTSRARSRQAIQKFYAEICDTLAQAQLVKPCDLMVNFKINGDADWSFGFGRAQFLTGEL
>A0A0R2LE14
MPLMRFDIYKGRTKDEIRQILDITYDVATQDFSLLPHDRYQIVTQHDPEEMVIEDVGLGFQRTEKFVMISLTSSPRKREDKELFYKDLVTELHEKAGISPEDIMINITPNTKEDWSFGNGEAQFLNGKLD
>A0A0Q9XWJ9
MPLIKLDMIKGREKEEIKSILDITYNVMLDAFQAPKGDKYLIVNQHEDYEMDILDTGLGVERTDEVIVFTIVSRPRTKEQKTTFYKNLVDTLHDKVGIRKEDIMISLVENTDENWSFFNGEAQFLTGDL
>W7D013
MPLLRFDIIKGRTPEEVKKLVDTAHEAMIEAFDVPASDRYQVVHQHEPYEMIIEDTGLGFPRTNQFVLLNIVSKNRTADQKQRLYSLTAERLAANCGIAPTDLMISITENTDADWSFGLGEAQFLNGKL
>K2RSY2
MPLVKIDMIKGVRSPEEIKKLADIVQEIMLEKFAAPPRDRYQIITQHEPYEIICEDTNLGLTRTDKLVFIQIFQQGRDAAKKQAVYAALAERLEKECGVPGSDLIVSIAANTREDWSFGLGRAQFLTGEL
>A0A0M0KV66
MPLIRFDLIEGRTDEQLKTLLDTAHDAMVEAFQVPQRDRYQIVTQHPANQMIIQDTGLGFERSKDVVVISVTSRPRTEEQKQNFYKLLVEKLGETCGIEPNDIMISIVSNTDADWSFGMGEAQFLTGKL
>A0A142KRT8
MPLMKFDMLKGRTPEQIGALLHIVYEVQLETLGTPAGDRYQVVNQHEPYEMHILDTGLGVERSDQVVVITVITRPRTTAQKQAFYRRVVDRLHDELGMRKEDVMVSMVQNTDEDWSFFGGDAQFLTGAL
>R1GKQ4
MPLVKIDMIKGVRSPEEIKKLADIVQEIMLEKFAAPPRDRYQIITQHEPYEIICEDTNLGLTRTDKLVFIQIFQQGRDAAKKQAVYASLAERLEKECGVPGSDLIVSVAANTREDWSFGLGRAQFLTGEL
>A0A0R1HMS9
MPVMRVDMIKGRSESQIKEILDIAYDVMLQSFGAPVGDRYQIVTQHAANEMQVLDTGLGFTRTEDVLVFSLTTRPRTTEQKEDFYHRLMNQLQQKVGLRPEDLVINLTTNTDEDWSFGMGKAQFLTGDL
>T2NIP3
MPLLKIDLVKGKSPEDIKVLLDCLHEAVLTAFIVPKGDRYQIVTQHEPYEMILEDTGLGFQRNPTEQIAITIISRPRTKESKELFYQLVAEKLYQNLQIDAKNILISFIENDDSGWSFGFGRAQFLTGEL
>R4RQX4
MPLMKFDMLKGRTPEQIGALLDIVYEVQLETLGTPVGDRYQVVNQHEPYEIHILDTGLGVERSDQVVVITVITRPRTTAQKEAFYRRVVDRLHDELGMRKEDVMVSMVQNTNEDWSFFGGDAQFLTGAL
>A0A0R1SCM0
MPMMKIDMYKGRNKEQIKQILDIAYQVSTKEFHLLPHDRYQIVTQHDPEEMVIDDVGLGFNRSQDFLMFSLTSSPRTREEKENFYKNLVAELHDQTGISPEDVMINITPNTKEDWSFGNGEAQFLNGKL
>A0A1A7T8D4
MPLMKIDLIKGRSQSEIKEILDISYQVMLKAFHAPQGDRYQIVTQHEAFEMQLLDTGLGFDRTDQVIVFSLITRPRTTEEKKNFYFLLVKELGDKLGIQSEDVMINLTVNTDEDWSFGFGRAQFLTGEL
>R2QMW2
MPLLKFDLVEGHSKEEIQTILDVAHSVVLASFDVPTGDRYQIVTQHKPFEMVMEDTGLGFKRDPAKMISLTVISRERTTAQKEKFYRLLAQQLDELCGITPENLLISFIINNDADWSFGFGEAQFLTGEL
>R3W1Z0
MPLIKFDMIKGRTPEEITKILDVSHKVFVEALNIPEGDRYQIVTQHEPYEMILKDTGLGFERTTNAILLTVISRPRTVLQKTQLYASLQKAFQQELGMIPEDLMINFVINDDEDWSFAYGRAQFLTNELS
>U2PJA9
MRVDMIRGRSKAEIRQILDIAYQVASEEFHLLPRDRYQVVTQHEPEEMVIEDVGLGLPRSTKFLLFSLTSSPRAEADKERFYARLVQELSTHTDVAPSDIMINLVTNTKADWSFGNGEAQFLNGKL
>A0A0N7CLW8
MPLMKFDMLKGRTPEQIGALLDIVYEVQLETLGTPVGDRYQIVNQHEPYEMHILDTGLGVERSDQVLVITVITRPRTTAQKQAFYRRVVDRLHDELGMRKEDMMVSMVQNTDEDWSFFGGDAQFLTGAL
>A0A0R1VP21
MPLIRFDLQKGRSPEKIKQILDVTHTVVVDVFKVPQRDRYQIVTQHEPYEMVIQDTGLGFERSEKVVVVSITSSPRKKEDIIKFYKTLAERLGANQLVDPKDLMVNIVLNTKENWSFGYGKAQFLTGEL
>A0A0M6Y4V3
MPLTNVSLLKGSRTAAQKSAILDEIYQAMRETFGVPQDDKFMMITEHPREDFLFGRHFMNIDRSDDLIIIQLTVSDTRSVDQKKALFARIAKGLAREVGIRSEDIFINLVETRLENWSFGHGVAQYADRQPVAV
>A0A101JZ07
MPLIRISMRRGHPASHPAAIVDGVYRALRATFEVPENDLFAVVHQHEAEEFVFDANYFGFQRSDRLVIIQITVANTRGVTQKKALYAAIAANLQREPGLKPDDIFINLVEVKREDWSFGGGIAQYVA
>A0A0Q6KCU5
MPLIRISLRRGRPAAQIAALVDGVYRALRATFEVPENDLFAVVHQHEEGEFIADPHFFGFQRSDQMAIIQITVANTRGVTQKKALYAAIAANLQQDPGLRPDDIFINLLEVKRENWSFGGGIAQYVA
>A0A0D5NEY3
MALTRVSLLKGKSTEYKQAILKNLYIAMNETFNLAEDNDFMVIHEHESDGFVYGKNYLNIPRTDDLVIIQITANNTRTLEEKKALYARIAELLNQDLGVRKEDVFISLLEVKKEAWSLGCGLAQYA
>U7GH38
MTEDKMPLTNVSLLKGSRTAAQKSAILDEIYQAMRETFGVPQDDKFMMITEHPREDFLFGRHFMNIDRSDDLIIIQLTVSDTRSVDQKKALFARIAKGLAREVGIRSEDIFINLVETRLENWSFGHGVAQYADRQPVAV
>H0SGQ6
MPLLHISLQAGQPAAYRQAIFDSLYQAMREALDVPDDDQFMTITEHDPSNFRYGKAFGVDRSDDLVYIQITVFSTRTPQQKQALFRRIAELLGENPGIRPEDVFVIVLDAAKENWSVGHGLAKFA
>A0A0G4JK13
MPLVHISLRTGKPAAYRQAICDGIYQAMRDTFSVPEDDQFMTVSEHESSDFRYGASYLGVARSDNLVFIQITANASRSVEQKKALYQCIAQRLGQSPGLRPEDVFVNIVEVARENWSLGHGLAQYA
>A0A109Q4C6
MPLLHISMRAGKPDAYRQAILDNLYRAMRETLNVPEDDQFMTISELAPANFRCGNAYGVERSDDAVLIQITVFASRTAEQKKALYRRIADLLGESPGIRPEDVFVNVLDAPKENWSVGHGIAQFA
>A0A0M1EZZ9
MPLARIDLRKGKSADYLQRVGEAIYQAMRAVGVPENDRFQILQQHDAGTLIYDPGYLGVDRTDDFICIQITWNEGRTLEQKKALYAGIAEGLHAAVGIRREDVFINLVEVKKENWSFGNGVAQYVS
>G0K0C6
MPLARIDLRKGKSADYLQRVGETIYQAMRAVGVPENDRFQIFQEHAPGTLIYDPGYLGVDRTDDFICIQITWNEGRTLEQKKALYAGIADGLHAAVGIRREDVFINLVEVKRENWSFGNGVAQYVS
>I5C4Z0
MPRLNISLRAGKPEAYRQAILDSLYRAMRDALTVPEDDQFMTITEHDASNFRHGTAFGVARSEDLVYIQILVFDTRTLDQKKAFFRRATDLLGEHPGIRPEDVFINIVEAAKENWSVGHGLAQFA
>H0TNA6
MKGPVMPISHIALRAGKPVAYRQAIFDSLYRAMRDALDVPDDDQFMTITEHDAANFRYGHAFGVDRSDDLVFIQVIVFDTRTAEQKKALFRRIAQLLRESPGIRPEDVFVTVLEAAKENWSVGHGLAQFA
>J2LPJ9
MPFARVFIRRGETREYRQAILDNVYEAMRETFDVPDEDKFMVIDEYDPDNFVFSKSYMNIARSDKFVLIQLTVSNTRTIEKKKALFARIVERLNRQPGIRPEDVFINLVEVNKENWSFGHGLAQYAL
>A0A064BT33
MPLARIDLRKGKSADYLQRVGETIYQAMRAVGVPENDRFQIFQEHAPGTLIHDPGYLGVDRTDDFICIQITWNEGRTLEQKKALYLGIADGLHAAVGIRREDVFINLVEVKKENWSFGNGQAQYVS
>A0A126NRG4
MPLIRISMRRGRPAAEPAAIVDGVYRALRDTFEVPEKDLFAVIHQHDAGEFIFDANYFGFERSAGLVIIQLTVANTRGVTQKKKLYAAIAANLQRDPGLKPDDIFINLVEVKREDWSFGGGIAQYVA
>A0A119VG23
MPFTRIAVREGKPAAYRAALVDGVHRALMHTFNVPEDDIFMVVTEHSAENFVFGRHYLDIERSDDLVMIQITANNTRTLEQKQALYRTIAENLAREPGVRSQDVFISLVEVLKEDWSFGNGIAQYVV
>A0A0Q9CQY1
MPLIHIAMRAGKPAAYRQAIFDTLYRAMRETFNVPEDDQFMTLTEHDAANFRYSPTYLGVARSDDVVFIQITANNTRGLEQKKALFARIAQLLGESPGLRPEDVFVNIVEVAKENWSFGHGLAQYAQPA
>A0A0M1F5H2
MPLARIDLRKGKSADYLQRVGETIYQAMRAVGVPENDRFQIFQEHAPGTLIYDPGYLGVDRTDDFICIQITWNEGRTLEQKKALYLGIAEGLHAAVGIRREDVFINLVEVKKENWSFGNGQAQYVS
>A0A150ZIR3
MPLLHISMRAGKPDAYRQAILDNLYRAMRETLNVPEGDQFMTISELAPANFRCGNAYGVERSDDAVLIQITVFASRTAEQKKALYRRIADLLGESPGIRPEDVFVNVLDAPKENWSVGHGIAQFA
>A0A1A6X2X6
MPLARIDLRKGKSADYLQRVGETIYQAMRAVGVPENDRFQIFQEHAPGTLIYDPGYLGVDRTDDFICIQITWNEGRTLEQKKALYAGIADGLHAAVGIRREDVFINLVEVKKENWSFGNGQAQYVS
>F7QFA1
MVRTARIAGDLHAQLNIRREDVFINLVEVAKENWSFGNGIAQYA
>A0A0A6SUJ9
MPFTRIAVRAGKPAAYRKALMQGVHLALMEVFKAPEDDQFMIVTEHDTDNFVFGRHYLGIERSDDLVMIQIAVSNTRGQDQKKALFAQIAENLARDPGVRREDVFVNLVDVARENWSFGNGIAQYAT
>A0A0N0KEV8
MPRLNVSMLAGKPDAYRTAILDNLYRALRETLGVPDDDQFITLTEHAPANFRFGNAYGITRSADLVYIQITVFDTRTPEQKKALYRRIAELLAESPGLRPEDVFINVYDAPAVNWSVGGGVAQFG
>E6VM91
MPRLTVSMLAGKPDAYRTAILDNLYRALRETLGVPDDDQFITLTEHAPANFRFGNAYGVARSADLVYIQITVFDTRTPEQKKALYRRIAELLAESPGLRPEDVFINVYDAPGVNWSVGGGVAQFG
>A0A149PNZ4
MPLARIDLRKGKSADYLQRVGDTIYQAMRAVGVPENDRFQIFQEHAPGTLIYDPGYLGVDRTDDFICIQITWNEGRTLEQKKALYAGIADGLHAAVGIRREDVFINLVEVKKENWSFGNGVAQYVS
>A0A0R0D0H3
MPLARIDLRKGKSADYLQRVGETIYQAMRAVGVPENDRFQIFQEHAPGTLMYDPGYLGVDRTDDFICIQITWNEGRTLEQKKALYAGIADGLHAAVGIRREDVFINLVEVKKKNWSFGNGQAQYVS
>A0A0U3JYI1
MPLARISLLRGKPRAYRTAILDNLYLALHESFSVPEDDRFMIVTEHDPEELVFSRSYMGMARSDDFVLIQLTVSNTRTQAQKNALYARIVERLQQDPGIRPDDVMISLVEGDKGNWSFGRGLAQYVM
>T5KMA6
MPLARIDLRKGKSADYLQRVGDTIYQAMRAVGVPENDRFQIFQEHAPGTLIYDPGYLGVDRTDDFICIQITWNEGRTLEQKKALYAGIADGLHAAVGIRREDVFINLVEVKKENWSFGNGQAQYVS
>A0A085F161
MPLIRISMRRGRPASEPAAIVDGVYRAMRETFEVPEDDLFAVIHQHDPDEFIFNARYFGFERSAGLVIIQITCNNSRGVTQKKALFAKIAENLRREPGLKPDDIFINLIETARENWSFGGGIAQYV
>A0A0X3R325
MPLARIDLRKGKPADYLQRVGETIYQAMRAVGVPENDRFQIFQEHEPGTLIYDPGYLGVDRTDDFICIQITWNEGRTLEQKKALYAGIADGLHAAVGIRREDVFINLVEVKKENWSFGNGVAQYVS
>J2W7T5
MPLVRISLLRGQSRAYRAAIVDGIYQALRDSFNVPDEDRFMVMTEHDPEELVFSRSYMDIARSDGFVLIQLTVSNTRDQAQKNALYASIVAHLGRDPGVRPQDVMISLVEGDKGNWSFGHGLAQYISPR
>A0A0A8BC16
MPLAHISMRTGKTEAYRQAIFDSVYRAMRETFTVPEDDQFMALTEHDAANFRYGATYLDVARSDDLVLIQITANNTRTKEQKKALFRRIAELLSDSPGIRPEDVFVNLVEVEKENWSLGLGLSQYA
>A0A0X3QZA4
MPLARIDLRKGKSADYLQRVGETIYQAMRAVGVPENDRFQIFQEHEPGTLIYDPGYLGVDRTDDFICIQITWNEGRTLEQKKALYAGIAEGLHAAVGIRREDVFINLVEVKKENWSFGNGVAQYVN
>B2IF75
MPLTRVSLIKGKSPEYRRAILDQVYLAMREAFGVPEEDRFMILTEHEKNDFVYGADYLGINRDDDLVMIQIFANNTRTTEQKKALYARIAELLKDKPGIKPENVLISLVEVAKENWSFGLGLAQYA
>A0A0Q9HUI9
MPLIRISMRRGRPASEPAAIVDGVYKALRETFEVPEKDLFAIIHQHDADEFVFDANYFGFNRSESLVIIQLTVANTRGVTQKKKLYAAIAANLAREPGLRPDDVFINLVEVKREDWSFGGGIAQYVA
>A0A0R0AXZ5
MPLARIDLRKGKSADYLQRVGEAIYQAMRAVGVPENDRFQIFQEHAPGTLIYDPGYLGVDRTDDFICIQITWNEGRTLEQKKALYLGIADGLHAAVGIRREDVFINLVEVKRENWSFGNGVAQYVS
>A0A0R0AZI0
MPLARIDLRKGKSADYLQRVGETIYQAMRAVGVPENDRFQIFQEHAPGTLIYDPGYLGVDRTDDFICIQITWNEGRTLEQKKALFAGIADGLHAAVGIRREDVFINLVEVKKENWSFGNGQAQYVI
>A5EML5
MPLLHISLRAGKPEAYRQAIFDSLYRAMREALDVPEDDQFMIITEHDPSNFRYGNAFDVNRSDDLVYIQITVFDTRTPEQKTALFRRIAALLGDSPGLRPEDVFVVILDAAKENWSVGHGLAQFA
>I3CTR8
MPLVRISLLRGKSRAYRSAIADNVYEALRESFNVPEDDRFMVITEHDPEELVFSRSYMGMARTDDFVLIQLTVSNTRTQAQKNALYARIVERLQQNPGIGPDDVMISLVEGDKGNWSFGRGLAQYVM
>A0A089HK82
MALTRVSLLKGKSAEYKQAILKNLYTAMREVFDVPDGNDFMVIHEHEPDGFVYGKNYWNIERTDDLVIIQITANDTRTMEQKRTLYSRITKLLQLEPGIRPEDVFISLIEIKKENWSLGCGLAQYVE
>B8KZL9
MPLARIDLRKGKSADYLQRVGEAIYQAMRAVGVPENDRFQIFQQHDPGTLVYDPGYLGVDRTDDFICIQITWNEGRTLEQKKALYAGIAEGLHTAVGIRREDVFINLVEVKKENWSFGNGVAQYVS
>A0A0K2BGE1
MPFARVFIRRGETREYRQAILDNLYEAMVESFNVPEDDKFMVIDEYDPENFVFSKTYMNIARSDKFVLIQLTVSNTRTIEQKKALYARIVERLNQQPGIRPEDIFINLVEVNKENWSFGHGLAQYAL
>R0E9T3
MPLVRLSLLRGKPRAYRDAIVDNVYQAMHERFNVPKDDLFMIVSQHDPEDLIFDRHYMGMERSDDFVVIQLSVSNTRNQAQKNALFARIVERLQANPGIRPDDVLIHLLEGDKGNWSFGRGLAQYVL
>A0A0N1F807
MPLIRISMRRGRPASHPATIVDGVYRALRATFEVPENDLFAVVHQHDADEFVFDANFFGFQRSAGLVIIQITVANTRGVTQKKALFAAIAANLQQEPGLKPDDIFINLLEVKRENWSFGGGVAQYVA
>Q2IWE1
MPLVRISLRAGKSEAYRQAVGEGVYQALRDTFNVPEEDRFVVVSEHGAADFQFSKTYMDIARSDDLVIIQITVSNTRNVAQKQALYARIAELLAREPGVRGEDVFINLIEVAKENWSFGNGIAQYV
>D8IRK4
MPLVRISLLRGKSRAYRNAIAENVYQALRERFNVPEDDRFMVITEHDPEELIFSRSYMGMARTDDFVLIQLTVSNTRTQAQKNALYARIVERLQQDPGIAPDDVMISLVEGDKGNWSFGQGLAQYVM
>A0A0G5TNX5
MPLARIDLRKGKSADYLQRVGETIYQAMRAVGVPENDRFQIFQEHAPGTLIYDPGYLGVDRTDDFICIQITWNEGRTLEQKKALYAGIADGLYAAVGIRREDVFINLVEVKKENWSFGNGQAQYVS
>A0A0Q9I9S8
MPLIRISMRRGRPASHPAAIVDGVYRALRATYEVPENDLFAVVHQHEAEEFIFDNNYFGFNRSDALVIIQLTVANTRGVTQKKALYAAIAENLQKEPGLRPDDIFINLVEVKREDWSFGGGVAQYVA
>A0A0M1E9C4
MPLARIDLRKGQSADYLQRVGEAIYQAMRAVGVPENDRFQIFQEHDAATLVYDPSYLGVQRSDDFICIQITWNEGRTLEQKKALYAGIADGLHAAVGIRREDVFINLVEVKKENWSFGHGVAQYAT
>A0A0M0N7Z9
MPLARIDLRKGKSADYLQRVGEAIYQAMRAVGVPENDRFQIFQQHDAGTLIYDPGYLGVDRTDDFICIQITWNEGRTLEQKKALYAGIADGLHAAVGIRREDVFINLVEVKKENWSFGNGVAQYVS
>A0A0M1DBN2
MPLARIDLRKGKSADYLQRVGETIYQAMRAVGVPENDRFQIFQEHAPGTLIYDPGYLGVDRTDDFICIQITWNEGRTLEQKKALYAGIAEGLHAAVGIRREDVFINLVEVKKENWSFGNGQAQYVS
>A0A0J8Q252
MPLARIDLRKGKSADYLQRVGETIYQAMRAVGVPENDRFQIFQEHAPGTLIYDPGYLGVDRTDDFICIQITWNEGRTLEQKKALYAGIADGLHATVGVRREDVFINLVEVKKENWSFGNGVAQYVS
>A0A0U2WC53
MPLVSISLRAGKPEAYRQAIFDSVYQAMRESFNVPENDQFMTITEHDAANFRYDPTYQGVSRSDDVMFIQITANNTRTLEQKKAFYRRLVDLLGERPGVRPDDVFISLVEVAKENWSFGNGLAQYA
>A0A0E4FV23
MRAGKPDAYRQAILDGLYRAMREALNVPEGDEFMTISEHDPANFRCGNAYGVERSEDAVLIQITVFASRTPEQKKALYRRIAELLGENPGIRPEDVFVNVLDAPGENWSVGHGLAQFA
>B5WRC9
MPLTRISLRAGKSADYRQALTAGIQRSLVDTFNVPKDDMFMLISEHTPDNMIYDRHYQNIERGDDLVVIQLTVSNTRTVEQKKALYRRIVDELGKSPGVRPEDVFINLVEVEKENWSFGNGVAQYWTPSAV
>A0A0M4P635
MPFTRIALRAGKPVEYRKALTDSIQRALVATFNVPKDDIFMLISEHDAANFVYDNQYLNVQRTDDLVMIQLTVSNTRTLEQKKALYQRLVDELHESPGLRREDVLISLVEVLKENWSFGNGIAHYAL
>A0A0A3Z5H2
MPLLHISLRAGKPEAYRQAILDSLYRAMREALNVPDGDEFMTISELSPANFRCGNAYGVTRSDDAVLIQITVFASRTPEQKKALYRRIADLLGENPGIRPEDVFVNVLDAPAENWSVGHGLAQFA
>B1FVE5
MPFTRIALRAGKPVQYRKALTDSIQRALVATFNVPKDDIFMLISEHDAANFVYDNQYLNVQRTDDLVMIQLTVSNTRTLEQKKALYQRLVDELHESPGLRREDVLISLVEVVKENWSFGNGIAHYAL
>A0A118DUJ3
MPFTRIALREGKSAEYRQALSAGVHRALQQAFDVPVDDIFMIITEYGADNFFYGRDYLGIARSDDLVMIQITANNTRTLAQKRELYRLIADQLAESPGVRREDVFINLVEVLKENWSFGNGIAQYAI
>A0A0Q0TFS9
MPLIHIAMRAGKPAAYRQAIFDTLYRALRETFNVPEDDQFMTITEHDAANFRYSPTYLGVARSDDVVFIQITANNTRGLEQKKALFSRTAQLLGESPGLRPEDVFINIVEVAKENWSFGHGLAQYA
>A0A1B4K2J8
MPFTRIALREGKSAEYRRALSEGVHRALQRAFDVPVDDTFMTVTEHSADNFFYGRDYLGIARSDDLVMIQITANNTRTLEQKRELYRLIAEHLAERPGVRREDVFISLVEVLKEDWSFGNGIAQYVS
>A0A144XPQ1
MPFTRIAVREGKPAAYRRALVDGVHRALMHTFNVPEDDIFMVVTEHAAENFVFGRHYYDIERSDDLVMIQITANNTRTLEQKRALYRTIAQNLEQQPGVRQEDVFISLVEVLKEDWSFGNGIAQYAV
>A0A1B4SF49
MPFTRIALREGKPAEYRRALSEGIHRALQRAFDVPADDIFMTVTEYSADNFFYGRDYLGIARSDDLVMIQITANNTRTLEQKRELYRLIAEHLAERPGLRREDVFISLVEVLKEDWSFGNGIAQYVS
>G8PR91
MPLVHISLRSGKSDVYRQAIFDGVYHAMRDALDAPEDNQFMVITEHTSANFRFGASYLNIARSEDLVFIQITLNTRSSEQKRALFRRIVELLGETPQIRPEDVFINLVEVEKENWSLGNGVAQYA
>A0A100HNP8
MPLVQVSLRRGKPVAYHQAIFDSVYRAMRETFNVLEDDRFMAITEHDASTFSVSPTYFGIARSDDAILLQLTVSNTRSREQKQALYRRIVELLQESPGLRPEDVFINLVEVLPENWSFGHGIAQYVADKS
>A0A108J8Z4
MPFTRIAVREGKPAAYRAALVDGVHRALMHTFNVPEDDIFMVVTEHAAENFVYGRHYLDIERSDDLVMIQITANNTRTLEQKRALYRAITDNLAQQPGVRQQDVFISLVEVLKENWSFGNGLAQYAV
>A0A0D1MPU2
MPLTRVSLRRGKPAAYRKSILESLYRAMRETFDVPEDDRFMTISEHDDDDFVYGADYLGIRRSDDLVIIQITVSNTRPVAQKQRLYRRIAELLAESPGLRREDIFINLVEVLPENWSFGNGEAQYVR
>A0A104NR69
MPFTRIALREGKPADYRAALVDGVHRALMRTFNVPEDDIFMVVTEHAKENFVFGRHYLDIARSDDLVMIQITANNTRTLEQKQALYRTIVEHLAQQPGVRPQDVFISLVEVLKEDWSFGNGIAQYVV
>A0A104QXM5
MPFTRIAMREGKPAEYRAALVDGVHRALMRTFNVPEDDIFMVVTEHANENFVFGRHYLDIERSDDLVMIQITANNTRTLEQKQALYRTIADNLAQRPGVRPQDVFISLVEVLKEDWSFGNGIAQYVV
>A0A0B1YP54
MPFTRIAVREGKPAAYRAALVAGVHRALMHRFNVPEDDIFMVVTEHSAENFVFGRHYLDIERSDDLVMIQITANNTRTLEQKQALYRSIADNLAHEPGVRPQDVFISLVEVLKEDWSFGNGLAQYVV
>Q0BAP4
MPFTRIAVREGKPAAYRAALVDGVHRALMHTFNVPEDDIFMVVTEHSAENFVFGRHYFDIERSDDLVMIQITANNTRTLEQKRALYRTITENLARQPGVRQQDVFISLVEVLKEDWSFGNGIAQYAV
>A0A087NJJ7
MPFTRIAVREGKPAAYRAALVDGVHRALMHTFNVPEDDIFMVVTEHAAENFVYGRHYLDIERSDDLVMIQITANNTRTLEQKRALYRTIAENLAEQPGVRQQDVFISLVEVLKEDWSFGNGIAQYAV
>A0A071MKL8
MPFTRIAVREGKPAAYRAALVDGVHRALMQTFNVPEDDIFMVVTEHAAENFVYGRHYLDIERSDDLVMIQITANNTRTLEQKRALYRTIAENLSQQPGVRQQDVFISLVEVLKEDWSFGNGLAQYAV
>U1IGS9
MPLTRVSLRRGKPAAYRKSILENLYRAMRETFDVPEGDRFMTISEHDGDDFVYGADYLGIGRSDDLVIIQITVSNTRPVAQKQRLYRRIAELLAESPGLRREDIFINLVEVLPENWSFGNGEAQYVR
>A0A084DBL9
MPFTRIAVREGKPAAYRAALVDGVHRALMQTFNVPEDDIFMVVTEHAAENFVFGRHYLDIERSDDLVMIQITANNTRTLEQKRALYRTIAENLAQRPGVRKEDVFIGLVEVLKEDWSFGNGLAQYAV
>U2GDL9
MFPFVNVNVNFTDRSRTMPFTRIAVREGKPAAYRAALVDGVHRALMHTFNVPEDDIFMVVTEHAAENFVYGRHYLDIERSDDLVMIQITANNTRTLEQKRALYRAITDNLAQQPGVRQQDVFISLVEVLKENWSFGNGLAQYAV
>A0A132CJK3
MPFTRIALREGKSAEYRRALSEGIHRALQRAFDVPADDIFMIVTEHSADNFFYGRDYLGIVRSDDLVMIQITANNTRTLEQKRELYRLIADHLAERPGVRREDVFISLVEVLKEDWSFGNGIAQYMR
>A0A0B2ARI2
MPLVQVSLRRGKPAAYHQAIFDGVYRAMRETFNAPEDDRFMTLTEHDASTFSVSPSYFGIARSDDVVIIQITANNTRNREQKQALYRRIVELLGXEPGIRPEDVFINLVEVLPENWS
>A0A103A6U2
MPFTRIALREGKPAEYRAALVDGVHRALMRTFNVPEDDIFMVVTEHANENFVFGRHYLDIERSDDLVMIQITANNTRTLEQKQALYRTIADNLAQRPGVRPQDVFISLVEVLKEDWSFGNGIAQYVV
>A0A069IG28
MPLVHVSLRTGKPEAYRQAIFDNLYRAMHETFNVPEDDQFMTITEHDAANFRYGASYLGIARSDDLVFIQITANNTRTVEQKKVLFRRIAELLGESPGIRPEDVFVSLVEVAKENWSLGNGLAQYA
>A0A0A8BSR2
MPLAHISLRTGKTEAYRQGIFDSLYRALRETFSVPEDDQFMTITEHDAANFRYGASYFGIARSEDVIFIQISASDTRTFEQKKALFRRTVELLGENPGVRPEDVLINLIEVRKENWSLGNGLAQYA
>A0A0G9H379
MPLVRVSLRRGKSKEHIAAIRNGIYRAMTESFAAPQNDRFIVVHQHDAEEFDYDPNYLGIARSDDLVIIQIACNNTRTVEQKQAFYKQVAELLSKDPGLRPQDVFINLLETAKENWSFGNGEAQYA
>A0A088X501
MPFTRIALREGKSAEYRRALSEGIHRALQRAFDVPADDIFMTVTEHSADNFFYGRNYLGIARSDDLVMIQITANNTRTLGQKRELYRLIAEHLAERPGVRREDVFISLVEVLKEDWSFGNGIAQYMS
>A0A1B4QYT4
MPFTRIALREGKSAEYRQALSAGVHRALQQAFNVPVDDIFMIITEHGADNFFYGRDYLGIARSDDLVMIQITANNTRTLAQKRELYRLIADQLAESPGVRREDVFINLVEVLKENWSFGNGIAQYAI
>R0CLA1
MPLVQVSLRRGKPAAYHQAIFDGVYRAMRETFNVPEDDRFMTLTEHDASTLSVSPSYFGIARSDDVVIIQITANNTRNREQKQALYRRIVELLGEEPGIRPEDVFINLVEVLPENWSFGHGIAQYAQ
>F6AWW7
MPMTRINMRAGKSPAYRQAICDSLYRAMRETFNVPEDDQFMTITEHDGDNFRYGASYLGVARSDDLVLVQLTVSNTRSLEQKKALFRRIAELLVESPGLRPEDVFVNLVEVDKENWSMGHGLAQYAT
>E3HV63
MPLVHVSLRAGKPQAYRQAIFDNIYLAMRETFNVPEDDQFMTMTEHDASNFRYSPTYMDVARSDDLVYIQITANNTRSLEQKKALFQRIAQRLGDDPGLRPEDVFVNLVEVAKENWSFGHGLAQYA
>A0A0G3WW35
MPFTRIAVREGKPAAYRAALVDGVHRALMHTFNVPEDDIFMVVTEHAAENFVFGRHYLDIERSDDLVMIQITANNTRTLEQKRALYRTIAENLAQQPGVRQQDVFISLVEVLKEDWSFGNGIAQYAV
>A0A103ETH0
MPFTRIALRESKSAEYRRALSEGVHRALQRAFDVPADDIFMTVTEHSADNFFYGRDYLGIERSDDLVMIQITANDTRTLEQKRELYRLIADHLAERPGVRREDVFISLVEVLKEDWSFGNGVAQYMS
>B1K4A6
MPFTRIALREGKPAAYRRALVDGVQRALIQTFNVPEDDIFMVVTEHTAENFVFGRHYLDIERSDDLVIIQITANNTRTLEQKRSLYRAIADNLAQQPGVRQEDVFIGLVEVLKENWSFGNGIAQYAV
>A0A119NJX8
MPFTRIALREGKPAEYRAALVDGVHRALMRTFNVPEDDIFMVVTEHANENFVFGRHYLDIERSDDLVMIQITANNTRTLEQKQALYRTIVDNLAQRPGVRPQDVFIGLVEVLKEDWSFGNGIAQYVV
>A0A023NWS0
MPLVRISLRRGKSAQHIAAIRNSIYRAMTESFNVPQNDRFIVVHQHDAEEFDYDPNYLDIARTDDLVIIQIACNNTRTVEQKQAFYRRTAELLGKEPGLRPQDVLINLLETGKENWSFGNGVAQYV
>A0A105QD03
MPFTRIALREGKPAEYRAALVDGVHRALMRTFNVPEDDIFMVVTEHANENFVFGRHYLDIEHSDDLVMIQITANNTRTLEQKQALYRTIADNLAQRPGVRPQDVFISLVEVLKEDWSFGNGIAQYVV
>E1TGD7
MPMTRIALRAGKPVEYRKALTDSIQRALVATFNVPKDDVFMLITEHDAANFVYDSQYLNVARTDDLVMIQITVSNTRTLEQKKALYQRMVDELHESPGLRREDVLINLVEVLKENWSFGNGTAHYAL
>A0A0D8DZU0
MPFTRIAVREGKPAAYRAALVDGVHRALMQTFNVPEDDIFMVVTEHSAENFFFGRHYLDIERSDDLVMVQITANNTRTLEQKQALYRTIAENLARQPGVRPQDVFISLVEVLKEDWSFGNGIAQYVV
>A0A0B1YDD4
MPLAHISLRTGKTEAYRQAIFDAIYRAMRETFNVPEDNQFMAMTEHEAANFRYGASYLDVARSDDLVYIQITANNTRTVEQKKALFRRIAELLGENPGIRPEDVFVSLVEVVKENWSLGHGLAQYA
>A1K821
MPLTHISMRQGKSEAYRQAIFDSLCRALHETFGVPEDNQFMTIHEHAPGNFRYGPSYLGIQRSDDLLFIQITANNTRTIEQKQALYRRIQGLLSESPGVRPEDVFINLIEVEKENWSLGNGMAQYA
>A0A0B2B841
MPFTRIAVREGKPAAYRAALVDGVHRALMHTFNVPEDDIFMVVTEHAAENFVFGRHYLDIERSDDLVMIQITANNTRTLEQKRALYRAIADNLAQQPGVRQQDVFISLVEVLKEDWSFGNGLAQYAV
>A0A0J5WBG1
MPFTRIAVREGKPAAYRAALVDGVHRALMHTFNVPEDDIFMVVTEHAAENFVFGRHYLDIERSDDLVMIQITANNTRTLEQKRALYRAIAENLAQQPGVRQQDVFISLVEVLKEDWSFGNGLAQYAV
>A0A132EUU8
MPFTRIALREGKPAAYRAALVDGVHRALMHTFNVPEDDIFMVVTEHAAENFVFGRHYLDIERSDDLVMIQITANNTRTLEQKQALYRTITEHLAKQPGVRPQDVFISLVEVLKEDWSFGNGIAQYVV
>A0A0R3D1U3
MPLTRVSLRRGKPAAYRKAVLESLYRAMRETFDVPEGDRFMTISEHDDDDFLYGADYLGIRRRDDLIIIQITVSNTRPVAQKQKLCRRIAERLTESPGLRAEDIFINLVEVLPENWSFGNGEAQYVR
>A0A0C5JNC5
MPLVHIALRAGKPESYRQAIFDGVYDAMRETFNVPEDDQFMAMTEHDAANFRYGASYLDVSRSDDLVFIQITANNTRTVDQKKALFRRIAQLLSERPGLRKEDVFVSLVEVEKENWSLGNGIAQYA
>J5BP24
MPFTRIAVREGKPAAYRAALVDGVHRALMHTFNVPEDDIFMVVTEHAAENFVFGRHYYDIERSDDLVMIQITANNTRTLEQKRALYRTIAENLAAQPGVRPQDVFVSLVEVLKEDWSFGNGIAQYAV
>A0A0N0BXJ9
MPLLHISMRAGKPDAYRQAILDGLYRAMREALNVPEGDEFMTISEHDPANFRCGNAYGVERSEDAVLIQITVFASRTPEQKKALYRRIAELLGENPGIRPEDVFVNVLDAPGENWSVGHGLAQFA
>V5UB43
MPLAHVALRAGKSEAYRQAILDNVCRAMHETFNVPEDDQFMTITEHDAPNFRYSPSYLGIARSDDLVFIQITANNTRTLDQKLALFKRTAELLSQSPGIRPEDVFVSLIEVEKANWSLGNGLAPYV
>A0A0M7LE10
MPLAHISLRTGKTEAYRQAIFDGVYRAMRETFDVPEDDQFMFLTEHEAANFRYGATYLDVARSDDLVFIQITANNTRGVEQKKALFQRIAALLGDNPGIRSEDVFVSLVEVVKENWSLGRGLAQYA
>F0G5D4
MPFTRIALREGKPVAYRAALVDGVHRALMHTFNVPEDDIFMVVTEHAAENFVFGRHYLDIERSDDLVMIQITANNTRTLEQKQALYRTIVDHLAKQPGVRPQDVFISLVEVLKEDWSFGNGIAQYVV
>A0A0X3U030
MPLVHISLRKGKSDHYRQAIFDGVYQAMRDTFSVPEDDQFMTITEHGPSNFRYGASYLNIARSDDVIFIQISAMNSRTPEQKKALYARTVELLCQNPGMRAEDVFINIVEGVKENWSLGNGIAQYANHKAQNL
>A0A075JXQ3
MPLVRISLRRGKSPHHLAAIRNSIYRAMTESFNVPQNDRFIVMHQHDADEFDYDPHYLDITRSDDLVIIQIACNNTRTVEQKQAFYKRTAELLSEEPGLRPQDVFINLLETGKENWSFGNGIAQYV
>G7D6A0
MPLLHISMRAGKPEAYRQAILDGLYRAMREALNVPEGDEFMTISEHDASNFRCGNAYGVKRSDDAVLIQITVFASRTPEQKKALYRRIAELLGESPGIRSEDVFVNVLDAPAENWSVGNGIAQFA
>A0A0M7G1V4
MPLVHVSLRAGKPQAYRQAIFDNIYLAMRETFNVPEDDQFMTMTEHEASNFRYSPTYMDVARSDDLVYIQITANNTRSLEQKKALFQRIAQRLGEDPGLRPEDVFVNLVEVAKENWSFGYGLAQYA
>A0A102ESG3
MPFTRIAVREGKPAAYRAALVDGVHRALMHTFNVPEDDIFMVVTEHSAENFVFGRHYLDIERSDDLVMIQITANNTRTLEQKQALYRTIAENLARQPGVRPQDVFISLVEVLKEDWSFGNGIAQYVV
>A0A127JTM8
MPLLHISLRAGKPEAYRQAIFDGLYRAMRETFNVPEDDQFMAATEHEAANFRYGASYLGVARSDDLVFIQITANDTRTLDQKKALFRRIAELLGDKPGLRPEDVFVSLVEVAKENWSLGNGVAHYA
>A0A0M6Z9B7
MPLVHVSLRTGKSEAYRQAIFDGVYRAMNEEFNVPEDDQFMTITEHTAANFRYGASYLDIARSDDLVFIQITANNTRTSEQKKALFRRIADLLGNNPEIRREDVFVSLVEVDKENWSLGNGIAQYA
>A0A149PTH1
MPLTRISLRAGKPADYRQALTAGIQRSLVDTFNVPKDDMFMLITEHTPDNMIYDRHYQNIERGDDLVVIQLTVSNTRSVEQKKALYRRIVDELGKSPGVRPEDVFINLVEVEKENWSFGNGIAQYAV
>J7JFW8
MPFTRIAVREGKPAAYRAALVAGVHRALMHRFNVPEDDIFMVVTEHSAENFVFGRHYLDIERSDDLVMIQITANNTRTLEQKQALYRSIADNLAREPGVRPQDVFISLVEVLKEDWSFGNGLAQYVV
>A0A1B4BXZ1
MPLTRIAMREGKPAAYRAALVDGVHRALMHTFNVPEDDIFMVVTEHSAENFVFGRHYLDIERSDDLVMIQITANNTRTLEQKQALYRTIAENLARQPGVRPQDVFISLVEVLKEDWSFGNGIAQYVV
>A0A124KVM2
MPFTRIALREGKPAEYRAALVDGVHRALMRTFNVPEDDIFMVVTEHANENFVFGRHYLDIERSDDLVMIQITANNTRTLEQKQALYRTIADNLAERPGVRPQDVFISLVEVLKEDWSFGNGIAQYVV
>A0A0M1IQV2
MPFTRIALREGKPAAYRRALVDGVQRALIQTFNVPEDDIFMVVTEHTAENFVFGRHYLDIERSDDLVIIQITANNTRTLEQKRSLYRAIADNLAQQPGVRQEDVFIGLVEVLKENWSFGNGIAQYAI
>A0A0E3C1I6
MPLTHISIRAGKSETFRQAVFDSLHQAMHETFDVPKDNQFMTISEHPVSDFRYGANYLGIRRSDDLVMIQITANNTRTLEQKKQMFKRIAELLVLHAGVRSEDVFVNLVEVDKANWSLGHGVAQYA
>A0A0M7H0X8
MPFAHISLRSGKPEAYRQAIFDSVYRALRETFNVPEDDQFMVMTEHEAANFRYGATYLDIARSDDLVFIQITANNTRSLEQKKALFRRIAQLLGENPGLRPEDVFVNLVEVLKENWSLGGGLAQYA
>A0A109XWN5
MPFAHISLRSGKPEAYRQAIFDSVYRALRETFNVPEDDQFMVMTEHEAANFRYGATYLDIARSDDLVFIQITANNTRTLEQKKALFRRIAELLGEDPGLRPEDVFVNLVEVLKENWSLGGGLAQYA
>Q2T7R1
MPFTRIALREGKSAEYRRALSEGVHRALQRAFDVPVDDIFMTVTEHSADNFFYGRDYLGIARSDDLVMIQITANNTRTLEQKRELYRLIAEHLAERPGVRREDVFISLVEVLKEDWSFGNGIAQYVS
>B9B770
MPFTRIAVREGKPAAYRAALVDGVHRALMHTFNVPEDDIFMVVTEHAAENFVFGRHYYDIERSDDLVMIQITANNTRTLEQKRALYRTIAENLSAQPGVRPQDVFVSLVEVLKEDWSFGNGIAQYAV
>A0A095E517
MPFTRIAVREGKPAAYRRALVDGVHRALMHTFNVPEDDIFMVVTEHAAENFVFGRHYYDIERSDDLVMIQITANNTRTLEQKRALYRTIAENLAQQPGVRQEDVFISLVEVLKEDWSFGNGIAQYAV
>A0A095XAN5
MPFTRIAVREGRSVEDRRALSAGVHRALQRAFNVPEDDIFMLVTQHAAEDFIFGRHYLGIERSDDLVMLQITVSDTRTREQKRELYRLIVEELGASPGVRPEDVLISLVEVKLDDWSFGMGLAQYAN
>A0A0D0LFK5
MPLVRIEVSDASPETMGPDIGDLVYQAMTETINVPKDDKFQVITRHAAKDLVHPQSYLGVAYSPGFVLIQITLNQGRTIEMKKAFYRRVADDLHEKLGIRREDVFINLVEVVKENWSFGNGEMQYA
>A0A105UDL1
MPFTRIAVREGKPAAYRAALVDGVHRALMHTFNVPEDDIFMVVTEHAAENFVFGRHYYDIERSDDLVMIQITANNTRTLEQKRALYRTIAENLAAQPGVRPQDVFVSLVEVLKEDWSFGNGIAQYAA
>I2DUG9
MPFTRIALREGKPAAYRAALVDGVHRALMHTFNVPEDDIFMVVTEHAAENFVFGRRYLDIERSDDLVMIQITANNTRTLEQKQVLYRTIVANLAQQPGVRPQDVFISLVEVLKEDWSFGNGIAQYVV
>A0A103WPK7
MPFTRIAVREGKPAAYRAALVDGVHRALMHTFNVPEDDIFMVVTEHAAENFVFGRHYLDIERSDDLVMIQITANNTRTLEQKRALYRAIADNLAQQPGVRQQDVFISLVEVLKENWSFGNGLAQYAV
>A0A069BHA8
MPFTRIALREGKSAEYRRALSEGVHCALQHAFAVPVDDIFMTVTEHSADNFFYGRDYLGIARSDDLVMIQITANNTRTLEQKRELYRLIADQLAQRPGVRREDVFVSLVEVLKEDWSFGNGIAQYVS
>Q12G69
MPLLHISLRAGKPEAYRQAIFDSLYCAMRETFNVPEDDQFMSISEHDAANFRYGASYLGVARSDDLVFIQITANNTRTVEQKKALFRRIAELLGESPGIRPEDVFVSLVEVAKENWSLGHGLAQYA
>A0A105YW39
MPFTRIALREGKPAEYRAALVDGVHRALMRTFNVPEDDIFMVVTEHANENFVFGRHYLDIERSDDLVMIRITANNTRTLEQKQALYRTIADNLAQRPGVRPQDVFISLVEVLKEDWSFGNGIAQYVV
>A0A0S6UI17
MPLLHISMRAGKPDAYRQAILDSLFRAMREALNVPEGDEFMTISEHEPANFRCGNAYGVTRSEDAVLIQITVFASRTPEQKKALYRRIAELLGESPGIRPEDVFVNVLDAPKENWSVGHGIAQFA
>A0A031HXZ7
MPMTRINMRAGKSPAYRQAICDSLYRAMRETFNVPEDDQFMTITEHDGDNFRYGASYLGVARSDDLVLVQLTVSNTRSLEQKKALFSRIAELLVESPGLRPEDVFVNLVEVDKENWSMGHGLAQYAT
>A0A106Z2K1
MPFTRIAVREGKPAAYRAALVDGVHRALMHTFNVPEDDIFMVVTEHAAENFVYGRHYLDIERSDDLVMIQITANNTRTLEQKRALYRAIADNLAQQPGVRQQDVFISLVEVLKEDWSFGNGLAQYAV
>V5PQ49
MPLAHVALRAGKSEAYRQAILDNVCRAMHETFNVPEDDQFMTITEHDAPNFRYSPSYLGIARSDDLVFIQITANNTRTLDQKLALFKRTAELLSQSPGIRPEDVFVSLIEVEKANWSLGNGLAPYG
>B6R0J0
MPLVHISLRSGKSDVYRQAIFDGVYHAMRDALNAPEDNQFMVITEHTSANFRFGASYLNIARSEDLVFIQITLNTRSSEQKRALFRRIVELLGETPQIRPEDVFINLVEVEKENWSLGNGVAQYA
>A0A0F6G5W8
MPFTRIALREGKSAEYRRALSEGVHCALQHAFAVPVDDIFMTVTEHSADNFFYGRDYLGIARSDDLVMIQITANNTRTLEQKRELYRLIADQFAQRPGVRREDVFVSLVEVLKEDWSFGNGIAQYVS
>A0A0D5L6U6
MPFTRIALREGKSAEYRRALSEGVHRALQRAFDVPVDDIFMTVTEHSADNFFYGRDYLGIARSDDLVMIQITANNTRTLEQKRELYRLIADHLAERPGVRREDVFISLVEVLKEDWSFGNGIAQYVS
>K0DW53
MTARAYAVCIFSPTSKENVMPFTRIALRAGKPVDYRKALTDSIQRALVATFNVPKDDIFMLITEHDAGNFVYDSQYLNIQRTDDLVMIQITVSNTRTLEQKKALYERMVDELHESPGLRREDVLINLVEVQKENWSFGNGIAQYAV
>B1FJM6
MPFTRIAVREGKPAAYRAALVDGVHRALMHTFNVPEDDIFMVVTEHSAENFVFGRHYLDIERSDDLVMIQITANNTRTLEQKQALYRTIAENLARQPGVRQQDVFISLVEVLKEDWSFGNGIAQYAV
>A0A132HU19
MPLVHVSLRAGKPEAYRQAIFDSLYRAMHETFEVPEDDQFMTATEHDAANFRYGASYLGVARSDDLVFIQITANNTRTVEQKKLLFRRIAELLSESAGIRPEDVFVSLVEVAKENWSLGNGLAQYA
>A0A072T8Z3
MPMTRINMRAGKSPAYRQAICDSLYRAMRETFNVPEDDQFMTITEHDGDNFRYSASYLGVARSDDLVLVQLTVSNTRSLEQKKALFSRIAELLVESPGLRPEDVFVNLVEVDKENWSMGHGLAQYAT
>A0A0M9IXZ7
MPFAQISLRSGKTEAYRQAIFDGVYRALRETFNVPEDDQFMVMTEHEAANFRYGATYLDIARSDDLVFIQITANNTRTLEQKKALFRRIAQLLGENPGLRPEDVFVNLVEVLKENWSLGGGLAQYA
>A0A132EB46
MPFTRIALREGKPAAYRAALVDGVHRALMHAFNVPEDDIFMVVTEHAAENFVFGRHYLDIERSDDLVMIQITANNTRTLEQKQALYRTIADHLAKQPGVRPQDVFISLVEVLKEDWSFGNGIAQYVV
>A0A150ULP4
MPLLHIAMRAGKSEAYRQAILDGLYHAMRDALDVPEDDAFMSITEHEPANFRCGTGYGVARSDDALMIQITVFASRTPEQKKALYRQIADRLGANPGIRPEDVFVNVLDAPKENWSVGHGIAQFA
>A0A157S7R9
MPLVHISLRTGKTDTYRQAIFDGVHRAMHETFDVPEDNQFMVLTEHDAANFRYGATYLGVARSDDLVFIQITANDTRTVEQKKALFQRIAQILGEAPGMRPEDVFVSLVEVRKENWSLGNGLAQYA
>A0A0U4BML0
MPFTRIAVREGKPAAYRAALVDGVQRALVRTFNVPVDDIFMVVTEHAAENFVYGRHYLDIERSDDLVIIQITANNTRTLEQKRALYRAIADNLAEQPGVRQQDVFINLVEVLKENWSFGHGLAQYAV
>I0GED1
MRAGKPEAYRKAILDGLYRAMREALNVPEGDEFMIISELSPANFRCGNAYGVKRSEDAVLIQITVFATRTAQQKKALYRRIADLLGENPGIRPEDVFVNVLDAPAENWSVGHGIAQFA
>U3GJG6
MPLVQVSLRRGKPAAYHQAIFDGVYRAMRETFNAPEDDRFMTLTEHDASTFSVSPTYFGIARSDDVVIIQITANNTRNREQKQALYRRIVELLGEEPGIRPEDVFINLVEVLPENWSFGNGLAQYAQ
>A0A0E3YA67
MPLAHISMRTGKTEAYRQAIFDGVYRALRETFTVPEDGQFMALTEHDAANFRYGATYLDVARSDDLVFIQITANNTRTKEQKKALFRRIAELLSENPGIRPEDVFVNLVEVEKENWSLGLGLSQYA
>A0A088TWZ3
MPFTRIAVREGKPAAYRAALVDGVHRALMHAFNVPEDDIFMVVTEHAAENFVYGRHYLDIERSDDLVMIQITANNTRTLEQKRALYRAIADNLAQQPGVRQQDVFISLVEVLKENWSFGNGLAQYAV
>J0KM70
MPLLHIAMRAGKPEAYRQALCDSLYQAMRETFNVPEDDKFMVITEHDAANFSYNPTYMGVARSDDLVFIQITANNTRTLEQKKALYQRITQLLGESPGLRPDDVFISLVEVAKENWSFGHGLAQYA
>B1TCE4
MPFTRIAVREGKPAAYRAALVDGVHRALMHTFNVPEDDIFMVVTEHSAENFVFGRHYLDIERSDDLVMIQITANNTRTLEQKQALYRSIAENLARQPGVRQQDVFISLVEVLKEDWSFGNGIAQYVV
>A4JLQ8
MPFTRIALREGKPAAYRAALVDGVHRALMHTFNVPEDDIFMVVTEHAAENFVFGRRYLDIERSDDLVMIQITANNTRTLEQKQALYRTIVANLAQQPGVRPQDVFISLVEVLKEDWSFGDGIAQYVV
>D5WEQ4
MPLTRISLRAGKPADYRHALTAGIQRSLVDTFNVPKDDMFMLISEHTADNMIYDRQYLNIERGDDLVVIQLTVSNTRSVEQKKALYRRIVDELGRSPGVRPEDVFVNLVEVEKENWSFGNGLCQYCSQL
>I2IXZ6
MPITRIALRAGKPVEYRKALTESIQRSLVGTFNVPKDDIFMLITEHEAGNFVYDNHYLNVERSDDLVIIQITLNNTRTLDQKKTLYKRMADELAESPGLRREDVFINLVEVLKENWSFGNGIAQYAL
>A0A104IYK2
MPFTRIALREGKPAEYRAALVDGVHRALMRTFNVPEDDIFMVVTEHANENFVFGRHYLDIERSDDLVMIQITANNTRTLEQKQALYRAIADNLAQRPGVRPQDVFISLVEVLKEDWSFGNGIAQYVV
>A0A0C4YF19
MPLVHISLRTGKTQAHRQAIFDSVYRAMRETFNVPEDDQFMTITQHEGADFRYGASYLGVARSDELVFIQITANNTRTVEQKKMLFGRTAELLGESPGIRPEDVFVSLVEVEKENWSRGNGLAQYA
>A0A095XJP6
MPLVHISLRAGKTEAYRQAIFDGVYQALRETFNVPDDDQFMAMTEHDAANFRYGATYLDVARSDDLVFIQITASNTRSAEQKKALFRRIAERLGASPGMRSEDVFVSLVEVAKENWSLGRGLAQYA
>A0A0D5AWT3
MPLVQVSLRRGKPAAYHQAIFDGVYRAMRETFNVPEDDRFMTLTEHDASTFSVSPTYFGIARSDDVVILQITANNTRNLEQKQALYRRIVELLGDKPGIRPEDVFINLVEVLPENWSFGHGLAQYAK
>A0A0D6VEY8
MPFTCIALREGKSAEYRRALSEGVHCALQHAFAVPVDDIFMTVTEHSADNFFYGRDYLGIARSDDLVMIQITANNTRTLEQKRELYRLIADQLAQRPGVRREDVFVSLVEVLKEDWSFGNGIAQYVS
>A0A103FE53
MPFTRIALREGKSAEYRRALSEGVHRALQRAFDVPADDIFMTVTEHSADNFFYGRDYLGIVRSDDLVMIQITANNTRTLEQKRELYRLIADHLAERPGVRREDVFISLVEVLKEDWSFGNGIAQYMS
>A0A0M7FI06
MPFAQISLRSGKTEAYRQAIFDGVYRALHETFDVPEDDQFMVMTEHEAANFRYGATYFDIARSDDLVFIQITANNTRTLEQKKALFRRIAELLGENPGLRPEDVFVNLVEVLKENWSLGGGLAQYA
>A0A158AEZ3
MPLVRIDLAEGQSAEYRAALADEVYNAMTKTLNVPANDRFMVVSEHEAGDFIADPSYLGIERTPKCVIVQITLNAGRDVNMKRAFYKALVDGLHERVGLRREDLFISLVEVVKENWSFGNGEAQYAT
>A0A125DL24
MPFTRIALREGKPAEYRAALVDGVHCALMRTFNVPEDDIFMVVTEHANENFVFGRHYLDIERSDDLVMIQITANNTRTLEQKQALYRTIADNLAQRPGVRPQDVFISLVEVLKEDWSFGNGIAQYVV
>A0A132CX55
MPFTRIAMREGKPAAYRAALVDGVHRALMHTFNVPEDDIFMVVTEHSAENFVFGRHYLDIERSDDLVMIQITANNTRTLEQKQALYRTIAENLAQQPGVRPQDVFIGLVEVLKEDWSFGNGIAQYVV
>A0A107WNH0
MPFTRIALREGKPADYRAALVDGVHRALMRTFNVPEDDIFMVVTEHAKENFVFGRHYLDIERSDDLVMIQITANNTRTLEQKQALYRTIVEHLAQQPGVRPQDVFISLVEVLKEDWSFGNGIAQYVV
>A0A081J5F6
MPMTRINMRAGKSPAYRQAICDSLYRAMRETFNVPEDDQFMTITEHDGDNFRYSASYLGVARSDDLVLVQLTVSNTRSLEQKMALFSRIAELLVESPGLRPEDVFVNLVEVDKENWSMGHGLAQYAT
>A9ISV8
MPFVQISLCTGKPSAYRQALCDGVYEAMRETFNVPADDQFMTVSEHDATNFRYGASYLDVARSDNLVFIQITANATRSADQKKALYQCIAERLGANPGVRPEDVFVNIVEVAPENWSLGHGLAQYA
>A0A119AS96
MPFTRIAVREGKPAAYRAALVDGVHRALMHTFNVPEDDIFMVVTEHSAENFVFGRHYLDIERSDDLVMIQITANNTRTLEQKQALYRTIAENLAQEPGVRPQDVFISLVEVLKEDWSFGNGIAQYVV
>F7T1I2
MPFAHISLRSGKPEAYRQAIFDSVYRALRETFDVPEDDQFMVMTEHEAANFRYGATYLDIARSDDLVFIQITANNTRTLEQKKALFRRIAELLGEDPGLRPDDVFVNLVEVLKENWSLGGGLAQYA
>Q1LFM8
MPLVHVSLRAGKPEAYRQAIFDSLYRAMHETFEVPEDDQFMTATEHDAANFRYGASYLGVARSDDLVFIQITANNTRTVKQKKLLFRRIAELLSESAGIRPEDVFVSLVEVAKENWSLGNGLAQYA
>A0A1V2WSN1
MPFTRIAVREGKPAAYRRALVDGVHRALMHTFNVPEDDIFMVVTEHAAENFVFGRHYYDIERSDDLVMIQITANNTRTLEQKRALYRTIAQNLAQQPGVRQEDVFISLVEVLKEDWSFGNGIAQYAV
>A0A081VIQ8
MPFTRIAVREGKPAAYRAALVDGVHRALMHTFNVPEDDIFMVVTEHAAENFVFGRHYLDIERSDDLVMVQITANNTRTLEQKRALYRAIADNLAQQPGVRQQDVFISLVEVLKEDWSFGNGLAQYAV
>V2ISN0
MPLVHIAMRAGKPDAYRQAIFDSVYRALRETFNVPEDDQFMTITEHEPANFRYGASYLGVARSDDLVFIQITANNTRTLEQKKALFRRTADLLGDRPGIRPEDVFVSLVEVAKENWSLGHGLAQYA
>A0A0N1F5L6
MPLVHISMRTGKSEAYRQSIFDNVYRAMHETFNVPEDDQFMTITEHDAATFRYGSSYLGIPRSDDLVYIQITANNTRTVEQKKALFHRIAELLGKNPGIRPEDVFVSLVEVVKENWSLGNGLAQYA
>A0A0B3TDB1
MPLAHISLRTGKTDAYKQAIFDSVYLALRETFNVPEDDQFMTITEHDAANFRYGASYLGVARSDDLVFIQITANNTRTEAQKKALFRRTAELLGENPGIRSEDVFVSLVEVLKENWSLGNGLAQYA
>A0A0Q8SA44
MPLLHIAMRSGKPEAYRQALCDSLYQAMRETFNVPEDDKFMVITEHDAANFSYNPTYMGVARSDDLVFIQITANNTRTLEQKKALYQRITQLLGESPGLRPDDVFISLVEVAKENWSFGHGLAQYA
>A2WDM0
MPFTRIAVREGKPAAYRAALVDGVHRALMHTFNVPEDDIFMVVTEHSAENFVFGRHYLDIERSDDLVMIQITANNTRTLEQKKALYRTIADNLSQQPGVRPQDVFISLVEVLKEDWSFGNGIAQYMV
>A0A069PJD5
MPLVRIDLAAGQTAEYRSAVADEVYKAMTSAMNVPANDRFMVVTEHQAGDFIADPGYLGIERSPQCVFVQLTLNAGRDVDTKRAFYKALADGLHARVGLRREDVFISLVEVVKENWSFGNGEAQYAK
>A0A0V7Z911
MPLIRISLRAGTPPAYRTALVEGVYAALRETFAVPEGDLFALVHEHETANFHYGPDYLGIRRGDELVIIQITANATRTTAQKRTLYAAITRNLGREPGVKPADVLVNLVEVAPENWSFGDGLMQYGPPDP
>A0A088UB78
MPFTRIALREGKPAAYRAALVDGVHRALMHTFNVPEDDIFMVVTEHAAENFVFGRHYLDIERSDDLVMIQITANNTRTLEQKQALYRTIVDHLAKQPGVRPQDVFISLVEVLKEDWSFGNGIAQYVV
>A0A103G514
MPFTRIALREGKPAAYRAALVDGVHRALMHTFNVPEDDIFMVVTEHAAENFVFGRRYLDIERSDDLVMIQITANNTRTLEQKQALYRTIVANLAQQPGVRPQDVFISLVEVLKEDWSFGNGIAQYVV
>H0TTI0
MPFTRVSLRSGKSAAHRKAILEGIYRAQRMVFDVPEDDRFMVVNEHDGPDFWYGADYLGIHRSDDLVMIQMTVSNTRPLAKKQALYREIVAQLTKDPGLRPEDIFINLVEVVAENWSFGNGIAQYVSEQS
>I3TUC5
MPLVHISLRAGKPDAWRQAIFDGVYQALRDSFDVPEDDQFMTIHEHTAANFRYGAHCFGIERSDDLVFIQLTVNNTRTTDQKRALYRRMVTLLADNPGLRPEDVFINLVEVSKENWSTGKGLATFLEPLS
>A0A157KNY2
MPLVHISLRTGKTDSYRQAIFDSVYRAMRDTFNVPDDDQFMALTEHDAANFRYGATYLDVARTEDLVFIQITANDTRTVEQKKALFQRIAQLLGEAPGIRPEDVFVNLVEVRKENWSLGNGLAQYA
>A0A0H3WTU0
MPLVHISLRSGKTAAYRQAIFDGVYGAMRDTFNVPEDDQFMAMTEHDAANFRYGASYLGVSRSDDLVFIQITANNTRTTQQKKALFRRIAERLADSPGLRQEDVFVSLVEVEKENWSLGNGIAQYA
>A0A0F6L5B8
MPFTRIALREGKSAEYRRALSEGVHCALQHAFAVPVDDIFMTVTEHSADNFFYGRDYLGIARSDDLVMIQITANNTRTLEQKRELYRLIADQLAQRPGVRREDVFVSLVEVLKEDWSFGNGIAQYVSRNSAHSGWSEG
>A0A0G3YR17
MPFTRIAVREGKPAAYRAALVDGVHRALMHTFNVPEDDIFMVVTEHAAENFVFGRHYLDIERSDDLVMIQITANNTRTLEQKRALYGAIADNLAQQPGVRQQDVFISLVEVLKEDWSFGNGLAQYAV
>A7IDV7
MPLIHVSLRAGKPEAYREAILDSLYRALREALNVPEDDQFMTISEHAPGNFRHGTAYGVQRGDDLVYITITVFNTRTPEQKKALFRRIADLLGESPGIRPEDVFVVIADAPKENWSVGHGLQFA
>V5A3B2
MPFTRIAVREGKPAAYRRALVDGVQRALIQTFNVPEDDIFMVVTEHTAENFVFGRHYLDIERSDDLVIIQITANNTRTLEQKRSLYRAIADNLAQQPGVRQEDVFIGLVEVLKENWSFGNGIAQYAV
>I3V1C1
MITSNDATLEELQMPVFTAYLPKGRFSPEEKRSIAHAFNQTLVQGLGIPEGDHFVVLSEHGNDELFIHPTFMDMNRDPKNAMIVTVLLGAHRPLEDKRALVSTLNRLVCEAVDISSDDIFVALIPAPNENFSFGRGELQLAEGSPKW
>H0G8U3
MPVFNAHIPAGRYSSDQKRALADALNQSLVQGLGIPEDDRFVILSEHGPDELFIHPTFFGMKRNPANAMIVTVMVGAHRPLDDKRKLVAAINRLVVEAVDISPDDIFITLIPIPNENFSFGRGELQLADAAPRW
>A0A101CGP8
MPVFNAHIPANRFSSEQKRALADALNQSLVQGLGIPEGDRFIVISEHGDSELSLDPTFMGMERSSDAMIITVLLGAHRPLEDKRAVSAAINRLVVEALGVSPDDIFIALIPVPNENFSFGRGELQLSEGSPRW
>W6WHW5
MPVFHAHIPKGRFTREQKIAMGNALNMSLVEALGIPKGDRFIMISEHGDDELFIDPTFMEMERSKNAMIVTVMLGAHRPASDKAALMATMTRLLERDVGVSPDDVFIALVPVPNENFSFGRGVAQLADIAPRW
>A0A150A0R7
MPVFNAHVPAERFTTDQKQTLATALPQALHDALGIPADDQFVVISEQPAGTLVLNPTYMGMNRSNDATIITVLFTAERPLDDKRILVRAICDHTVKALGISPDDVFIALIPVPKENFSFGRGELQLAAQT
>U3QUP6
MPVFHAHIPKGRYSREQKIAIGNALNRSLVVALDIPHGDRFIVLSEHGDDELFIDPTFMGMERTAGAMIIRILVGAHRPASDKQALMAEVCRQLKDAAGISPDDIFIALVPVPNENFSFGRGIAQLADKPPQW
>I5CY31
MPVFHAHIPKGRFSREQKIAMGNALNMSLVEALGIPKGDRFIMISEHGDDELFIDPTFMEMERSKNAMIVTVMLGAHRPASDKAALMATMTRLLERDVGVSPDDVFIALVPVPNENFSFGRGVAQLADIAPRW
>A0A0M2QA22
MRISTHCKARAGRYDSTQKMAIAEALNQSLVEVLGIPRGDRFVMLSEHGEDELFIDPDFMGMQRSDKAMIITVLLGAHRGQDDKTTLLAAERVEAHPDDVFAALVPVPNENFSFGRGIAQLMGGAPRW
>Q9L029
MPLITVSLRQGTTPQYRRLVSEALHKSMVDVLKIPQDDQFHVFHEVTDDNFVMQPVVFGLRRTSRTLFIQLSFNRRGAEQKARLFRAIVANLRLYADVPEEDVMLVAFETARENWWAAGRVVDPATGYDERMTDVPALPDVSEEPGR
>A0A0N0HBA9
MPLISISLRRGTTPEYRRLVSEALHESMVEVLKIPRDDQFHVFHEVTDDNFVMQPVVFGIPRSRRTLFIQLSFNERSAEEKAELFRAIVDNLRLTAGVPAEDVMLMAVETARENWWAAGRVVDPATGYDARMTDVPDVSLPDVRGDAGR
>D6EDP0
MPLITVSLRQGTTPQYRRLVSEALHKSMVDVLKIPQDDQFHVFHEVTDDNFVMQPVVFGLRRTSRTLFIQLSFNRRGVEQKARLFRAIVANLRLYADVPEEDVMLVAFETARENWWAAGRVVDPATGYDERMTDVPALPDVSEEPGR
>H1Q7J0
MPLISISLRRGTTPEYRRLVSEALHESMVEVLKIPRDDQFHVFHEVTDDNFVMQPVVFGIPRSRRTLFIQLSFNERSAEEKAELFRAIVDNLRLTAGVPAEDVMLMAVETARENWWAAGRVVDPATGYDARMTDVPDVSLPDVRGDSGR
>A0A0A0NHT5
MPLVNIYLREGTTPEYRRNVSLGIHRSMVDVLKIPHDDQFHLIHELKPENVQTQPVFFGIRRGDRTMFIQLFFNDRDPQQKAELFEAIRANLRLYADVPEEDILLCAVETNSENWWAAGRTVNPRTGYDERMDID
>A0A0N6ZSJ4
MPLVTISLRQGTTPDYRRRVSEALHTSMVDVLKIPEDDQFHVFHEVPDDDFVIQPVVFGLPRGRGTLFIQLSFNRRGAEQKAELFRAIVDNLRRHAGVPEEDVLLVAFETAAENWWAAGRVVDPATGYDERMTDVPAGPAR
>A0A014L8W3
MPLVNIYLREGTTPEYRRNVSLGIHRSMVDVLKVPQDDQFHLIHELKPENVQTQPVFFDIRRGDRTMFIQLFFNHRDPGQKAELYAAIRRNLLLYADVPEEDILLCVVETNSENWWAAGRAVNPRTGYDERMDID
>F8JLD5
MPLITISLRQGTTPEYRRDVSTAIHTAMVDVLKIPQDDQFHVFHEVTPDNFVIQPVVFGLPRGERAMFIALHLNQRTPEVKDELFRAIVANLRELAGVPEEDVMMMILETARENWWAAGRVVDPVTGYDERMAGVASNPAAAAG
>R8LRN7
MPFVTVYHPEELSDNKLLKNVSIKIHHSLMEHFNIPENDYFQMFLPYASHQLFYDSSYLLEDSTKRSNNMIYVSITCGPGRTMNQKKDLYNAIATTTATILHISSADVFITLHETSIENWSFGQGIAQMLHQHNN
>A0A1D3P0S6
MPFVTVYHPEKLSDNKLLKNVSKQIHHSLIEHFNIPENDYFQMFLPYPSHQLFYNSSYLLEGSIKRSNNMIYVSITCGPGRTINQKKDLYKAIATITANILQISTADVFITLHETPIENWSFGQGIAQMLNQHNN
>H3SHD4
MPLVHVYYREGLLHQEEVKEVSACIHHALIEHFNIPENDYFHMYFPCPSHSFLYDPYYLLQDGAKRTDNIMHVSITCGPGRTVTQKTKLYQAISEACRRHVHISAADVFITLIETPAENWSFGQGRAQLVEEEKKL
>C2X083
MIGSKMNSKERKCSNMPFVTVYHPEELSDNKLLKNVSIKIHHSLMEHFNIPENDYFQMFLPYPSHQLFYDSSYLLEDSTKRSNNMIYVSITCGPGRTMNQKKDLYNAIATTTATILHISSADVFITLHETSIENWSFGQGIAQMLHQHNN
>A0A0J7DCY9
MPFVTVYHPEKLSDNKLLKNVSKQIHHSLIEHFNIPENDYFQMFLPYPSHQLFYNSSYLLEGSIKRSNNMIYVSITCGPGRTINQKKDLYKAIATITANILQISTADVFITLHETPIENWSFGQGIAQILNQHNN
>C2VCD7
MIGSKMNSKERKCSNMPFVTVYHPEELSDNKLLKNVSIKIHHSLMEHFNIPENDYFQMFLPYASHQLFYDSSYLLEDSTKRSNNMIYVSITCGPGRTMNQKKDLYNAIATTTATILHISSADVFITLHETSIENWSFGQGIAQMLHQHNN
>J8DXI3
MPFVTVYHPEKLSDNKLLKNVSNQIHHSLIEHFNIPENDYFQMFLPYPSHQLFYNSSYLLEGSLKRSNNMIYVSITCGPGRTINQKKDLYKAIATSTANILQISTADVFITLHETPMENWSFGQGIAQMLNQHNN
>J8JZV3
MPFVTVYHPEKLSDNKLLKNVSNQIHHSLIEHFNIPENDYFQMFLPYPSHQFFYNSSYLLKGSLKRSNNMIYISITCGPGRTINQKKDLYKAIATSTANILQISTADVFITLHETPMENWSFGQGIAQMLNQHNN
>A0A0G8EQ30
MKSKGKESSIVPFVTVYHPEKLSDNKLLKNVSNQIHHSLIEHFNIPENDYFQMFLPYPSHQLFYNSSYLLEGSLKRSNNMIYVSITCGPGRTINQKKDLYKAIATSTANILQISTADVFITLHETPMENWSFGQGIAQMLNQHNN
>J8JVE0
MPFVTVYHPEKLSGNKVLKNISNQIHHSLIEHFNIPEDDYFQMFLPYPSHQLFYNSSYLLEGQKKRSNNMIYVSITCGPGRSINQKKELYKAIATNTSNILHISSADVFITLHEITIENWSFGQGIAQMLHQHNN
>R8TY24
MPFVTVYHPEKLSDNILLKNVSNQIHHSLIEHFNVPENDYFQMFLPYPSHQLFYDSSYLLESSIKRSNNMIYISITCGPGRTINQKKNLYKAIATSTANILQISTADVFITLHETPIENWSFGQGIAQMLNQNNN
>R8EH60
MPFVTVYHPEKLSDNKLLKNVSNQIHHSLIEHFNIPENDYFQMFLPYPSHQLFYNSSYLLEGSLKRSNNMIYISITCGPGRTINQKKDLYKAIATSTANTLQISTADVFITLHETPMENWSFGQGIAQMLNQHNN
>C2UVS8
MIGSKMNSKERKCSNMPFVTVYHPEELSDNKLLKNVSIKIHHSLMEHFNIPENDYFQMFLPYPSHQLFYDSSYLLESSTKRSNNMIYVSITCGPGRTMNQKKDLYNAIATTTATILHISSADVFITLHETSIENWSFGQGIAQMLHQHNN
>W4Q015
MPLMRFDVIEGRDEQSLKKLLDAAHKAMVQAFGVPERDRYQIVSQHRANEMIIEDTGLGFERSKDVVVISVTSKERTEEQKQQLYQLMVKELGEQCGIQPNDIMMSIVSNGNADWSFGFGEAQFLTGKL
>J3HH63
MPLLTFDVIQGRSESEIRTLLDAAHRAVLTAFKVPARDRYQIVHENKGYQMVFQDTGLGFERTDNLVMVRVYTSPRSEEQKCLFMAELARELLENCGVQGTDLMISFITNSKGDWSFADGEAQYLTGKL
>A0A0D6NDC4
MPLLHFHIIKGSRSATEIRSLLDSAHQAMLQAFKVPERDRYQLVSEHDQTHMIIEDTGLNIPRTDKVVLLQVVSRPRSKEQIADFYKILAENLEQDCGLAASDLMVSIVQNSDEHWSFGLGRAQFLTGDL
>K6WWE3
MPLIYVDLLDNRTDAQVATLLDAVHAAVVEAFEVPERDRYQVVNVHRPGHMVVQDTGLGIDRTDDVVVIRVVSKRRSVPRKQRLYELLATNLARDCGIAASDLVVSVVENDAPDWSFGHGVAQFVTGDLPS
>A0A0E1CBU2
MPAAASASILLSPSLFPTIRSTCMPLLTFDLIEGRTEQEVKILLDAAHRAVLRAFEVPERDRYQIVHENKAHHMVIEDTGLGLTRTRDLVVVRVYTSPRSEAQKQRFFAILQEELAEHCGLSGDDLMVSIISNQKGDWSFGRGVAQYLTGDL
>A0A0D8M1Z0
MPLLIFDVIEGRSERELNTLLDAAHRAVIHAFKVPERDRYQIVHENKAHHMVIEDTGLGFTRSNKLLVVRVYTSPRSEEQKQLFYATLLAELQEHCGLSADDLMISVIGNQKGDWSFGRGVAQYMTGEL
>J3DGM5
MPLLTFDVIQGRSEAELRTLLDAAHRAVLTAFKVPARDRYQIVHENKGYQMVFQDTGLGFERSDNLVMVRVYTSPRSEEQKCLFMAELARELQENCGVQGTDLMISFITNSKGDWSFADGEAQYLTGKL
>A0A0M0G9E6
MPLIRFDVIEGRNEESLRKLLDAAHRAVVKAFDVPERDRYQIVTQHPANELVIQDTGLGFERSRDLVVINVTSTERSSQQKKDFYRLVVQELGESCGIEPNDIMISIATNGAADWSFGFGEAQFLTGKL
>C8SY59
MVIEDTGLGLTRTRDLVVVRVYTSPRSEAQKQRFFAILQEELAEHCGLSGDDLMVSIISNQKGDWSFGRGVAQYLTGDL
>A0A0A0Z7B8
MPLLTFDLIQGRSEAEVRTLLDAAHRAVLTAFGVPERDRYQIVHENKAYQMVFQDTGLGFSRTDNLVMVRVYTSPRSEAQKSCFMAELARELRESCGVQGHDLMISFIINSKGDWSFAHGEAQYLTGAL
>K7QPE0
MPLLTFDIIEGRSATEIRTMLDAAHRAVLTAFNVPERDRYQIVHENKNYQMVFQDTGLGFERSDRLVMVRVFTSPRSEEQKTRFMAELARELAEHCGVEGKDLMISFITNAPGDWSFADGEAQYLTGKL
>A0A0A6W975
MPLLTFDIIEGRSATEIRTMLDAAHRAVLTAFNVPERDRYQIVHENKNYQMVFQDTGLGFERSDRLVMVRVFTSPRSEEQKTRFMAELARELAEHCGVDGKDLMISFITNAPGDLSFADGEAQYLTGKL
>E1SCB2
MPLLQFDVIQGRSESELRTLLDAAHRAVLTAFKVPERDRYQIVQENKRYQMVFQDTGLGFSRSDNLVMVRVYTSPRSREQKQHFMAELARELREHCGVQGNDLMISFITNDKGDWSFADGEAQYLTGKL
>A0A0F5FCI2
MPLLQFDVIEGRSESELRTLLDAAHRAVLTAFNVPERDRYQIVHENKRYQMVFQDTGLGFSRSDNLVMVRVFTSPRSSEQKQRFMAELARELREHCGVQGNDLMISFITNDKGDWSFADGEAQYLTGKL
>A0A0F5Y022
MPLLQFDVIQGRSESELRTLLDAAHRAVLTAFQVPERDRYQIVQENKRHQMVFQDTGLGFSRSDNLVMVRVYTSPRSSEQKQHFMAELARELRESCGVQGNDLMISFITNDKGDWSFADGEAQYLTGKL
>A0A085JKG8
MPLLQFDIIEGRSEEEVKTLLDTAHKVVLEAFSVPERDRYQIVHENKAWQMVFQDTGLGFERSEKFVMLRVFTSPRSDEQKQFFMKRLAEELRTVCGIEGNDLMISFISNNKGDWSFGYGEAQYMTGTL
>A0A0L7DGH4
MPLLQFDVIQGRSESELRTLLDAAHRAVLTAFKVPERDRYQIVQENKRYQMVFQDTGLGFSRSDNLVMVRVYTSPRSSEQKQLFMAELARELREHCGVQGNDLMISFITNDKGDWSFADGEAQYLTGKL
>A0A0F3LY57
MPLLTFDVIQGRSESEIRTLLDAAHRAVLTAFKVPARDRYQIVHENKRYQMVFQDTGLGFERTDNLVMVRVYTSPRSEEQKTLFMAELARELQENCGVQGNDLMISFITNSKGDWSFADGEAQYLTGKL
>A0A0U3TLL3
MPLLTFDIIQGRSESEIRTLLDAAHRAVLTAFKVPARDRYQIVHENKSYQMVFQDTGLGFERTDNLVMVRVYTSPRSEEQKSLFMAELARELLENCGVKGTDLMISFITNSKGDWSFADGEAQYLTGKL
>I0QS60
MPLLQFDIIKGRTASEVKTLLDVAHRAVLTAFEVPERDRYQIVHENQSHYMVFQDTGLGFARSDKLVVVRVFTSPRSEEQKTYFMKILAEEFQKHCGIGGEDLFISFITNSKGDWSFGFGEAQYLTGTL
>M9VXE2
MPLLIFDVIEGRSERELNTLLDAAHRAVIHAFKVPERDRYQIVHENKAHHMVIEDTGLGFTRSNKLLVVRVYTSPRSEEQKQLFYATLLAELQEHCGLSADDLMISMIGNQKGDWSFGRGVAQYMTGEL
>U2N2L7
MPLLQFDVIQGRSESELRTLLDAAHRAVLTAFKVPPRDRYQIVHENKRYQMVFQDTGLGFERSDNLVMVRVYTSPRSEEQKTLFMAELARELQENCGVQGNDLMISFITNNKGDWSFADGEAQYLTGKL
>A0A147FUZ5
MPLLTFDVIQGRSEAEIRTLLDAAHRAVLTAFKVPARDRYQIVHENKRYQMVFQDTGLGFARSDNLVMVRVYTSPRSEEQKTHFMAELARELRENCGVQGNDLMISFITNSKGDWSFADGEAQYLTGKL
>A0A095T0D2
MPLLQFDMIEGRSENEIQTLLDTAHQVVLDAFKVPERDRYQIVQENKARNMVFQDTGLGFSRTEKFVMVRVFTSPRSDEQKQYFMKRLAEEFQRVCGIEGNDLMISFISNNKGDWSFGYGEAQYMTGTL
>E6W7J1
MPLLQFDVIQGRSESELRMLLDAAHRAVLTAFKVPPRDRYQIVHENKRYQMVFQDTGLGFERSDNLVMVRVYTSPRSEEQKTLFMAELARELQENCGVQGNDLMISFITNSKGDWSFADGEAQYLTGKL
>A0A0G4JZD2
MPLLQFDVIEGRSASEIKTLLDTAHRVVLQAFQVPERDRYQIVHENKAHHMVFQDTGLGFTRTDKLVMVRVYTSPRSDEQKQFFMKTLAHEFNTHCGIDGNDLMITFITNHKGDWSFCDGEAQYLTGAL
>A0A1A0E4I8
MPLLIFDVIEGRSERELTTLLDAAHRAVIHAFKVPERDRYQIVHENKAHHMVIEDTGLGFTRSNKLLVVRVYTSPRSEEQKQLFYATLLAELQEHCGLSADDLMISVIGNQKGDWSFGRGVAQYMTGEL
>A0A0U5L171
MPLLQFDIIEGRSEAEIKTLLDAAHRAVLTAFKVPPRDRYQIVHENRASNMVFLDTGLGFSRSDRLVMVRVFTSPRSDEQKQRFMAELARELQENCDIAGEDLMISFITNEKGDWSFAHGVAQYVTGDL
>E0LWM9
MPLLQFDVIQGRSESELRTLLDAAHRAVLTAFNVPERDRYQIVQENKRYQMVFQDTGLGFTRSDNLVMVRVYTSPRSSEQKQQFMAELARELREHCGVQGNDLMISFITNDKGDWSFADGEAQYLTGKL
>A0A094JGL9
MPLLVFDVVEGQNVSDLRRMLDCAHQVVLEVFQVPERDRYQIVNEHKAGLMVIEDTGLGFERSRQTTVLRVFTSPRPQEQKHLFMQRLAAELNEQCGIRGEDLMISFFSNEREDWSFGMGEAQYATGKL
>A0A0M2YFZ8
MPLLTFDIIEGRSATEIRTMLDAAHRAVLTAFNVPERDRYQIVHENKNYQMVFQDTGLGFERSDRLVMVRVFTSPRSEEQKTRFMAELARELAEHCGVDGKDLMISFITNAPGDWSFADGEAQYLTGKL
>J2FCU4
MSTRAGEREEALVERLGRTPGIDAEDVMVVITTTEAEEWSFGGGRGN
>B9DX44
MKCFLFYRTFNCCFHISIKNKYGWHSSHFVPYGDKVAFLFIKLFMERMMFMLNLWFKSNYCYQEELNIMPNDIEITIFETPSHNWGIRGLPGNELSLDYNIKI
>A0A124HLK8
MPFVRIDTLGTDPARLDALGQAVQDALVQTPDIPPEDRFQVLTGHDGVTSTVRHGDPATLVETICRRWTIEEAFQRRRRSRHDPAYRDTRNHQTADPSRPADLPRTRTSSTDLRPAATHP
>A0A0Q5BWU9
MPLVRIDMHDHLADLRPAMSEAVHSALVEGWEMPADDLFQIFRLHEQGDLFYSRTFPDADRSDIVFVQILVYTGYSPEVKQRGAALVVERLAALGIKRDDILIALSENGDGDWLAPSKEA
>A4CAB5
MVVIYGIKEYLDPIKADLSDVIQQSMTQTLGLPENKRAHRFIPLDKSDFYYPCGRSDSYTVIEVNMMEGRKVETKKALIKTLFSNIETRLGISPVDIEITIKEQPAHCWGSGALQVTKSQT
>A0A136GZD8
MKSVLGMPEDKRAHRFIPTDAEDFYYPDVRSSAYTVIEINMMQGRTSVIRKVLVKELFSKIESEVGIRFVAIGKET
>F5SX19
MIIIYGIKERLHPIKAQLSDVIHRCMQTVLGLPEDKRAHRFIPMDKDDFYYPGGRTDAYTVIEIHMMSGRQVDTQKQLIKTLFQEIETQLFISPSDIEITIHEQAPLTCPQYLVQL
>A0A0H4IWC1
MPFVTINILEGKSKEYIQKVTDTINDAVIETMNFPEDDRYQVVHELPSHCLQYQGRNEDRIMMHLVMRAGRPDKAKQAFYKKCVADLHETVGVKPSNVFITFTENRDIDFSFKDGIAQFVV
>A0A101GMH4
MLIESLREAFVDTLQTPEASLWIRLCERKVENFPMPPGRSGDAVLIEVSLMPGREPATKEGLYRAIVEHLVCDAGVRPDDVCIVLYEPPAENWAEHGGAFMASR
>I7J7B2
MPLARIEIRTGKPVEYRQSLIESVREAFLDALQTPEAALWIRLCERKEENFLIPPGRSDDAVLIEVSLIAGRSVEKKESLYRAIVEHLARDPGVPPDDVCIAVYEPPAENWAERGGVSAARR
>A0A101IUT7
MPLVKIDIRSGKPVAYRQLLIESLREAFVDTLQTPEASLWIRLCERKVENFPMPPGRSGDAVLIEVSLMPGREPATKEGLYRAIVEHLVCDAGVRPDDVCIVLYEPPAENWAEHGGAFMASR
>A0A0D7NG40
MPFARIDLAKGKSPEYRATLADVVYEGIVGVLKAPDGDRFIVVGEHSPENLIYDPNFLGWKRSPDFVLIQVTSTVGNNKESKLAFFRYVADQLKSKLSIRPDDIMINMVFVDREDWSFGNGEPWN
>J0BNK7
MPFARIDLIKGKTAEYRAAVADIVYRGIVDVLKAPDGDRFIVVGEHTADNLIYDPKFLGFDRSSDFLLIQVTSTVGNDKASKIAFFRFIADELKEKLSVRPDDIMINMVYVDRSDWSFGNGEPWN
>E8X4V4
MPFARIDLAKGKTPEYRATVADVVYDGIVNVLKAPEGDRFMIIGEHAPDNFVFDPNFLNIKRTPDLIILQVTSTVGNTKEQKLAFFRHMADELNRRLNVRREDVFISLVFVDRDDWSFGNGEPW
>A0A117UWB0
MPFARIDLVQGKPASYRSAIADIVYRGIVDVLKAPDGDRFVVVGEHQADNLIYDPDFLGFSRSPDFILIQVTSTVGNARETKFAFYRFIADELKRKLSVRPDDIMINMVFVAREDWSFGNGEPW
>B9XKA7
MPFARIDLIKGKTAEYRKALADVVYKGIVDILKAPDGDRFIVIGEHSPDNLIYDPKFLGCDRSPNFLLIQVTSTVGDNKESKLAFFRYIADELKSKLSVRPDDIMINMVFVDRSDWSFGNGEPWV
>A0A0D7PEI7
MPFARIDLIKGKHADYRAKVADIVYAGIVNVLKAPDGDRFIVVNEHAPENLIYDRHFLGMDRSPDFILIQVTSTVGNTKELKFAFYRQIADELNSKLGVRPDDIMINMVFVNKEDWSFGKGQPW
>L9ZJA7
MPLVRISVLDRKDEGYRKTVADRVNEAVLETLDFPPDDRYQLIQGFSSQNFELQNREGDRIVLELTMRAGQAREDKQAFYARVAELLEQDPGIPPENVMIVITENGEEDWSFQDGVAQFIADS
>D7DPH6
MPLVNISILKGKSPEYIKAVADGVNSAVIETMNFPDDDRYQIIHQLDPECLQLQTREGDLVMMHLVMRAGRSNKSKQAFYKKVTENLAANPGIPAANVLITITENHDIDWSFSDGVAQFVV
>A0A0F4RHE6
MPFVTINLVKGKSRDYVRAVADQVNAAVIDTMGFPDDDRYQVINECEPENLQLQRRDSDRVMMHLVMRSGRPDADKKAFYARVVESLAENPGIPPHNVMITITENQDIDWSFRDGVAQFCET
>C8YX84
MPFVTINVLKGKSRDYIKAIADEVNAAVIDTMDFPEDDRYQVINECEADHLQLQTRAEDRVMMHLVMRAGRPDHAKKAFYARVVESLARNPGIDPGNVMITITENRDIDWSFQDGVAQFCPE
>A0A0P7D633
MPFVTINVLKGKSDAYRKAIADEVNAAVIETLDFPADDRYQVIHECAHQDLEFQSRDQDRVMMHLVMRSGKPDQAKKAFYARVVEALGRNPGIAPGNVLITISENHDIDWSFEDGIAQFCPD
>M0N9K1
MPLVTISIVAGKSDEYRKAVADMVNKAVLDTLDFPPDDRYQLVRELPSQDLELQDREGDRAVIELTMRAGQAREDKQAFYARATELLEQDPGIPPENVLIVITENGEEDWSFRDGVAQFIAGS
>A0A0H2MGS3
MPLVRIYHPSSNDPLYPSALSQGVHRALIDAFGIPADDYFQVVTSLQAGTELIGPEAFMGIAHSDDLVIIQITCAKGRTVEQKKVLYEAIVENVSNDPGVPRNDVIINLVETKRENWSFGNGQAPFA
>I5D3G0
MPLVRIDLAEGQSAEYRSAVADEVYKAMTTTMNVPANDRFMVVNEHKPGDFIADPAYLGIERSPQCIIVQLTLNAGRDLAIKKAFYKALNDGLHARVGLRREDLFVSLVEVPKENWSFGNGEAQYAQ
>W6WXH2
MPLVRIDLAEGQSAEYRSAVADEVYKAMTTTMNVPANDRFMVVNEHKPGDFIADPNYLGIERSPQCVIVQLTLNAGRDLAIKKAFYKALSEGLHARIGLRREDLFVSLVEVPKENWSFGNGEAQYA
>A0A0D7PZA0
MPLVRVELPAGKPAEYRTAVGEAIQQAMHATLKVPLGERFHIFTEHAPVDLVINQTYLGIERSADAIVVQVTLNEGRDAEVKRGFYKTLADRLRERIGLRPEDLVVNLVEVKRENWSFGSGEAQLA
>Mycobacterium abscessus subsp. abscessus ATCC 19977
MPLVRIDLTADRSPAEQRAIADGVHEGLVAVLKIPARDRFQIITAHDAGDIIAEDAGLGFRRSRSVVIVHIFTQTGRTTETKQRIFAELADRLGAVGVTGADLFVGISENGPQDWSFGFGHAQYVTGELAVPAAGA
>Mycobacterium abscessus subsp. bolletii CCUG 50184
MPLVRIDLTADRSRAEQRAIADAVHDGLVAVLKIPARDRFQIITAHGAGDIIAEDAGLGFRRSRSVVIVHIFTQTGRTTETKQRIFAELADRLGAVGVNGADLFVGISENGPQDWSFGFGHAQYVTGELAVPAAGA
>Mycobacterium abscessus subsp. massiliense CCUG 48898
MPLVRIDLTADRSRAEQRAIADAVHDGLVAVLKIPARDRFQIITAHGAGDIIAEDAGLGFQRSRSVVIVHIFTQTGRTTETKQRIFAELADRLGAVGVNGADLFVGISENGPQDWSFGFGHAQYVTGELAVPAAGA
>Mycobacterium agri JCM 6377
MPLVHIHVTEARRTPEQLTRLADTVQQVMSECFAAPDGDRYQIITEHKPGQMIAEDTGLGFERTDDVVILQIFQQGRTRDQKQAAYRALADRLRDQTGLKPSNLIVSIVETAREDWSFGNGIAQFVEGRL
>Mycobacterium ahvazicum AFP003
MPLLYIDLIEGRTPSEVQALLDAAHDAVIGAFAVPPGDRYQVVRTHPAHEIVAWDTGLGIDRSARLVIVHVVSRQRTRAMKERFYELLAANLAERCGVDPADLIVSITENSDEDWSFGHGRAQFLTGELQ
>Mycobacterium algericus DSM 45454
MPTVLIEVRRRYSQAEEVAIIDAVHGALVAAFQTPADDKNVRLVVHEPHRFAVPEKLTRPEYRTLVSIDCFTGRTLEAKRKLYAEIVERLATLGIPIDHVMITLHEVDRENWGIRGGQAASDVELGFNVRV
>Mycobacterium aquaticum RW6
MPSSLIEVRKGYTATEEVALIDAVHAALVAAFQIPEEDKHVRLVCHEPHRFAYSPKLANPDLYTLVTIDCFVGRSVQAKRNLYGEIVSRLGAFGIPADHITILLRESALENWGVRGGQAACDVDLGFDINV
>Mycobacterium arupensis DSM 44942
MPTVLIEVRRHYSQAEEVAIIDAVHGALVTAFQIPAKDKNVRLVVHEPHRFVVPAQLAQPEYRTLVSIDCFSGRSVEAKRLLYAGIVENLAELGIPRDHVMITLHESDRDNWGIRGGQAASDVDLGFTVQV
>Mycobacterium asiaticum DSM 44297
MPLLYIDIVQGRTPVEVRVLLDAIHEAVVEAFGVPQRDRYQVVRSHPAHEIVAQDTGLGIDRTDALVILHVVSRRRPRELKQKFYERVAAKLAERCGQDPADLIVSITENDDEDWSFGHGRAQFLTGELQAAKEYSS
>Mycobacterium aubagnense DSM 45150
MPLLNFTVIRGRTSEQVRQLLDSAHRAVVDAFGVPERDRYQIVDVREPDDVVALDTGLGFERSDRLVIIEVVSRRRTAEQKQRFYELLAENLHRDCGLDATDLIVAITENGDADWSFGAGRAQFVTGELT
>Mycobacterium aubagnense DSM 45150 (2)
MPSSLIEVRRQYRQADEAAIIDAVHDALVAAFHIPVGDKHVRLLVHEPHRFSHAPQLAHPERYTLVTIDCFAGRSVDAKRALYREIAGRLAAFGIPADHVTILLRESALENWGIRGGHAACDVNLGFDVNV
>Mycobacterium avium subsp. hominissuis MAHP-04-13
MPLLYIDLIEGRTPSEVSALLDAIHDTVVEAFGVPPRDRYQVVHTHPAHEIVTLDTGLGIDRSSRQVVLHVVSRRRPRELKQKFYELLASRLAGRCGLDPADLIVSITENDDEDWSFGHGRAQFLTGELT
>Mycobacterium boenickei JCM 15653
MPSTLIEVRRQYTEAEEVAIIDAVHNALVVAFQIPSGDKHVRLVSHVPHRCSHSPGLAHPELYTLVAIDCFAGRSVQAKRNLYREIVTRLETLGIPADHVTIVLRESALENWGVRGGRAACDVDLGFDVNV
>Mycobacterium bohemicum DSM 44277
MPLIYVDLIEGRTQSEVARLLDAIHDAVVEAFGVPPRDRYQVVRTHPAAEIVALDTGLGIDRTPRLVIVHVVSRRRERAMKEQFFKVLASNLDVRCGIDPADLIVSITENGDEDWSFGHGRAQFLTGELT
>Mycobacterium bouchedurhonense DSM 45439
MPLLYIDLIEGRTPSEVSALLDAIHDTVVEAFGVPPRDRYQVVHTHPAHEIVTLDTGLGIDRSSRQVVLHVVSRRRPRELKQKFYELLASRLAGRCGLDPADLIVSITENDDEDWSFGHGRAQFLTGELT
>Mycobacterium brisbanense JCM 15654
MPSSLIEVRKPYTVAEEVALIDAVHAALVAAFQIPAEDKHVRLVSHEPHRFAYSPKLANPDLYTLVTIDCFVGRSVQAKRNLYSQIVNRLGDFGIPADHITILLRESALENWGVRGGQAACDVDLGFDVNV
>Mycobacterium canariasense CCUG 47953
MPLVRIDIVDHRTPEQIRAIADAVHRAVVDVLGIPERDRFQIVTTHRPGEIVALDAGLGFDRSPDVVMIHIFTQAGRSDTTKRDLFARIAERLAGVGVDGRDVFVGITENGAQDWSFGFGKAQYLTGELAVPSSAS
>Mycobacterium canariasense CCUG 47953 (2) 
MPSTIIEVRRRYTPAEEGAIIDAVHCALVAAFRIPVVDKHVRLVSHEPHRFAVPPGLATPELYTFVGIDCFAGRTVQAKRNLYREITDALHALGIPRDHVTILLRESSLENWGIRGGQAACDVDLGFDVNV
>Mycobacterium chelonae ATCC 35752
MPLVRIDVTSDRSRDQQRAIADAVHDALVEVLKIPARDRFQIITGHEAADIIAEDAGLGFTRSARVVIVHIFTQAGRTAETKQRIFAELANRLAAVDVAGADLFVAISENGPQDWSFGFGNAQYVTGELAVPAAASA
>Mycobacterium chelonae ATCC 35752 (2) 
MPSSVVEVRRRYIEAEEVAIIDAVHGALVSAFQIPEGDKHVRLVVHEPHRFSHAPNLARPELYTFVSIDCFAGRSIGTKRNLYAEIVKRLSLLGIPPDHVTIVLRESATENWGIRGGQAACDIDLGFDVNV
>Mycobacterium chelonae subsp.gwanakae MOTT36W
MPLVRIDLTSDRPRDQQRAIADAVHDALVEVLKIPVRDRFQIITAHEAADIIAEDAGLGFARSSRVVIVHIFTQTGRTVETKQQIFSELADRLAAVDVAGADLFVTISENGPEDWSFGFGNAQYVTGELAVPAAASA
>Mycobacterium chelonae subsp. gwanakae MOTT36W(2) 
MPSSVVEVRQRYAEAEEVAIIDAVHGALVAAFQIPEGDKHVRLVVHEPHRFSHAPNLARPELYTFVSIDCFAGRSIGAKRNLYAEIVKRLSLLGIPPDHVTIVLRESATENWGIRGGQAACDIDLGFDVNV
>Mycobacterium chelonae subsp.bovis QIA-37
MPLVRIDLTSDRPRDQQRAIADAVHDALVEVLKIPVRDRFQIITAHEAADIIAEDAGLRFARSSRVVIVHIFTQTGRTVETKQRIFAELADRLAAVDVAGADLFVTISENGPQDWSFGFGNAQYVTGELAVPAAASA
>Mycobacterium chelonae subsp.bovis QIA-37 (2)
MPSSVVEVRRRYTEPEEVAIIDAVHGALVAAFQIPEGDKHVRLVVHEPHRFSHAPNLAQPELYTFVSIDCFAGRSIGAKRNLYAEIVKRLSLLGIPPDHVTIVLRESATENWGIRGGQAACDVDLGFDVNV
>Mycobacterium chubuense NBB4
MPSTVIEVRRRYDAAEEVAIIDAVHQALVSAFGIPFNDRHVRLVAHEPHRFSHSPTLAKPELHTFVAIDCFAGRSIHAKRNLYGQIVDRLSTLGIPPDHVTIVLRESALENWGIRGGQAACDVDLGFDVTV
>Mycobacterium colombiense CECT 3035
MPLLYVDLVEGRSAPEVRALLDTIHDAVVEAFGVPERDRYQVVRTHPAHEIVTLDTGLGIDRSSRQVVLHVVSRRRPRELKQKFYELLASRLSDRCGLDPADLIVAVTENGDEDWSFGLGRAQFLTGELK
>Mycobacterium conceptionense CCUG 50187
MPSTLIEVRRHYTESEEVAIIDAVHDALVAAFQIPVGDKHVRLVSHQPHRFSYSPGLAHPELYTLVGIDCFSGRSVEAKRNLYRQIVIRLEKLGIPANHVTIVLRESPLENWGIRGGQAACDIDLGFELDV
>Mycobacterium conspicuum DSM 44136
MPLLYIDLIEGRTPAEVTELLDAIHDAVVDAFGVPLRDRYQVVRTHPAHEIVAWDTGLGIERSSRLVVVHVVSRRRTREAKEKFYELLASNLAERCGTDPADLIVSITENGDEDWSFGHGRAQFLTGALK
>Mycobacterium cookii DSM 43922
MPLLYVDLIEGRSPAEIRTLLDAIHDAVVEAFAVPTRDRYQVVRTHRAHEIVVWDTGLGIDRSSQLVVLHVVSRRRSTEMKQRFYELVAANLAARCGVDSADLVVSVTENDDADWSFGHGRAQFLTGELA
>Mycobacterium cosmeticum DSM 44829
MPLVRIDLADHHSPEQIRAIADRVHQAIVDVLGIPERDRFQIITAHRPGEIVALDAGLGFDRSADVVMVHIFTQAGRSDTTKQELFARIAERLAGAGVDGRDIFVGITENGPQDWSFGFGKAQYLTGELAIPSAAR
>Mycobacterium dioxanotrophicus PH-06
MPLVHIHVIESRRTAEQLRQLADTIQDVMLEHFAAPPRDRYQIITEHKPGHIIAEDTGLGFERTDDVVVIQIVQQGRTSDQKQAMYTALAERLKVASALAPTDLIVSVVENSKEDWSFGYGIAQFIAGQL
>Mycobacterium dioxanotrophicus PH-06 (2)
MPSALIEVRKGYTAAEEVALIDAVHAALVAAFQIPEEDKHVRLVCHEPHRFAYSPKLAAPDLYTLVTIDCFVGRSVQAKRNLYGEIVNRLGAFGIPADHITILLRESALENWGVRGGQAACDIDLGFDINV
>Mycobacterium europaeum CSUR P1344
MPLLYIDLIEGRTPSQVRVLLDAVHESVVEAFGVPARDRYQVVRTHPAHEVVALDTGLGIARSSQQVIVHVVSRRRTRAMKEKFYELLAVNLADRCGLDGSDLVVSITENGDEDWSFGHGRAQFLTGELQ
>Mycobacterium farcinogenes DSM 43637
MPLVHIHVIEGRRTPAQLRQVADTIQDVMLEYFAAPERDRYQIITEHKPGQIIAEDTGLGFDRTDDIVLVHVFQQGRTSDQKQETYRALAQRLREQTGLKPADLIVSMVENSRADWSFGDGRAQFIEGLL
>Mycobacterium farcinogenes DSM 43637 (2)
MPSTLIEVRRHYTESEEVAIIDAVHDALVAAFQIPVGDKHVRLVSHQPHRFSYSPGLAHPELYTLVGIDCFSGRSVEAKRNLYRQIVIRLEKLGIPANHVTIVLRESPLENWGIRGGQAACDIDLGFELDV
>Mycobacterium florentinum DSM 44852
MPLLYFDLIEGRTPSELQALLDAAHDAVLGAFAVPPGDRYQVVRTHPAHEIVAWDTGLGIDRSARLVIVHVVSRQRTRAMKERFYELLAANLAERCGVDPADLIVSITENGDEDWSFGHGRAQFLTGELR
>Mycobacterium fluoranthenivorans DSM 44556
MPSSLVEVRRQYTVAEEIAIIDAVHDALVAAFRIPLADKHVRLVVHAPHRFAHSPELADPQRYTLVTIDCFAGRSVQAKRGLFGEIVSRLGGLGIPADHVTIVLRESALQNWGIRGGQAACDVDLGFEVTV
>Mycobacterium fortuitum subsp. fortuitum DSM 46621
MPSTLIEVRRTCGEADEVAIIDAVHDALVVAFRIPAGDKHVRLLSHEPHRFSCSPELAQPELYTLVTVDCFSGRSVQAKRNLYREIVSRLQGLGIPPNHVTILLRDHPLQNWGVRGGQAACDVDLGFDVNV
>Mycobacterium franklinii DSM 45524
MPLVRIELTSDRSRAEQRAIADAVHDALVAVLKIPARDRFQIITAHDAADIIAEDAGLGFQRSGRVVIVHIFTQAGRSTETKQRIFAEVAKRLAVVDVDGADLFVAISENGPQDWSFGFGAAQYITGELAVPAAASA
>Mycobacterium goodii CCUG 58730
MPLVRIDLLNHHGNEHIRNVADAIHRSLVAVLGIPERDRFQVITPHRPGEIIALDAGLGFDRSPDTVIIQIFTQRGRSIDTKERLYAEIAAQLEAVGVRGDDIFVGIAENGPEDWSFGFGKAQYVTGELAVPEPS
>Mycobacterium gordonae DSM 44160
MPLLYIDLIEGRTPSEVCSLLDAVHDAVVEAFGVPPRDRYQVVRTHPAHEIIALDTGLGIDRSPSLVIVQMVSRRRPPELKQKFYDLLASNLALRCGLDPADLIVSVTENQDEDWSFGHGRAQFVTGELAAEAPR
>Mycobacterium heraklionense JCM 30995
MPTVLIEVRRRYEPAEEVAIIDAVHGALVTAFQTPATDKNVRLVVHEPHRFAVPEQLAKPECRTLISIDCFSGRSLEAKRQLYAGIVENLAALGIPADHVMITLHEVDRDNWGIRGGQAASDVDLGLNVRV
>Mycobacterium hiberniae DSM 44241
MPTVLIEVRRRYEPAEEVAIIDAVHGALVTAFQIPAADKNVRLVVHEPHRFAVPAQLTNPEYRTLVSIDCFSGRSLEAKRRLYAGIVENLAALGIPSEHVMITLHEVDRENWGIRGGQAASDVDLGFNVQV
>Mycobacterium icosiumassiliensis 8WA6
MPTVLIEVRRRYEPAEEVAIIDAVHGALVTAFQIPAKDKNVRLVVHEPHRFAVPAQLARPDYRTLVSIDCFSGRSLEAKRLLYAGIVQNLTALGIPADHVMITLHEVDRDNWGIRGGQA
>Mycobacterium immunogenum DSM 45595
MPLVRIDLTADRSLAQRRAIADAVHDALVAVLKIPARDRFQIITAHDAADIIAEDAGLGFERSGSVVIVHIFTQAGRTTQTKQRIFAELADRLAAVEVDGADLFLAISENRAQDWSFGFGRAQYVTGELAVPAASA
>Mycobacterium interjectum DSM 44064
MPLLYIDLIEGRTPAEVRALLDAVHQAVVEAFGVPPRDRYQVVRTHPAHEIVAWDTGLGIARSAQQVIVHVVSRRRTRAMKEKFYELLALSLSERCGIDPADLIVSITENGDEDWSFGHGRAQFLTGELT
>Mycobacterium intracellulare subsp. chimaera DSM 44623
MPLLYIDLIEGRSPSEVRALLDAIHETVVEAFGVPERDRYQVVRTHPAHEVIALDTGLGIDRSARQVILHVVSRRRPRELKQKFYELLASRLAGRCGLDPADLIVSVTENNDENWSFGHGRAQFLTGELK
>Mycobacterium intracellulare subsp. yongonense 05-1390
MPLLYIDLIEGRSPSEVRALLDAIHETVVEAFGVPERDRYQVVRTHPAHEVIALDTGLGIDRSARQVILHVVSRRRPRELKQKFYELLASRLADRCGLDPADLIVSVTENNDEDWSFGHGRAQFLTGELK
>Mycobacterium intracellulare supsp. intracellulare ATCC 13950
MPLLYIDLIGGRSPSEVRALLDAIHETVVEAFGVPERDRYQVVRTHPAHEVIALDTGLGIDRSARQVILHVVSRRRPRELKQKFYELLASRLADRCGLDPADLIVSVTENNDEDWSFGHGRAQFLTGE
>Mycobacterium koreense KCTC 19819
MPNTVIEVRRTYSRDDEIALIDAVHDALVDAFEIPADNRCLRLIVHEPHRFATAPNLTDPERYTLVTIDCFAGRSVQAKRNLYRGIVERLGALGIPADHVAIVVRENTTENFGIRGGQAACDVDLEYPVTI
>Mycobacterium kubicae JCM 13573
MPLLYVDLIEGRKPAEVRGLLDAIHNAVVEAFGVPQRDRYQVVRTHAAHEIVALDTGLGIDRSARLVVLHVVSRRRPKELKERFYKLVAGNLAERCGIDPADLIISVTENDDDDWSFGHGRAQFLTGELK
>Mycobacterium kumamotonensis DSM 45093
MPTVLIEVRRRYQPAEEIAIIDAVHAALVTAFQIPAKDKNVRLVVHEPHRFAVPEHLVQPEYRTLISIDCFTGRSLDAKRTLYAEIVERLAALGIPRDHVMITLHEFDRQNWGIRGGQAASDVELGFNVRV
>Mycobacterium kyogaense NCTC 11659
MPSTVIEVRRRYRVDEEIAIIDAVHDALVAAFEIPAADKHVRLVSHEPHRFSHSPGLAQPELYTFVAVDCFAGRSVEAKRNLYRETVDRLGALGIPADHVTIVLRESAVENWGVRRGQAACDVDLGFNVNV
>Mycobacterium llatzerense MG13
MPSSLIEVRRQYSQPDEVAIIDAVHGALVAAFRIPVGDKHVRLLVHEPHRVSHAPHLEHPERYTLVTIDCFAGRSVDAKRELYREIVGRLAAFDIPADHITILLRESALENWGIRGGRAACDVNLGFDVNV
>Mycobacterium lutetiense DSM 46713
MPSTVIEIRRPCRRSDEVAIIDAVHEALVVAFQIPAGDKHVRLVSHEPHRFSHSPGLAQPELYTLVTIDCFSGRSVQAKRSLYQEIVGRLEALGIPPDHVTIVLRDHPMQNWGIRGGQAACDVDDLGFNVNV
>Mycobacterium mageritense DSM 44476
MPLVRIDLLNHHERDHIRDIADAIHRGVVTVLGIPERDRFQVITTHAADEIIALDAGLDFDRSRDVVVVQIFTQRGRSIETKERLFAELAAQLQTVGVRGNDMFVGLVENGPEDWSFGFGKAQYLTGELAVPEPN
>Mycobacterium mantenii DSM 45255
MPLLYIDLIEGRTASEVRALLDAIHETVVEAFGVPERDRYQVVHTHPAHEIVTLDTGLGIDRSSRQVVMHVVSRRRRRELKQKFYELLASRLADRCGLDPADLIVSITENDDEDWSFGHGRAQFLTGELT
>Mycobacterium minnesotensis DSM 45633
MPTVLIEVRRHYSQAEEVAIIDAVHSALVTAFQIPAKDKNVRLVVHEPHRFAVPAQLAQPEFRTLVSIDCFSGRSVEAKRLLYAGIVENLAELGIPGDHVMITLHESDRDNWGIRGGQA
>Mycobacterium mucogenicum DSM 44124
MPSSLIEVRRQYSQSDEVAIIDAVHAALVAAFQIPVGDKHVRLLVHEPHRFSHAPHLAHPERYTLVTVDCFAGRSVDAKRALYREITGRLAAFDIPADHITILLRESALENWGIRGGQAACDVALGFDVNV
>Mycobacterium nebraskense DSM 44803
MPLLYIDLIEGRTPSEVGALLDAIHESVVEAFGVPPRDRYQVVRTHPAHEIVALDTGLGITRSPQQVIVHMVSRRRTRAMKEKFYELMAGNLADRCGLDPADLIVSISENGDEDWSFGLGRAQFLTGELK
>Mycobacterium neworleansense ATCC 49404
MPSTVIEVRHRYTEPEEVAIIDAVHDALVAAFQIPPGDKHVRLVCHEPHRFSHSPGLARPELYTFVAVDCFAGRTVGAKRTLYREVVNRLEGLGIPPDHVTIVLRESAVENWGIRGGQAACDVDLGFDVNV
>Mycobacterium nivoides DL90
MPSTLIEVRRRYTESEEVAIIDAVHDALVAAFQIPPGDKHVRLVSHEPHRLSYSPGLAKPELYTLVTIDCFAGRSVPAKRNLYREIVTRLEAVGIPADHITIVLRESALENWGVRGGQA
>Mycobacterium nonchromogenicus DSM 44164
MPTVLIEVRRRYEPSEEVAIIDAVHGALVTAFQIPAADKNVRLVVHEPHRFAVPAQLTQPEYLTLVSIDCFSGRSLEAKRRLYAGIVENLAALGIPRDHVMVTLHEVDRENWGIRGGQAASDVDLGFNVRV
>Mycobacterium paraense IEC26
MPLLYIDLIEGRTPAEVRALLDAVHEAVVEAFGVPPRDRYQVVRTHPAHEIVTWDTGLGITRSARQVIVHMVSRRRTRAMKEKFYELLALSLSEKCGIDPADLIVSITENGDEDWSFGNGRAQFLTGELT
>Mycobacterium paraffinicum M11
MPLLYIDLVEGRTPSEVRALLDAVHESVVEAFGVPPRDRYQVVRSHPAHEIIALDTGLGIARSAQQVIVHVVSRRRTRAMKEKFYELLATNLAERCGLDPADLIVSITENGDEDWSFGHGRAQFLTGELK
>Mycobacterium paragordonae JCM 18565
MPLLYIDLIEGRTPAEVRSLLDAVHDAVVDAFGVPPRDRYQVVRSHPAHETIALDTGLGIDRTPSLVIVQMVSRRRPRELKQKFYELLASTLAERCGLDPADLIVSITENEDEDWSFGHGRAQFLTGELTAEAQR
>Mycobacterium parakoreensis DSM 45575
MPNTVIEVRRTYSRDDEIALIDAVHDALVDAFAIPADNRCLRLIVHEPHRFAAAPNLADPERYTLVTIDCFAGRSVQAKRNLYRGIVERLGALGIPGDHIAIVVRENTTENFGIRGGQAACDVDLGYPVTV
>Mycobacterium paraseoulense DSM 45000
MPLLYIDLIEGRTPSEVSALLDAVHASVVEAFGVPPRDRYQVVRTHPVHEIVALDTGLGITRSSHQVIVHVVSRRRARAMKEKLYELLAGNLAGRCGLDPADLIVSVTENGDEDWSFGHGRAQFLTGELQ
>Mycobacterium peregrinum DSM 43271
MPSTLIEVRRPYRQSEEVAIIDAVHDALVAAFHIPADDKHVRLVSHEPHRFSHSPGLAQPELYTLVTIDCFSGRSVEAKRDLYRQIVNRLEALGIPPNHVTILVRDSPLQNWGIRGGQAACDIDLGFNVNV
>Mycobacterium phlei DSM 43239
MPLVRIDVTSDRSRDQQRAIADAVHDALVEVLKIPARDRFQIITGHEAADIIAEDAGLGFTRSARVVIVHIFTQAGRTAETKQRIFAELANRLAAVDVAGADLFVAISENGPQDWSFGFGNAQYVTGELAVPAAASA
>Mycobacterium phocaicum DSM 45104
MPLLNITVIRGRTPEELRQLLDSAHRAVVEAFGIPERDRYQVVDVREPDDVVAQDTGLGFERSDQLVIIQVVSRRRTAEMKQRFYELLAEHLHRDCGLDAKDLIVSITENGDADWSFGAGRAQFVTGELA
>Mycobacterium phocaicum DSM 45104 (2) 
MPSSLIEVRRRYSQSDEVALIDAVHGALVAAFRIPVGDKHVRLVAHEPHRVSHAPHLAHPERYTLVTIDCFAGRSVAAKRELYRQIVRGLAAFDIPADHITILLRESALENWGIRGGQAACDVGLGFDVNV
>Mycobacterium porcinum HMC1
MPSTLIEVRRQYTEAEEVAIIDAVHDALVAAFQIPSGDKHVRLVSHEPHRFSHSPGLAHPELYALVAIDCFAGRSVEAKRNLYREIVTRLETLGIPADHVTIVLRESALENWGVRGGRAACDVDLGFDVNV
>Mycobacterium salmoniphilum DSM 43276
MPLVRIDVTSDRTREQQRAIADAVHEALVEVLKIPVRDRFQIITGHDSADIIAEDAGLGFHRSAQVVIVHIFTQAGRTTETKQKVFSALAVKLAAVGVAGADLFVAISENGSQDWSFGFGQAQYVTGELAVPAAASA
>Mycobacterium salmoniphilum DSM 43276 (2) 
MPSSVVEVRRVYTEAEEVAIIDAVHGALVTAFQIPEEDKHVRLVVHEPHRFSHAPNLARPELYTFVSIDCFAGRSIGAKRNLYAKIVKQLSLLGIPPDHVTIVLRESVTENWGIRGGQA
>Mycobacterium saopaulense CCUG 66554
MPLVRIDLTSDRSRAERRAIADAVHGGLVAVLKIPERDRFQIITAHDPADIIAEDAGLGFTRSQVVIVHIFTQGGRTAQTKQRVFSELANRLEAVGVAGADLFVAVSENGPQDWSFGFGKAQYVTGELAVPAIASA
>Mycobacterium saskatchewanense DSM 44616
MPLLYVDLIEGRTPSEVQELLDAIHDAVVEAFRVPPRDRYQVVRTHPAHEIAALDTGLGLTRSPRLVIVHVVSRRRTRVMKEQFFKLLAANLADRCGLDSADLIVSITENGDEDWSFGEGRAQFLTGELK
>Mycobacterium scrofulaceum DSM 43992
MPLLYIDLIEGRAPDDVRGLLDAVHHSVVEAFGVPARDRYQVVRTHPAHEIVALDTGLGITRTAQQVIVHVVSRRRTRAMKEKFYELLAANLAHRCGVDPADLIVTITENGDEDWSFGHGQAQFLTGELQ
>Mycobacterium senegalense DSM 43656
MPLVHIHVIEGRRTPAQLRQVADTIQDVMLEYFAAPERDRYQIITEHKPGQIIAEDTGLGFDRTDDIVLVHVFQQGRTSDQKQETYRALAQRLREQTGLKPADLIVSMVENSRADWSFGDGRAQFIEGLL
>Mycobacterium senegalense DSM 43656 (2) 
MPSTLIEVRRHYTESEEVAIIDAVHDALVAAFQIPVGDKHVRLVSHQPHRFSYSPGLAHPELYTLVGIDCFSGRSVEAKRNLYRQIVIRLEKLGIPANHVTIVLRESPLENWGIRGGQAACDIDLGFELDV
>Mycobacterium senriense TY59
MPLLYVDLVEGRSPSEVRALLDAIHETVVEAFGVPERDRYQVVHTHPAHEIVTLDTGLGIDRSSRQVVLHVVSRRRPRELKQKFYELLASRLADRCGLDPADLIVSVTENDDEDWSFGHGRAQFLTGELK
>Mycobacterium seoulense DSM 44998
MPLLYIDLIEGRTPSEVGALLDAVHESVVEAFGVPPRDRYQVVRTHPAHEIVALDTGLGITRSTHQVIVHVVSRRRTRAMKEKFYELLAGNLAGRCGLDPADLIVSVTENGDEDWSFGHGRAQFLTGELQ
>Mycobacterium septicum DSM 44393
MPSTLIEVRRRYTESEEVAIIDAVHDALVAAFQIPPGDKHVRLLSHEPHRFSYSPGLTNPELYTLVTIDCFAGRSVPAKRNLYREIVTRLEDLGIPSGHITILLRESALENWGVRGGQAACDINLGFDVNV
>Mycobacterium sherrisii ATCC BAA-832
MPLIYIDLIEGRTPTEVRDLQDAVHDAVVEAFGVPPRDRYQVVRTHSRHEMVAWDTGLGIDRTEKLAVVHVVSRQRTRAMKEKFYELLATNLAENCGLDPADLIVSITENGDEDWSFGHGRAQFLTGELQ
>Mycobacterium shigaense UN-152
MPLLYINLIEGRSPSEVRALLDAAHDAVVGAFAVPPGDRYQVVHTHPEHEIVAWDTGLGIDRSSRLVVVHVVSRRRTRAMKERFYELLAANLAERCGVEPADLIVSITENGDEDWSFGHGRAQFLTGELA
>Mycobacterium simiae JCM 12377
MPLLYLDQIDGRSPSEIQALLDAAHDAVVDAFEVPPGDRYQVVRTHPAHEIVAWDTGLGIDRSTRLVIVHVVSRRRTRAMKERFYELLAANLAERCGVDPADLIVSIAENTDADWSFGHGRAQFLTGELQ
>Mycobacterium simiae JCM 12377 (2) 
MPFARIDLVEGQSDEYRQTIGDVVYNAMVDTLGVPEGDRFQVISEHRAQNFIFDPHYLGISRSNDCVFIQVTLLAGRTVDKKSAFYKAIADGLHERLGMRREDIVINLVENTKDNWSFGNGEAQYAT
>Mycobacterium stephanolepidis NJB0901
MPLVRIDVTSDRSGDQRRAIADAVHEALVEVLKIPARDRFQIITAHESADIIAEDAGLGFVRSARVVIVHIFTQAGRTTETKQRIFAELAKRLAAVDVAGGDLFVAISENGWSFGFGNAQYITGELPVPAAASA
>Mycobacterium stephanolepidis NJB0901 (2) 
MPSSVVEVRRRYTEADEVAIIDAVHGALVAAFQIPEGDKHVRLVVHEPHRFSHAPSLARPELYTFVSIDCFAGRSIGAKRNLYAEIVKRLSLLGIPPDHVTIVLRESATENWGIRGGQAACDVDLGFDVNV
>Mycobacterium stomatepiae DSM 45059
MPLLYFDLIEGRTPSEIQALLDAAHDAVLGAFAVPPGDRYQVVRTHPAHEIVAWDTGLGIDRSARLVIVHVVSRQRTRAMKERFYELLAANLAERCGVDPADLIVSITENGDEDWSFGHGRAQFLTGELK
>Mycobacterium syngnathidarum 27335
MPSTLIEVRRPYTESDEVAIIDAVHDALVSAFQIPPGDKHVRLVSHEPHRFSYSPGLAHPELYTFVAIDCFAGRSVEAKRNLYREITTRLQALGIPANHVTIVLRESALENWGVRGGQAACDVDLGFAVNV
>Mycobacterium talmoniae ATCC BAA-2683
MPLIYVDLIEGRTPAEVQAVLDTIHEAVLEAFAVPPRDRYQVVRTHRADEVVALDTGLGITRSARLVIVHMISRRRPRAQKQRFYDLLAGKLADRCGLDPADLIVSVTENGDEDWSFGHGRAQFLTGELQGA
>Mycobacterium talmoniae ATCC BAA-2683 (2) 
MPSSLIEVRRHYTPAEEVALIDAVHAALVAAFQIPAADKNVRLVAHEPHRFAHSPNLTHPERYTLVTIDCFAGRSVDAKRNLYGEIVRRLAELGIPADHVRILLRESAPENWGIRGGRAACDVDLGFQVNV
>Mycobacterium terrae CIP 104321
MPTVLIEVRRRYEPAEEVAIIDAVHGALVTAFQIPAQDKNVRLIAHEPHRFAVPEHLAQPEYRTLISIDCFTGRSLDAKRALYAEIVERLAALGIPRDHVMITLHEVDRQNWGIRGGQAASDVELGFNVRV
>Mycobacterium terramassiliense AB308
MPLLYIDLIEGRTPAQVRALLDAVHEAVVEAFGVPPRDRYQVVRTHPAHEIVAWDTGLGITRSAQQVIVHMVSRRRTRALKEKFYELLALSLSERCGIDPADLIVSITENGDEDWSFGHGRAQFLTGELT
>Mycobacterium timonense CCUG 56329
MPLLYIDLIEGRTPSEVSALLDAIHDTVVEAFGVPPRDRYQVVHTHPAHEIVTLDTGLGIDRSSRQVVLHVVSRRRPRELKQKFYELLASRLAGRCGLDPADLIVSITENDDEDWSFGHGRAQFLTGELT
>Mycobacterium trivialis DSM 44153
MPNSVIEIRRTYSRDEETALIEAVHAALMAAFDVPADGRCVRLLVHEPHRFACPAKLADPERYTLVTIDCFAGRSLQAKRALYRGIVERLAALGIPGDHVAIVVRENTKENFGIRGGRAACDVDLGYTVTV
>Mycobacterium virginiense DSM 100883
MPTVLIEVRRHYEPAEEVAIIDAVHGALVTAFQIPAKDKNVRLVVHEPHRFAVPAQLEKPECRTLISIDCFSGRSLEAKRLLYAGIVENLAALGIPADHVMITLHEVDRENWGIRGGQAASDVDLGFNVGV
>Mycobacterium vulneris DSM 45247
MPSTLIEVRREYTEIEEVAIIDAVHDALVAAFQIPRGDKHVRLVSHEPHRFSYSPGLARPELYTLVAIDCFAGRSIEAKRNLYREIVTRLEVLGIPADHVTIVLRESALENWGVRGGQAACDIDLGFDVNV
>Mycobacterium wolinskyi ATCC 700010
MPLVRIDLLNHHGNEHIRNVADAIHRSLVAVLGIPERDRFQVITPHRPGEIIALDAGLGFDRSPDTVIIQIFTQRGRSIDTKERLYAEIAAQLEAVGVRGDDIFVGIAENGPEDWSFGFGKAQYVTGELAVPEPS
