# Supplementary material for: Phylogenetic distribution of malonate semialdehyde decarboxylase (MSAD) genes among strains within the genus Mycobacterium: evidence of MSAD gene loss in the evolution of pathogenic mycobacteria
Source: Front Microbiol. 2023 Oct 13;14:1275616. doi: 10.3389/fmicb.2023.1275616 (PMC10606566; doi:10.3389/fmicb.2023.1275616)
Supplement: Supplementary file 6 [file Data_Sheet_3.ZIP]

Archive with 1 entries (1 files):
- 97662_Total_MSAD___Mycobacterium_fasta_full_ssn.xgmml
