# Supplementary material for: Phylogenetic distribution of malonate semialdehyde decarboxylase (MSAD) genes among strains within the genus Mycobacterium: evidence of MSAD gene loss in the evolution of pathogenic mycobacteria
Source: Front Microbiol. 2023 Oct 13;14:1275616. doi: 10.3389/fmicb.2023.1275616 (PMC10606566; doi:10.3389/fmicb.2023.1275616)
Supplement: Supplementary file 7 [file Data_Sheet_4.FASTA]

>Mycobacterium
ATCGCCAAGGAGATCGAGCTGGAGGACCCGTACGAGAAGATCGGCGCCGAGCTGGTCAAGGAAGTCGCCAAGAAGACCGACGACGTCGCCGGTGACGGCACGACGACGGCCACGGTGCTGGCTCAGGCGCTCGTCAAAGAGGGCCTGCGCAACGTCGCGGCCGGCGCCAACCCGCTGGGCCTCAAGCGCGGCATCGAGAAGGCCGTCGAGAAGGTCACCGAGACCCTGCTGAAGTCGGCCAAGGACGTCGAGACCAAGGAGCAGATCGCTGCGACCGCGGGCATCTCGGCGGGCGACCAGTCGATCGGTGACCTGATCGCCGAGGCGATGGACAAGGTCGGCAACGAGGGTGTCATCACCGTCGAGGAGTCCAACACCTTCGGCCTGCAGCTCGAGCTCACCGAGGGCATGCGGTTCGACAAGGGCTACATCTCGGGCTACTTCGTCACCGACGCCGAGCGTCAGGAAGCGGTCCTGGAGGACCCCTACATCCTGCTGGTCAGCTCCAAGGTGTCGACCGTCAAGGACCTGCTGCCGCTGCTGGAGAAGGTCATCCAGGGCGGCAAGCCGCTGCTGATCATCGCCGAGGACGTCGAGGGCGAGGCCCTGTCGACCCTGGTCGTGAACAAGATCCGCGGCACGTT
>Mycobacterium 2
ATCGCCAAGGAGATCGAGCTGGAGGACCCGTACGAGAAGATCGGCGCTGAGCTGGTCAAAGAGGTCGCCAAGAAGACCGACGACGTCGCGGGCGACGGCACCACCACCGCCACCGTCCTGGCCCAGGCCCTGGTTCGCGAAGGTCTGCGCAACGTCGCTGCCGGCGCCAACCCGCTCGGCCTGAAGCGCGGCATCGAGAAGGCCGTCGAGAAGGTCACCGAGACGCTGCTCAAGAGCGCCAAGGAGGTGGAGACCAAGGAGCAGATCGCTGCCACCGCCGGTATCTCCGCCGGTGACCAGTCCATCGGTGACCTGATCGCCGAGGCCATGGACAAGGTCGGCAACGAGGGTGTCATCACCGTCGAGGAGAGCAACACCTTCGGCCTGCAGCTGGAGCTCACCGAGGGCATGCGCTTCGACAAGGGCTACATCTCGGGCTACTTCGTGACCGACGCCGAGCGTCAGGAAGCCGTCCTGGAGGATCCCTACATCCTGCTGGTCAGCTCCAAGGTCTCGACCGTCAAGGACCTGCTGCCGCTGCTGGAGAAGGTCATCCAGTCCGGCAAGCCGCTGCTGATCATCGCCGAGGACGTCGAGGGTGAAGCCCTGTCGACCCTGGTCGTGAACAAGATCCGTGGCACCTT
>Mycobacterium 3
ATCGCCAAGGAGATCGAGCTGGAGGACCCGTACGAGAAGATCGGCGCCGAGCTGGTCAAGGAAGTCGCCAAGAAGACCGACGACGTGGCCGGTGACGGCACCACGACGGCCACCGTGCTGGCACAGGCGCTGGTCAAGGAGGGCCTGCGCAACGTTGCCGCAGGCGCCAACCCGCTGGGCCTGAAGCGCGGCATCGAGAAGGCCGTCGAGAAGGTCACCCAGACCCTGCTCAGCTCGGCCAAGGACGTCGAGACCAAGGAGCAGATCGCGGCCACCGCGGGTATTTCCGCGGGCGACCAGTCGATCGGCGACCTGATCGCCGAGGCGATGGACAAAGTCGGCAACGAGGGTGTCATCACCGTCGAGGAGTCCAACACCTTCGGCCTGCAGCTCGAGCTCACCGAGGGCATGCGGTTCGACAAGGGTTACATCTCGGGCTACTTCGTCACCGACGCCGAGCGTCAGGAAGCCGTCCTGGAGGACCCCTACATCCTGCTGGTTTCCAGCAAGGTGTCGACCGTCAAGGACCTGCTGCCGCTGCTGGAGAAGGTCATCCAGGCCGGCAAGCCGCTGCTGATCATCGCCGAGGACGTCGAGGGCGAGGCGCTGTCCACCCTGGTCGTCAACAAGATTCGCGGCACCTT
>Mycobacterium 4
ATCGCCAAGGAGATCGAGCTGGAGGACCCGTACGAGAAGATCGGCGCCGAGCTGGTCAAGGAAGTCGCCAAGAAGACCGACGACGTCGCCGGTGACGGCACGACGACGGCCACGGTGCTCGCCCAGGCGTTGGTCCGCGAGGGCCTGCGCAACGTCGCGGCCGGCGCCAACCCGCTGGGTCTCAAGCGCGGCATCGAGAAGGCCGTCGAGAAGGTCACCGAGACCCTGCTCAAGTCGGCCAAGGAGGTCGAGACCAAGGACCAGATCGCTGCCACCGCGGCCATCTCCGCGGGCGACCAGTCGATCGGCGACCTGATCGCCGAGGCGATGGACAAGGTCGGCAACGAGGGCGTCATCACCGTCGAGGAGTCCAACACCTTCGGCCTGCAGCTCGAGCTCACCGAGGGTATGCGGTTCGACAAGGGTTACATCTCGGGCTACTTCGTCACCGACGCCGAGCGTCAGGAAGCCGTCCTCGAGGACCCGTTCATCCTGCTGGTCAGCTCCAAGGTCTCGACCGTCAAGGACCTGCTGCCGCTGCTGGAGAAGGTCATCCAGGCCGGCAAGCCGCTGCTGATCATCGCCGAGGACGTCGAGGGCGAGGCCCTGTCCACCCTGGTCGTCAACAAGATCCGCGGCACCTT
>Mycobacterium 5
ATCGCCAAGGAGATCGAGCTGGAGGACCCGTACGAGAAGATCGGCGCCGAGCTGGTCAAGGAAGTTGCCAAGAAGACCGACGACGTGGCCGGTGACGGCACGACGACGGCGACCGTGCTGGCCCAGGCGCTCGTCAAGGAGGGTCTGCGGAACGTCGCGGCCGGCGCCAACCCGCTGGCGCTCAAGCGTGGCATCGAGAAGGCCGTCGAGAAGGTCACCGAGACCCTGCTGAAGTCGGCCAAGGACGTCGAGACCAAGGAGCAGATCGCCGCCACCGCCGCGATCTCCGCGGGCGACCAGTCGATCGGCGACCTGATCGCCGAGGCGATGGACAAGGTCGGCAACGAGGGCGTCATCACCGTCGAGGAGTCCAACACCTTCGGCCTGCAGCTCGAGCTCACCGAGGGCATGCGGTTCGACAAGGGCTACATCTCGGGCTACTTCGTCACCGACGCCGAGCGTCAGGAAGCGGTCCTGGAGGACCCGTTCATCCTGCTGGTCAGCTCCAAGGTGTCGACCGTCAAGGATCTGCTGCCGCTGCTGGAGAAGGTCATCCAGGCCGGCAAGCCGCTGCTGATCATCGCCGAGGACGTCGAGGGCGAGGCGTTGAGCACCCTGGTCGTCAACAAGATCCGCGGCACGTT
>Mycobacterium 6
ATCGCCAAGGAGATCGAGCTGGAGGACCCGTACGAGAAGATCGGCGCCGAGCTGGTCAAGGAAGTCGCCAAGAAGACCGACGACGTCGCCGGTGACGGCACGACGACGGCCACGGTGCTCGCCCAGGCGTTGGTCCGCGAGGGCCTGCGCAACGTCGCGGCCGGCGCCAACCCGCTGGGTCTCAAGCGCGGCATCGAGAAGGCCGTCGAGAAGGTCACCGAGACCCTGCTCAAGTCGGCCAAGGAGGTCGAGACCAAGGACCAGATCGCTGCCACCGCGGCCATCTCCGCGGGCGACCAGTCGATCGGCGACCTGATCGCCGAGGCGATGGACAAGGTCGGCAACGAGGGCGTCATCACCGTCGAGGAGTCCAACACCTTCGGCCTGCAGCTCGAGCTCACCGAGGGTATGCGGTTCGACAAGGGTTACATCTCGGGCTACTTCGTCACCGACGCCGAGCGTCAGGAAGCCGTCCTCGAGGACCCGTTCATCCTGCTGGTCAGCTCCAAGGTCTCGACCGTCAAGGACCTGCTGCCGCTGCTGGAGAAGGTCATCCAGGCCGGCAAGCCGCTGCTGATCATCGCCGAGGACGTCGAGGGCGAGGCCCTGTCCACCCTGGTCGTCAACAAGATCCGCGGCACCTT
>Mycobacterium 7
ATCGCCAAGGAGATCGAGCTGGAGGACCCGTACGAGAAGATCGGCGCTGAGCTGGTCAAGGAAGTTGCCAAGAAGACTGACGACGTCGCGGGTGACGGCACTACTACCGCCACCGTGCTTGCCCAGGCTCTGGTCAAGGAAGGTCTGCGTAACGTCGCCGCCGGCGCCAACCCGCTCGGCCTGAAGCGCGGCATCGAGAAGGCCGTGGAGGCCGTCACCAGCTCTCTGCTGGACTCCGCCAAGGAGATCGACACCAAGGAGCAGATCGCGGCCACTGCGGGCATCTCCGCAGGTGACCAGTCCATCGGTGATCTGATCGCCGAGGCCATGGACAAGGTCGGCAACGAGGGTGTCATCACCGTCGAGGAGTCCAACACCTTCGGCCTGCAGCTGGAGCTCACCGAGGGCATGCGCTTCGACAAGGGCTACATCTCGGGTTACTTCGTGACCGACGCCGAGCGTCAGGAAGCCGTCCTGGAGGATCCCTACATCCTGCTGGTCAGCTCCAAGGTCTCGACTGTCAAGGACCTGCTTCCCTTGCTGGAGAAGGTCATCCAGGGTGGCAAGCCGCTGCTGATCATCGCCGAGGACGTTGAGGGCGAGGCTCTCTCGACCCTGGTCGTCAACAAGATCCGTGGCACCTT
>Mycobacterium 8
ATCGCCAAGGAGATCGAGCTGGAGGACCCGTACGAGAAGATCGGCGCTGAGCTGGTCAAGGAAGTTGCCAAGAAGACTGACGACGTCGCGGGTGACGGCACTACTACCGCCACCGTGCTTGCCCAGGCTCTGGTCAAGGAAGGTCTGCGTAACGTCGCTGCCGGCGCCAACCCGCTCGGCCTGAAGCGCGGCATCGAGAAGGCCGTGGAGGCCGTCACCAGCTCTCTGCTGGACTCCGCCAAGGAGATCGACACCAAGGAGCAGATCGCGGCCACCGCGGGCATCTCCGCGGGTGACCAGTCCATCGGTGATCTGATCGCCGAGGCCATGGACAAGGTCGGCAACGAGGGTGTCATCACCGTCGAGGAGTCCAACACCTTCGGCCTGCAGCTGGAGCTCACCGAGGGCATGCGCTTCGACAAGGGCTACATCTCGGGTTACTTCGTGACCGACGCCGAGCGTCAGGAAGCCGTCCTGGAGGATCCCTACATCCTGCTGGTCAGCTCCAAGGTCTCGACTGTCAAGGACCTGCTTCCCTTGCTGGAGAAGGTCATCCAGGGCGGCAAGCCGCTGCTGATCATCGCCGAGGACGTTGAGGGCGAGGCTCTCTCGACCCTGGTCGTCAACAAGATCCGTGGCACCTT
>Mycobacterium 9
ATCGCCAAGGAGATCGAGCTGGAGGACCCGTACGAGAAGATCGGCGCCGAGCTGGTCAAGGAAGTCGCCAAGAAGACCGACGACGTCGCCGGTGACGGCACGACGACGGCCACGGTTCTGGCCCAGGCGTTGGTCCGCGAGGGCCTGCGCAACGTCGCGGCCGGCGCCAACCCGCTGGGTCTGAAGCGCGGCATCGAGAAGGCCGTCGAGAAGGTCACCGAGACCCTGCTCAAGTCGGCCAAAGAGGTCGAGACGAAGGACCAGATCGCTGCCACCGCGGCCATCTCCGCGGGCGACCAGTCGATCGGCGACCTGATCGCCGAGGCGATGGACAAGGTCGGCAACGAGGGCGTCATCACCGTCGAGGAGTCCAACACCTTCGGCCTGCAGCTCGAGCTCACCGAGGGCATGCGGTTCGACAAGGGTTACATCTCGGGCTACTTCGTCACCGACGCCGAGCGTCAGGAAGCCGTCCTCGAGGACCCCTTCATCCTGTTGGTCAGCTCCAAGGTCTCGACCGTCAAGGACCTGCTGCCCCTGCTGGAGAAGGTCATCCAGGCCGGCAAGCCGCTGCTGATCATCGCCGAGGACGTCGAGGGTGAGGCTTTGAGCACCCTGGTCGTCAACAAGATCCGCGGCACCTT
>Mycobacterium 10
ATCGCCAAGGAGATCGAGCTGGAGGACCCGTACGAGAAGATCGGCGCCGAGCTGGTCAAGGAGGTCGCCAAGAAGACCGACGACGTCGCCGGTGACGGCACGACGACGGCTACGGTGCTGGCCCAGGCGCTCGTCAAGGAGGGCCTGCGCAACGTCGCGGCCGGCGCCAACCCGCTGGGCCTCAAGCGCGGCATCGAGAAGGCCGTCGAGAAGGTCACCGAGACCCTGCTCAAGTCGGCCAAGGACGTGGAGACCAAGGAGCAGATCGCTGCCACCGCGGCCATCTCCGCGGGCGACCAGTCGATCGGCGACTTGATCGCCGAGGCGATGGACAAGGTCGGCAACGAGGGTGTCATCACCGTCGAGGAGTCGAACACCTTCGGCCTGCAGCTCGAGCTCACCGAGGGCATGCGGTTCGACAAGGGCTACATCTCGGGCTACTTCGTCACCGACGCCGAGCGTCAGGAAGCCGTCCTGGAGGACCCCTACATCCTGCTGGTCAGCTCCAAGGTGTCGACGGTCAAGGACCTGCTGCCGCTGCTGGAGAAGGTCATCCAGGCCGGCAAGCCGCTGCTGATCATCGCCGAGGACGTCGAGGGTGAGGCTTTGAGCACCCTGGTCGTCAACAAGATCCGCGGCACCTT
>Mycobacterium 11
ATCGCCAAGGAGATCGAGCTGGAGGACCCCTACGAGAAGATCGGCGCCGAGCTGGTCAAGGAAGTCGCCAAGAAGACCGACGACGTCGCCGGTGACGGCACCACCACCGCCACCGTGCTGGCTCAGGCCCTGGTCAAAGAGGGTCTGCGCAACGTGGCGGCCGGCGCCAACCCGCTGGGCCTCAAGCGCGGCATCGAGAAGGCCGTCGAGAAGATCACCGAGACCTTGCTGAAGTCGGCCAAGGACGTCGAGACCAAGGAGCAGATCGCTGCCACCGCCGCGATCTCCGCGGGCGACCAGTCGATCGGTGACCTGATCGCCGAGGCGATGGACAAGGTCGGCAACGAAGGCGTCATCACCGTCGAGGAGTCCAACACCTTCGGCCTGCAGCTCGAGCTCACCGAGGGCATGCGGTTCGACAAGGGTTACATCTCGGGCTACTTCGTCACCGACGCCGAGCGTCAGGAAGCTGTCCTGGAGGAGCCGTACATCCTGCTGGTCAGCTCCAAGGTGTCGACCGTCAAGGACCTGCTTCCCCTGCTGGAGAAGGTCATTCAGGGCGGCAAGCCGCTGCTGATCATCGCCGAGGACGTCGAGGGCGAGGCGCTGTCCACCCTGGTCGTCAACAAGATCCGTGGCACCTT
>Mycobacterium 12
ATCGCCAAGGAGATCGAGCTCGAGGACCCGTACGAGAAGATCGGCGCTGAGCTGGTCAAAGAGGTCGCCAAGAAGACCGACGACGTCGCGGGCGACGGCACCACCACCGCCACCGTCCTGGCCCAGGCCCTGGTTCGCGAAGGCCTGCGCAACGTCGCTGCCGGCGCCAACCCGCTCGGCCTGAAGCGCGGCATCGAGAAGGCTGTCGAGGCCGTCACCGCTCGCCTGCTGTCGACCGCCAAGGAGGTCGAGACCAAGGAGCAGATCGCTGCCACCGCCGGTATCTCGGCCGGTGACCAGTCGATCGGCGACCTGATCGCCGAGGCGCTCGACAAGGTCGGCAACGAGGGTGTCATCACCGTCGAGGAGTCCAACACCTTCGGCCTGCAGCTGGAGCTCACCGAGGGTATGCGCTTCGACAAGGGCTACATCTCGGGCTACTTCGTGACCGACGCCGAGCGTCAGGAAGCCGTCCTGGAGGATCCCTACATCCTGCTGGTCAGCTCGAAGGTCTCGACCGTCAAGGACCTGCTGCCGCTGCTGGAGAAGGTCATCCAGTCCGGCAAGCCGCTGCTGATCATCGCCGAGGACGTCGAGGGCGAGGCCCTGTCGACCCTGGTGGTCAACAAGATCCGTGGCACCTT
>Mycobacterium 13
ATCGCCAAGGAGATCGAGCTGGAGGACCCGTACGAGAAGATCGGCGCTGAGCTGGTCAAAGAGGTCGCCAAGAAGACCGACGACGTCGCGGGCGACGGCACCACCACCGCCACCGTCCTGGCCCAGGCCCTGGTTCGCGAAGGTCTGCGCAACGTCGCTGCCGGCGCCAACCCGCTCGGCCTGAAGCGCGGCATCGAGAAGGCCGTCGAGAAGGTCACCGAGACGCTGCTCAAGAGCGCCAAGGAGGTGGAGACCAAGGAGCAGATCGCTGCCACCGCCGGTATCTCCGCCGGTGACCAGTCCATCGGTGACCTGATCGCCGAGGCCATGGACAAGGTCGGCAACGAGGGTGTCATCACCGTCGAGGAGAGCAACACCTTCGGCCTGCAGCTGGAGCTCACCGAGGGCATGCGCTTCGACAAGGGCTACATCTCGGGCTACTTCGTGACCGACGCCGAGCGTCAGGAAGCCGTCCTGGAGGATCCCTACATCCTGCTGGTCAGCTCCAAGGTCTCGACCGTCAAGGACCTGCTGCCGCTGCTGGAGAAGGTCATCCAGTCCGGCAAGCCGCTGCTGATCATCGCCGAGGACGTCGAGGGCGAAGCCCTGTCGACCCTGGTCGTGAACAAGATCCGTGGCACCTT
>Mycobacterium 14
ATCGCCAAGGAGATCGAGCTGGAGGACCCGTACGAGAAGATCGGCGCCGAGCTGGTCAAGGAAGTCGCCAAGAAGACCGACGACGTCGCCGGTGACGGCACGACGACGGCCACGGTGCTGGCCCAGGCGCTGGTCAAGGAGGGCCTGCGCAACGTCGCGGCGGGCGCCAACCCGCTGAGCCTCAAGCGCGGCATCGAGAAGGCGGTCGAGAAGGTCACCGAGACCCTGCTCAAGTCGGCCAAGGAGGTCGAGACCAAGGACCAGATCGCCGCCACCGCGGCGATTTCCGCGGGCGACCAGTCGATCGGCGACCTGATCGCCGAGGCGATGGACAAGGTCGGCAACGAGGGCGTCATCACCGTCGAGGAGTCCAACACCTTCGGCCTGCAGCTCGAGCTCACCGAGGGCATGCGGTTCGACAAGGGCTACATCTCGGGCTACTTCGTCACCGACGCCGAGCGGCAGGAAGCGGTCCTGGAGGACCCCTACATCCTGCTGGTCAGCTCGAAGGTGTCGACGGTCAAGGACCTGCTGCCGCTGTTGGAGAAGGTCATCCAGGCCGGCAAGCCGCTGCTGATCATCGCCGAGGACGTCGAGGGCGAGGCGCTTTCCACCCTGGTCGTCAACAAGATCCGCGGCACCTT
>Mycobacterium 15
ATCGCCAAGGAGATCGAGCTGGAGGACCCGTACGAGAAGATCGGCGCTGAGCTGGTCAAGGAAGTCGCCAAGAAGACTGACGACGTCGCGGGTGACGGCACCACCACCGCCACCGTTCTGGCCCAGGCCCTGGTTCGTGAAGGTCTGCGTAACGTCGCTGCCGGCGCCAACCCGCTCGGCCTGAAGCGCGGCATCGAGAAGGCCGTCGAGAAGGTCACCGAGACGCTGCTCAAGAGCGCCAAGGAGGTGGAGACCAAGGAGCAGATCGCTGCCACCGCCGGTATCTCCGCCGGTGACCAGTCCATCGGTGACCTGATCGCCGAAGCCATGGACAAGGTCGGCAACGAGGGTGTCATCACCGTCGAGGAGAGCAACACCTTCGGCCTGCAGCTGGAGCTCACCGAGGGCATGCGCTTCGACAAGGGCTACATCTCGGGTTACTTCGTGACCGACGCCGAGCGCCAGGAAGCCGTCCTGGAGGATCCCTACATCCTGCTGGTCAGCTCCAAGGTCTCGACCGTCAAGGACCTGCTGCCGCTGCTGGAGAAGGTCATCCAGTCGGGCAAGCCGCTGCTGATCATCGCCGAGGACGTCGAGGGCGAAGCCCTGTCGACCCTGGTGGTCAACAAGATCCGTGGCACCTT
>Mycobacterium 16
ATCGCCAAGGAGATCGAGCTGGAGGACCCGTACGAGAAGATCGGCGCCGAGCTGGTCAAGGAAGTTGCCAAGAAGACCGACGATGTCGCCGGTGACGGCACGACGACGGCCACCGTGCTGGCTCAGGCACTCGTCAAAGAGGGCCTGCGCAACGTAGCGGCCGGCGCCAACCCGCTGGGTCTCAAGCGCGGCATCGAGAAGGCCGTCGAGAAGATCACCGAGACCCTGCTGAAGTCGGCCAAGGACGTCGAGACCAAGGAGCAGATCGCTGCGACCGCTGGTATCTCGGCGGGCGATCAGTCGATCGGCGACCTGATCGCCGAGGCGATGGACAAGGTCGGCAACGAGGGCGTCATCACCGTCGAGGAGTCCAACACCTTCGGCCTGCAGCTCGAGCTCACCGAGGGCATGCGGTTCGACAAGGGCTACATCTCGGGTTACTTCGTCACCGACGCCGAGCGTCAGGAAGCGGTCCTGGAGGACCCCTACATCCTGCTGGTCAGCTCCAAGGTGTCGACCGTCAAGGACCTGCTTCCGTTGCTGGAGAAGGTCATTCAGGGCGGCAAGCCGCTGCTGATCATCGCCGAGGACGTCGAGGGCGAGGCGCTGTCCACGCTGGTCGTCAACAAGATCCGCGGCACCTT
>Mycobacterium 17
ATCGCCAAGGAGATCGAGCTGGAGGACCCGTACGAGAAGATCGGCGCTGAGCTGGTCAAGGAAGTCGCCAAGAAGACCGACGACGTTGCCGGCGACGGCACGACGACGGCGACCGTGCTGGCGCAGGCACTGGTCAAGGAAGGCCTGCGCAACGTAGCCGCCGGCGCCAACCCGCTGGGGCTGAAGCGCGGCATCGAGAAGGCCGTGGAGAAGGTCACCCAGACCCTGCTCAGCTCGGCCAAGGACGTCGAGACCAAGGAGCAGATCGCGGCCACCGCGGGCATCTCCGCGGGTGACCAGTCGATCGGTGACCTGATCGCCGAGGCGATGGACAAGGTCGGCAACGAGGGCGTCATCACCGTCGAGGAGTCCAACACCTTCGGCCTGCAGCTCGAGCTGACCGAGGGCATGCGGTTCGACAAGGGCTACATCTCGGGCTACTTCGTCACCGACGCCGAGCGTCAGGAAGCCGTCCTGGAAGACCCCTACATCCTGCTGGTGTCCAGCAAGGTGTCGACCGTGAAGGACCTGCTGCCGCTGCTGGAGAAGGTCATTCAGGGTGGCAAGCCGCTGCTGATCATCGCCGAGGACGTCGAGGGCGAAGCGCTGTCGACCCTGGTCGTCAACAAGATCCGCGGCACCTT
>Mycobacterium 18
ATCGCCAAGGAGATCGAGCTGGAGGACCCGTACGAGAAGATCGGCGCCGAGCTGGTCAAAGAGGTCGCCAAGAAGACCGACGACGTCGCGGGTGACGGCACCACCACCGCCACCGTGCTGGCCCAGGCCCTGGTCAAGGAAGGCCTGCGCAACGTGGCTGCCGGCGCCAACCCGCTGGGTCTGAAGCGCGGCATCGAGAAGGCCGTCGAGAAGGTCACCTCGACCCTGCTGGCTTCGGCCAAGGAGGTCGAGACCAAGGAGCAGATCGCGGCCACCGCCGGTATCTCCGCGGGCGACCAGACCATCGGTGACCTGATCGCCGAGGCCATGGACAAGGTCGGCAACGAGGGTGTCATCACCGTCGAGGAGTCCAACACCTTCGGCCTGCAGCTGGAGCTCACCGAGGGTATGCGCTTCGACAAGGGCTACATCTCGGGCTACTTCGTCACCGACGCCGAGCGTCAGGAAGCCGTCCTGGAGGACCCCTACATCCTGCTGGTCAGCTCCAAGATCTCGACCGTCAAGGACCTGCTGCCCTTGCTGGAGAAGGTCATCCAGTCCGGCAAGCCGCTGCTGATCATCGCCGAGGACGTCGAGGGCGAGGCCCTGTCGACCCTGGTCGTGAACAAGATCCGCGGCACCTT
>Mycobacterium 19
ATCGCCAAGGAGATCGAGCTGGAGGACCCCTACGAGAAGATCGGCGCCGAGCTGGTCAAGGAAGTCGCCAAGAAGACCGACGACGTCGCCGGTGACGGCACGACGACGGCCACGGTGCTGGCCCAGGCGCTGGTGCGCGAGGGCCTGCGCAACGTCGCGGCCGGCGCCAACCCGCTGGGCCTCAAGCGCGGTATCGAGAAGGCCGTCGAGAAGGTCACCGAGACCCTGCTGAAGTCGGCCAAGGAGGTCGAGACCAAGGACCAGATCGCGGCCACCGCTGCGATCTCCGCGGGCGACCAGTCGATCGGCGACCTGATCGCCGAGGCGATGGACAAGGTCGGCAACGAGGGTGTCATCACCGTCGAGGAGTCCAACACCTTCGGCCTGCAGCTCGAGCTCACCGAGGGCATGCGGTTCGACAAGGGCTACATTTCGGGCTACTTCGTCACCGACGCCGAGCGTCAGGAAGCGGTCCTCGAGGACCCCTACATCCTGCTGGTCAGCTCCAAGGTGTCGACGGTCAAGGACCTGCTGCCTCTGCTGGAGAAGGTCATTCAGGCCGGCAAGCCGCTGCTGATCATCGCCGAGGACGTCGAGGGCGAGGCGCTGAGCACCCTGGTCGTCAACAAGATCCGCGGCACGTT
>Mycobacterium 20
ATCGCCAAGGAGATCGAGCTGGAGGACCCGTACGAGAAGATCGGCGCCGAGCTGGTCAAGGAAGTCGCCAAGAAGACCGACGACGTCGCCGGTGACGGCACGACGACGGCCACGGTGCTGGCTCAGGCGTTGGTCCGCGAGGGCCTGCGTAACGTCGCCGCCGGCGCCAACCCGCTGGGTCTCAAGCGCGGCATCGAGAAGGCCGTCGAGAAGGTCACCGAGACCCTGCTCAAGTCGGCCAAGGAGGTCGAGACCAAGGACCAGATCGCTGCCACCGCGGCGATTTCGGCGGGCGACCAGTCGATCGGTGACCTCATCGCCGAGGCGATGGACAAGGTCGGCAACGAGGGCGTCATCACCGTCGAGGAGTCCAACACCTTCGGCCTGCAGCTCGAGCTCACCGAGGGCATGCGGTTCGACAAGGGCTACATCTCGGGCTACTTCGTCACCGACGCCGAGCGTCAGGAAGCGGTCCTCGAGGACCCCTTCATCCTGCTGGTCAGCTCCAAGGTGTCGACGGTCAAGGACCTGCTGCCGCTGCTGGAGAAGGTCATCCAGGCCGGCAAGCCGCTGCTGATCATCGCCGAGGACGTCGAGGGTGAGGCTCTGAGCACCCTGGTCGTCAACAAGATCCGCGGCACCTT
>Mycobacterium 21
ATCGCCAAGGAGATCGAGCTGGAGGACCCTTACGAGAAGATCGGCGCCGAGCTGGTCAAGGAAGTCGCCAAGAAGACCGACGACGTTGCCGGTGACGGCACGACGACGGCCACGGTTCTGGCCCAGGCGTTGGTCCGCGAGGGCCTGCGTAACGTCGCCGCCGGCGCCAACCCGCTGGGTCTCAAGCGCGGCATCGAGAAGGCCGTCGAGAAGGTCACCGAGACCCTGCTCAAGTCGGCCAAGGAGGTCGAGACCAAGGACCAGATCGCTGCCACCGCGGCGATTTCGGCGGGCGACCAGTCGATCGGTGACCTCATCGCCGAGGCGATGGACAAGGTCGGCAACGAGGGCGTCATCACCGTCGAGGAGTCCAACACCTTCGGCCTGCAGCTCGAGCTCACCGAGGGCATGCGGTTCGACAAGGGCTACATCTCGGGCTACTTCGTCACCGACGCCGAGCGTCAGGAAGCGGTCCTCGAGGACCCCTTCATCCTGCTGGTCAGCTCCAAGGTGTCGACGGTCAAGGACCTGCTGCCGCTGCTGGAGAAGGTCATCCAGGCCGGCAAGCCGCTGCTGATCATCGCCGAGGACGTCGAGGGTGAGGCTCTGAGCACCCTGGTCGTCAACAAGATCCGCGGCACCTT
>Mycobacterium 22
ATCGCCAAGGAGATCGAGCTGGAGGACCCGTACGAAAAGATCGGCGCCGAGCTGGTCAAGGAAGTCGCCAAGAAGACCGACGACGTCGCCGGTGACGGCACGACGACGGCCACGGTGCTGGCTCAGGCGTTGGTCCGCGAGGGCCTGCGTAACGTCGCCGCCGGCGCCAACCCGCTGGGTCTCAAGCGCGGCATCGAGAAGGCCGTCGAGAAGGTCACCGAGACCCTGCTCAAGTCGGCCAAGGAGGTCGAGACCAAGGACCAGATCGCTGCCACCGCGGCGATTTCGGCGGGCGACCAGTCGATCGGTGACCTGATCGCCGAGGCGATGGACAAGGTCGGCAACGAGGGCGTCATCACCGTCGAGGAGTCCAACACCTTCGGCCTGCAGCTGGAGCTCACCGAGGGCATGCGGTTCGACAAGGGCTACATCTCGGGCTACTTCGTCACCGACGCCGAGCGTCAGGAAGCCGTCCTCGAGGACCCCTTCATCCTGCTGGTCAGCTCCAAGGTGTCGACGGTCAAGGACCTGCTGCCGCTGCTGGAGAAGGTCATCCAGGCCGGTAAGCCGCTGCTGATCATCGCCGAGGACGTCGAGGGTGAGGCTCTGAGCACCCTGGTCGTCAACAAGATCCGCGGCACCTT
>Mycobacterium 23
ATCGCCAAGGAGATCGAGCTGGAGGACCCGTACGAGAAGATCGGCGCCGAGCTGGTCAAGGAAGTCGCCAAGAAGACCGACGACGTCGCCGGTGACGGCACCACCACGGCTACCGTGCTGGCCCAGGCGCTGGTGCGCGAGGGTCTGCGTAACGTCGCGGCGGGCGCTAACCCGCTGGGCCTGAAGCGCGGCATCGAGAAGGCCGTCGAGAAGGTCACCGAGACGCTGCTCAAGTCGGCCAAGGAGGTCGAGACCAAGGACCAGATCGCTGCCACCGCGGCCATCTCCGCGGGCGACCAGTCGATCGGCGACCTGATCGCCGAGGCGATGGACAAGGTCGGCAACGAGGGTGTCATCACCGTCGAGGAGTCGAACACCTTCGGCCTGCAGCTCGAGCTCACCGAGGGTATGCGGTTCGACAAGGGCTACATCTCAGGTTACTTCGTCACCGACGCCGAGCGTCAGGAAGCGGTCCTCGAGGACCCGTTCATCCTGCTGGTCAGCTCCAAGGTGTCGACGGTCAAGGACCTGCTGCCGTTGCTGGAGAAGGTCATTCAGGCCGGCAAACCGCTGCTGATCATCGCCGAGGACGTCGAGGGCGAGGCGCTGTCCACCCTGGTCGTCAACAAGATCCGCGGCACCTT
>Mycobacterium 24
ATCGCCAAGGAGATCGAGCTGGAGGACCCCTACGAGAAGATCGGCGCAGAGCTGGTCAAGGAAGTCGCCAAGAAGACCGACGACGTCGCGGGTGACGGCACCACCACCGCCACCGTGCTGGCCCAGGCGCTCGTGCGCGAAGGCCTGCGCAACGTCGCCGCCGGCGCCAACCCGCTCGGCCTGAAGCGCGGCATCGAGAAGGCCGTCGCCAAGGTCACCGAGACCCTGCTGGCCTCGGCCAAAGAGGTCGAGACCAAGGAGCAGATCGCTGCCACCGCCGCGATCTCGGCCGGTGACAGCCAGATCGGCGAGCTCATCGCCGAGGCCATGGACAAGGTCGGCAACGAGGGTGTCATCACCGTCGAGGAGAGCAACACCTTCGGCCTGCAGCTCGAGCTCACCGAGGGCATGCGCTTCGACAAGGGCTACATCTCGGGCTACTTCGTGACCGACGCCGAGCGTCAGGAAGCGGTCCTCGAGGACCCCTACATCCTGCTGGTCAGCTCCAAGGTGTCGACCGTCAAGGACCTGCTGCCGCTGCTGGAGAAGGTCATCCAGTCGGGCAAGCCGCTGCTGATCATCGCCGAGGACGTCGAGGGCGAGGCCCTGTCGACCCTGGTCGTGAACAAGATCCGCGGCACCTT
>Mycobacterium 25
ATCGCCAAGGAGATCGAGCTGGAGGACCCGTACGAGAAGATCGGCGCTGAGCTGGTCAAAGAGGTCGCCAAGAAGACCGACGATGTCGCGGGCGACGGCACCACCACCGCCACCGTTCTGGCTCAGGCCCTGGTTCGCGAAGGTCTGCGCAACGTCGCTGCCGGCGCCAACCCGCTCGGCCTGAAGCGCGGCATCGAAAAGGCCGTCGAGAAGGTCACCGAGACGCTGCTGAAGAGCGCCAAGGAGGTGGAGACCAAGGAGCAGATCGCTGCCACCGCCGGTATCTCCGCCGGTGACCAGTCCATCGGCGACCTGATCGCCGAGGCCATGGACAAGGTCGGCAACGAGGGTGTCATCACCGTCGAGGAGAGCAACACCTTCGGCCTGCAGCTGGAGCTCACCGAGGGCATGCGCTTCGACAAGGGCTACATCTCGGGTTACTTCGTGACCGACGCCGAGCGCCAGGAAGCCGTCCTCGAGGATCCCTACATCCTGCTGGTCAGCTCCAAGGTGTCGACCGTCAAGGATCTGCTGCCGCTGCTGGAGAAGGTCATCCAGTCCGGCAAGCCGCTGCTGATCATCGCCGAGGACGTCGAGGGCGAAGCCCTGTCGACCCTGGTGGTCAACAAGATCCGTGGCACCTT
>Mycobacterium 26
ATCGCCAAGGAGATCGAGCTGGAGGACCCCTACGAGAAGATCGGCGCCGAGCTGGTCAAGGAAGTCGCCAAGAAGACCGACGACGTCGCCGGTGACGGCACGACGACGGCCACGGTGCTCGCCCAGGCGCTCGTCAAAGAGGGTCTGCGCAACGTCGCGGCCGGCGCCAACCCGCTGGGCCTGAAGCGCGGCATCGAGAAGGCCGTCGAGAAGGTCACCGAGACCCTGCTCAAGTCCGCCAAGGACGTCGAGACCAAGGAGCAGATCGCGGCCACCGCGGCCATCTCCGCGGGTGATCAGTCCATCGGCGACCTGATCGCCGAGGCGATGGACAAGGTCGGCAACGAGGGCGTCATCACCGTCGAGGAGTCCAACACCTTCGGCCTGCAGCTCGAGCTCACCGAGGGCATGCGGTTCGACAAGGGCTACATCTCGGGCTACTTCGTCACGGACGCCGAGCGTCAGGAAGCCGTCCTCGAGGACCCCTTCATCCTGCTGGTCAGCTCCAAGGTGTCCACCGTCAAGGACCTGCTGCCGCTGCTGGAGAAGGTCATCCAGGCCGGTAAGCCGCTGCTGATCATCGCCGAGGACGTCGAGGGCGAGGCTTTGAGCACCCTGGTCGTCAACAAGATCCGCGGCACCTT
>Mycobacterium 27
ATCGCCAAGGAGATCGAGCTGGAGGACCCGTACGAGAAGATCGGCGCTGAGCTGGTCAAGGAAGTTGCCAAGAAGACGGACGACGTCGCTGGCGACGGCACCACCACCGCCACCGTTCTGGCTCAGGCCCTGGTTCGCGAAGGCCTGCGCAACGTCGCCGCCGGCGCCAACCCGCTCGGCCTGAAGCGCGGCATCGAGAAGGCCGTCGAGGCTGTCACCAAGGGCCTGCTGGCTTCCGCCAAGGAGGTCGAGACCAAGGAGCAGATCGCTGCCACCGCCGGTATCTCGGCCGGTGACCAGTCCATCGGTGACCTGATCGCCGAGGCCATGGACAAGGTCGGCAACGAGGGTGTCATCACCGTCGAGGAGAGCAACACCTTCGGCCTGCAGCTGGAGCTCACCGAGGGTATGCGCTTCGACAAGGGCTACATCTCGGGTTACTTCGTGACCGACGCCGAGCGTCAGGAAGCGGTCCTCGAGGACCCGTTCATCCTGCTGGTCAGCTCGAAGATCTCGACCGTAAAGGACCTGCTGCCGCTGCTGGAGAAGGTCATCCAGTCGGGCAAGCCGCTGCTGATCATCGCCGAGGACGTCGAGGGCGAAGCCCTGTCGACCCTGGTCGTCAACAAGATCCGCGGCACCTT
>Mycobacterium 28
ATCGCCAAGGAGATCGAGCTGGAGGACCCGTACGAGAAGATCGGCGCCGAGCTGGTCAAGGAAGTCGCCAAGAAGACCGACGACGTCGCCGGTGACGGCACGACGACGGCCACGGTGCTGGCCCAGGCCCTGGTCAAGGAAGGCCTGCGCAACGTCGCGGCGGGTGCCAACCCGTTGGCTCTCAAGCGCGGCATCGAGAAGGCCGTCGAGAAGATCACCGAGACGCTGCTGAAGTCGGCCAAGGACGTCGAGACCAAGGAGCAGATCGCCGCCACCGCGGCCATCTCCGCGGGCGACCAGTCGATCGGCGACCTGATCGCCGAGGCGATGGACAAGGTCGGCAACGAGGGCGTCATCACCGTCGAGGAGTCCAACACCTTCGGCCTGCAGCTCGAGCTCACCGAGGGCATGCGGTTCGACAAGGGCTACATCTCGGGCTACTTCGTCACCGACGCCGAGCGTCAGGAAGCGGTCCTGGAAGACCCCTACATCCTGCTGGTCAGCTCCAAGGTGTCGACCGTCAAGGACCTGCTCCCGCTGCTGGAGAAGGTCATCCAGGCCGGCAAGCCGCTGCTGATCATCGCCGAGGACGTCGAGGGCGAGGCGCTGTCCACCCTGGTTGTCAACAAGATCCGCGGCACCTT
>Mycobacterium 29
ATCGCCAAGGAGATCGAGCTGGAGGACCCGTACGAGAAGATCGGCGCTGAGCTCGTCAAAGAGGTCGCCAAGAAGACTGACGACGTCGCGGGCGACGGCACCACCACCGCCACCGTTCTGGCCCAGGCCCTGGTTCGCGAAGGTCTGCGCAACGTCGCTGCCGGCGCCAACCCGCTCGGCCTGAAGCGCGGCATCGAGAAGGCCGTGGAAAAGGTCACCGAGACCCTCCTGAAGTCCGCCAAGGAGGTGGAGACCAAGGAGCAGATCGCTGCCACCGCCGGTATCTCCGCCGGTGACCAGTCCATCGGTGACCTGATCGCCGAGGCCATGGACAAGGTCGGCAACGAGGGTGTCATCACCGTCGAGGAGAGCAACACCTTCGGCCTGCAGCTGGAGCTCACCGAGGGTATGCGCTTCGACAAGGGCTACATCTCGGGTTACTTCGTGACCGACGCCGAGCGTCAGGAAGCCGTCCTGGAGGATCCCTACATCCTGCTGGTCAGCTCCAAGGTCTCGACCGTCAAGGACCTGCTGCCGCTGCTGGAGAAGGTCATCCAGTCCGGCAAGCCGCTGCTGATCATCGCCGAGGACGTCGAGGGCGAGGCCCTGTCGACCCTGGTGGTCAACAAGATCCGTGGCACCTT
>Mycobacterium 30
ATCGCCAAGGAGATCGAGCTGGAGGACCCGTACGAGAAGATCGGCGCCGAGCTGGTCAAGGAAGTCGCCAAGAAGACCGACGACGTGGCCGGTGACGGCACGACGACGGCCACGGTGCTGGCCCAGGCGCTGGTGCGCGAGGGCCTGCGCAACGTCGCGGCCGGCGCCAACCCGCTCGGCCTGAAGCGCGGCATCGAGAAGGCCGTCGAGAAGGTCACCGAGACCCTGCTGAAGTCGGCCAAGGAGGTCGAGACCAAGGACCAGATCGCGGCCACCGCCGCGATTTCCGCGGGCGACCAGTCGATCGGCGACCTGATCGCCGAGGCGATGGACAAGGTCGGCAACGAGGGCGTCATCACCGTCGAGGAGTCCAACACCTTCGGCCTGCAGCTCGAGCTCACCGAGGGCATGCGGTTCGACAAGGGCTACATCTCGGGCTACTTCGTCACCGACGCCGAGCGTCAGGAAGCGGTCCTCGAGGACCCCTACATCCTGCTGGTCAGCTCCAAGGTGTCGACGGTCAAGGACCTGCTGCCGCTGCTGGAGAAGGTCATCCAGGCCGGCAAGCCGCTCCTGATCATCGCCGAGGACGTCGAGGGCGAGGCGCTGTCCACCCTGGTCGTCAACAAGATCCGCGGCACGTT
>Mycobacterium 31
ATCGCCAAGGAGATCGAGCTGGAGGACCCGTACGAGAAGATCGGCGCCGAGCTGGTCAAGGAAGTCGCCAAGAAGACCGACGACGTCGCCGGTGACGGCACGACGACGGCCACGGTGCTGGCCCAGGCGCTCGTCAAAGAGGGCCTGCGGAACGTCGCGGCCGGCGCCAACCCGCTGGGTCTCAAGCGCGGCATCGAGAAGGCCGTCGAGAAGGTCACCGAGACCCTGCTCAAGCAGGCCAAGGAGGTCGAGACCAAGGAGCAGATCGCCGCGACCGCCGCGATCTCCGCGGGCGACCAGTCGATCGGTGACCTGATCGCCGAGGCGATGGACAAGGTCGGCAACGAAGGCGTCATCACCGTCGAGGAGTCCAACACCTTCGGCCTGCAGCTCGAGCTCACCGAGGGCATGCGGTTCGACAAGGGCTACATCTCGGGCTACTTCGTCACCGACGCCGAGCGGCAGGAAGCGGTCCTCGAGGACCCCTACATCCTGCTGGTCAGCTCCAAGGTGTCGACGGTCAAGGACCTGCTCCCGCTGCTGGAGAAGGTCATCCAGGCCGGCAAGCCGCTGCTGATCATCGCCGAGGACGTCGAGGGTGAGGCTTTGAGCACCCTGGTCGTCAACAAGATCCGCGGCACCTT
>Mycobacterium 32
ATCGCCAAGGAGATCGAGCTGGAGGACCCGTACGAGAAGATCGGCGCCGAGCTGGTCAAGGAAGTCGCCAAGAAGACCGACGACGTCGCCGGTGACGGCACCACGACGGCCACCGTGCTGGCGCAGGCGCTGGTCAAGGAAGGCCTGCGCAACGTCGCAGCCGGTGCCAACCCGCTGGGCCTGAAGCGCGGCATCGAGAAGGCCGTGGAGAAGGTCACCCAGACCCTGCTCTCCTCGGCCAAGGACGTCGAGACCAAGGAGCAGATCGCGGCCACCGCGGGCATCTCCGCGGGCGACCAGTCGATCGGTGACCTGATCGCCGAGGCGATGGACAAGGTCGGCAACGAGGGCGTCATCACCGTCGAGGAGTCCAACACCTTCGGCCTGCAGCTCGAGCTCACCGAGGGCATGCGGTTCGACAAGGGCTACATCTCGGGCTACTTCGTCACCGACGCCGAGCGTCAGGAAGCGGTCCTGGAAGACCCCTACATCCTGCTGGTCTCCAGCAAGGTGTCGACCGTCAAGGACCTGTTGCCGTTGCTGGAGAAGGTCATTCAGGGCGGCAAGCCGCTGCTGATCATCGCCGAGGACGTCGAGGGTGAGGCGCTGTCCACCCTGGTGGTGAACAAGATCCGCGGCACCTT
>Mycobacterium 33
ATCGCCAAGGAGATCGAGCTGGAGGACCCATACGAGAAGATCGGCGCCGAGCTGGTCAAGGAAGTCGCCAAGAAGACCGACGACGTCGCCGGTGACGGCACGACGACGGCCACGGTGCTGGCCCAGGCCCTGGTCAAGGAGGGTCTGCGCAACGTCGCGGCCGGCGCCAACCCGCTGGCGCTCAAGCGCGGCATCGAGAAGGCCGTCGAGAAGGTCACCGAGACCCTGCTCAAGTCGGCCAAGGATGTCGAGACCAAGGAGCAGATCGCCGCGACCGCCGCGATCTCCGCTGGCGACCAGTCGATCGGCGACCTGATCGCCGAGGCGATGGACAAGGTCGGCAACGAGGGCGTCATCACCGTCGAGGAGTCCAACACCTTCGGCCTGCAGCTCGAGCTCACCGAGGGCATGCGGTTCGACAAGGGCTACATCTCGGGCTACTTCGTCACCGACGCCGAGCGTCAGGAAGCGGTCCTCGAGGACCCGTTCATCCTGCTGGTCAGCTCCAAGGTGTCGACGGTCAAGGACCTGCTGCCGCTGCTGGAGAAGGTCATCCAGGCCGGCAAGCCGCTGCTGATCATCGCCGAGGACGTCGAGGGCGAGGCGTTGAGCACCCTGGTCGTCAACAAGATCCGCGGCACCTT
>Mycobacterium 34
ATCGCCAAGGAGATCGAGCTGGAGGACCCGTACGAGAAGATCGGCGCCGAGCTGGTCAAGGAAGTCGCCAAGAAGACCGACGACGTCGCCGGTGACGGCACGACGACGGCCACGGTGCTGGCCCAGGCCCTGGTCAAGGAGGGCCTGCGCAACGTCGCGGCCGGCGCCAACCCGCTGGCGCTCAAGCGCGGCATCGAGAAGGCCGTCGAGAAGGTCACCGAGACCCTGCTCAAGTCGGCCAAGGACGTCGAGACCAAGGAGCAGATCGCCGCGACCGCCGCGATCTCCGCGGGCGACCAGTCGATCGGCGACCTGATCGCCGAGGCGATGGACAAGGTCGGCAACGAGGGTGTCATCACCGTCGAGGAGTCCAACACCTTCGGCCTGCAGCTTGAGCTCACCGAGGGCATGCGGTTCGACAAGGGCTACATCTCCGGCTACTTCGTCACCGACGCCGAGCGTCAGGAAGCGGTCCTCGAGGACCCGTTCATCCTGCTGGTCAGCTCCAAGGTGTCGACCGTCAAGGACCTGCTCCCGTTGCTGGAGAAGGTCATCCAGGCCGGCAAGCCGCTGCTGATCATCGCCGAGGACGTCGAGGGCGAAGCTTTGAGCACCCTGGTCGTCAACAAGATCCGCGGCACCTT
>Mycobacterium 35
ATCGCCAAGGAGATCGAGCTGGAGGACCCGTACGAGAAGATCGGCGCCGAGCTGGTCAAGGAAGTCGCCAAGAAGACCGACGACGTCGCCGGTGACGGCACGACGACGGCCACGGTGCTGGCCCAGGCGCTGGTCAAGGAGGGCCTGCGCAACGTCGCGGCGGGCGCCAACCCGCTGAGCCTCAAGCGCGGCATCGAGAAGGCGGTCGAGAAGGTCACCGAGACCCTGCTCAAGTCGGCCAAGGAGGTCGAGACCAAGGACCAGATCGCCGCCACCGCGGCGATTTCGGCGGGCGACCAGTCGATCGGCGACCTGATCGCCGAGGCGATGGACAAGGTCGGCAACGAGGGCGTCATCACCGTCGAGGAGTCCAACACCTTCGGCCTGCAGCTCGAGCTCACCGAGGGCATGCGGTTCGACAAGGGCTACATCTCGGGCTACTTCGTCACCGACGCCGAGCGGCAGGAAGCGGTCCTGGAGGACCCCTACATCCTGCTGGTCAGCTCGAAGGTGTCGACGGTCAAGGACCTGCTGCCGCTGTTGGAGAAGGTCATCCAGGCCGGCAAGCCGCTGCTGATCATCGCCGAGGACGTCGAGGGCGAGGCGCTTTCCACCCTGGTCGTCAACAAGATCCGCGGCACCTT
>Mycobacterium 36
ATCGCCAAGGAGATCGAGCTGGAGGACCCCTACGAGAAGATCGGCGCCGAGCTGGTCAAGGAAGTCGCCAAGAAGACCGACGACGTTGCCGGTGACGGCACGACGACGGCCACGGTTCTGGCCCAGGCCCTGGTCAAAGAGGGCCTGCGCAACGTCGCGGCCGGCGCAAACCCGCTGGGTCTGAAGCGCGGCATCGAGAAGGCGGTCGAGAAGGTCACCGAGACCCTGCTCAAGTCGGCCAAGGAGGTCGAGACCAAGGACCAGATCGCTGCCACCGCGGCCATCTCCGCGGGCGACCAGTCGATCGGCGACCTGATCGCCGAGGCGATGGACAAGGTCGGCAACGAGGGCGTCATCACCGTCGAGGAGTCCAACACCTTTGGCCTGCAGCTCGAGCTCACCGAGGGCATGCGGTTCGACAAGGGCTACATCTCGGGCTACTTCGTCACCGACGCCGAGCGGCAGGAAGCCGTCCTGGAGGACCCCTTCATCCTGCTGGTCAGCTCCAAGGTGTCGACCGTCAAGGACCTGCTGCCGCTGCTGGAGAAGGTCATTCAGGCGGGTAAGCCACTGCTGATCATCGCCGAAGACGTCGAGGGCGAGGCGCTGTCCACCCTGGTCGTCAACAAGATCCGCGGCACCTT
>Mycobacterium 37
ATCGCCAAGGAGATCGAGCTGGAGGACCCGTACGAGAAGATCGGCGCCGAGCTGGTCAAGGAAGTCGCCAAGAAGACCGACGACGTCGCCGGTGACGGCACGACGACGGCCACGGTGCTGGCCCAGGCCCTGGTCAAAGAGGGTCTGCGCAACGTCGCGGCCGGCGCCAACCCGCTGGCGCTCAAGCGCGGCATCGAGAAGGCCGTCGAGAAGGTCACCGAGACCCTGCTCAAGTCGGCCAAGGACGTCGAGACCAAGGAGCAGATCGCCGCGACCGCAGCGATCTCCGCGGGCGACCAGTCGATCGGCGACCTGATCGCCGAGGCGATGGACAAGGTCGGCAACGAGGGCGTCATCACCGTCGAGGAGTCCAACACCTTCGGCCTGCAGCTCGAGCTCACCGAGGGCATGCGGTTCGACAAGGGCTACATCTCGGGCTACTTCGTCACCGACGCCGAGCGTCAGGAAGCGGTCCTCGAGGACCCGTTCATCCTGCTGGTCAGCTCCAAGGTGTCGACCGTCAAGGATCTGCTGCCGCTGCTGGAGAAGGTCATCCAGGCCGGCAAGCCGCTGCTGATCATCGCCGAGGACGTCGAGGGCGAGGCTTTGAGCACCCTGGTCGTCAACAAGATCCGCGGCACCTT
>Mycobacterium 38
ATCGCCAAGGAGATCGAGCTGGAGGACCCGTACGAGAAGATCGGCGCCGAGCTGGTCAAAGAGGTCGCCAAGAAGACTGACGACGTCGCGGGCGACGGCACCACCACCGCCACCGTTCTGGCCCAGGCCCTGGTTCGCGAAGGTCTGCGCAACGTCGCTGCCGGCGCCAACCCGCTCGGCCTGAAGCGCGGCATCGAGAAGGCCGTCGAGAAGGTCACCGAGACCCTCCTGAAGTCCGCCAAGGAGGTGGAGACCAAGGAGCAGATCGCTGCCACCGCCGGTATCTCCGCCGGAGACCAGTCCATCGGCGACCTGATCGCCGAGGCCATGGACAAGGTCGGCAACGAGGGTGTCATCACCGTCGAGGAGAGCAACACCTTCGGTCTCCAGCTGGAGCTCACCGAGGGCATGCGCTTCGACAAGGGCTACATCTCGGGTTACTTCGTGACCGACGCCGAGCGTCAGGAAGCGGTCCTCGAGGATCCCTACATCCTGCTGGTCTCCTCGAAGGTCTCGACCGTCAAGGACCTGCTGCCCCTGCTGGAGAAGGTCATCCAGTCCGGCAAGCCGCTGCTGATCATCGCCGAGGACGTCGAGGGCGAAGCCCTGTCGACCCTGGTGGTCAACAAGATCCGTGGCACCTT
>Mycobacterium 39
ATCGCCAAGGAGATCGAGCTGGAGGACCCCTACGAGAAGATCGGCGCCGAGCTGGTCAAGGAAGTCGCCAAGAAGACCGACGACGTCGCCGGTGACGGCACCACCACGGCCACCGTGCTCGCTCAGGCGCTCGTCAAGGAGGGCCTGCGCAACGTGGCCGCCGGCGCCAACCCGCTGGGCCTCAAGCGCGGCATCGAGAAGGCCGTCGAAAAGGTCACCGAGACGCTGCTGAAGTCGGCCAAGGACGTCGAGACCAAGGACCAAATCGCTGCCACCGCCGCGATTTCCGCGGGTGACCAGTCGATCGGTGACCTGATCGCCGAGGCGATGGACAAGGTCGGCAACGAGGGCGTCATCACCGTCGAGGAGTCCAACACCTTCGGCCTGCAGCTGGAGCTCACCGAGGGTATGCGCTTTGACAAGGGCTACATCTCGGGCTACTTCGTCACCGACGCCGAGCGTCAGGAAGCGGTCCTGGAGGACCCGTTCATCCTGCTGGTCAGCTCCAAGGTGTCGACGGTCAAGGACCTGCTGCCGCTGCTGGAGAAGGTCATCCAGGCCGGCAAGCCGCTGCTGATCATCGCCGAGGACGTCGAGGGTGAGGCGCTGTCCACCCTGGTCGTCAACAAGATCCGCGGCACCTT
>Mycobacterium 40
ATCGCCAAGGAGATCGAGCTGGAGGACCCCTACGAGAAGATCGGCGCCGAGCTGGTCAAGGAAGTCGCCAAGAAGACCGACGACGTTGCCGGTGACGGCACGACGACGGCCACCGTGCTCGCTCAGGCACTCGTCAAAGAGGGCCTGCGCAACGTGGCGGCCGGCGCCAACCCGTTGGCCCTCAAGCGCGGCATCGAGAAGGCTGTCGAGAGCGTCACCGAGACGCTGCTCAAGTCGGCCAAGGACGTCGAGACCAAGGAGCAGATCGCGGCCACCGCGGGTATCTCCGCGGGCGACCAGTCGATCGGCGATCTGATCGCCGAGGCCTTGGACAAGGTCGGCAACGAGGGCGTCATCACTGTCGAGGAGTCCAACACCTTCGGCCTGCAGCTCGAGCTCACCGAGGGCATGCGGTTCGACAAGGGCTACATCTCGGGCTACTTCGTCACCGACCCCGAGCGTCAGGAAGCGGTCCTCGAGGACCCCTACATCCTGCTGGTCAGCTCCAAGGTGTCGACCGTCAAGGATCTGCTGCCCCTGCTGGAGAAGGTCATCCAGTCCGGCAAGCCGCTGCTGATCATCGCCGAGGACGTCGAGGGCGAGGCGCTGAGCACCCTGGTCGTCAACAAGATCCGCGGCACGTT
>Mycobacterium 41
ATCGCCAAGGAGATCGAGCTGGAGGACCCCTACGAGAAGATCGGCGCTGAGCTGGTCAAGGAAGTCGCCAAGAAGACCGACGACGTCGCCGGTGACGGCACCACGACGGCCACCGTGCTCGCTCAGGCGCTCGTCAAGGAGGGCCTGCGCAACGTGGCGGCCGGCGCCAACCCGCTGGGCCTCAAGCGCGGCATCGAGAAGGCCGTCGAAAAGGTCACCGAGACGCTGCTGAAGTCGGCCAAGGATGTCGAGACCAAGGACCAGATCGCTGCCACCGCCGCGATTTCCGCGGGCGACCAGTCGATCGGCGACCTGATCGCCGAGGCGATGGACAAGGTCGGCAACGAGGGCGTCATCACCGTCGAGGAGTCCAACACCTTCGGGCTGCAGCTCGAGCTCACCGAGGGTATGCGCTTCGACAAGGGCTACATCTCGGGCTACTTCGTCACCGACGCCGAGCGTCAGGAAGCCGTCCTGGAGGACCCGTTCATCCTGCTGGTCAGCTCCAAGGTGTCGACGGTCAAGGACCTGCTGCCGCTGCTGGAGAAGGTCATCCAGGCCGGCAAGCCGCTGCTGATCATCGCCGAGGACGTCGAGGGCGAGGCGCTGAGCACCCTGGTCGTCAACAAGATCCGTGGCACCTT
>Mycobacterium 42
ATCGCCAAGGAGATCGAGCTGGAGGACCCCTACGAGAAGATCGGCGCCGAGCTGGTCAAGGAAGTCGCCAAGAAGACCGACGACGTCGCCGGTGACGGCACCACGACGGCCACGGTGCTGGCCCAGGCGTTGGTCAAGGAGGGCCTGCGCAACGTAGCCGCGGGCGCCAACCCGCTGGCGCTCAAGCGCGGCATCGAGAAGGCCGTCGAGAAGGTCACCGAGACCCTGCTGAAGTCGGCCAAGGACGTCGAGACCAAGGAGCAGATCGCCGCCACCGCCGCGATCTCCGCGGGCGACCAGTCGATCGGTGACCTGATCGCCGAGGCGATGGACAAGGTCGGCAACGAGGGCGTCATCACCGTCGAGGAGTCCAACACCTTCGGCCTGCAGCTGGAGCTCACCGAGGGCATGCGGTTCGACAAGGGCTACATCTCGGGCTACTTCGTCACCGACGCCGAGCGTCAGGAAGCGGTCCTGGAAGACCCCTTCATCCTGCTGGTCAGCTCCAAGGTGTCGACCGTCAAGGACCTGCTGCCGCTGCTGGAGAAGGTCATCCAGGCCGGCAAGCCGCTGCTGATCATCGCCGAGGACGTCGAGGGCGAGGCTCTGAGCACCCTGGTCGTCAACAAGATCCGCGGCACCTT
>Mycobacterium 43
ATCGCCAAGGAGATCGAGCTGGAGGACCCGTACGAGAAGATCGGCGCTGAGCTGGTCAAGGAAGTTGCCAAGAAGACCGACGACGTCGCGGGTGACGGCACTACTACCGCCACCGTGCTTGCCCAGGCTCTGGTCAAGGAAGGTCTGCGTAACGTCGCCGCCGGCGCCAACCCGCTCGGACTGAAGCGCGGTATCGAGAAGGCCGTGGAGGCCGTTACCAGCTCTCTGCTGGCCTCTGCCAAGGAGATCGACACCAAGGAGCAGATCGCGGCCACCGCGGGCATCTCCGCGGGTGACCAGTCCATCGGCGATCTGATCGCCGAGGCCATGGACAAGGTTGGCAACGAGGGTGTCATCACCGTCGAGGAGTCCAACACCTTCGGCCTGCAGCTGGAGCTCACCGAAGGCATGCGCTTCGACAAGGGCTACATCTCGGGTTACTTCGTGACCGACGCCGAGCGTCAGGAAGCCGTCCTGGAGGATCCCTACATCCTGCTGGTCAGCTCCAAGGTGTCGACCGTCAAGGACCTGCTGCCCTTGCTGGAGAAGGTCATCCAGGCCGGCAAGCCGCTGCTGATCATCGCTGAAGACGTTGAGGGCGAAGCACTTTCGACCCTGGTCGTCAACAAGATCCGTGGCACCTT
>Mycobacterium 44
ATCGCCAAGGAGATCGAGCTGGAGGACCCATACGAGAAGATCGGCGCCGAGCTGGTCAAGGAAGTCGCCAAGAAGACCGACGACGTCGCCGGTGACGGCACGACGACGGCCACGGTGCTCGCCCAGGCGCTCGTCAAAGAGGGTCTGCGTAACGTCGCGGCCGGCGCCAACCCGCTGGGCCTCAAGCGCGGCATCGAGAAGGCCGTCGAGAAGATCACCGAGACCCTGCTGAAGTCGGCCAAGGACGTCGAGACCAAGGAGCAGATCGCTGCTACCGCGGGCATCTCGGCGGGCGACCAGTCGATCGGTGACCTGATCGCCGAGGCGATGGACAAGGTCGGCAACGAGGGCGTCATCACCGTCGAGGAGTCCAACACCTTCGGCCTGCAGCTCGAGCTCACCGAGGGCATGCGGTTCGACAAGGGCTACATCTCGGGCTACTTCGTCACCGACGCCGAGCGTCAGGAAGCCGTCCTGGAGGACCCCTACATCCTGCTGGTCAGCTCCAAGGTGTCGACCGTCAAGGACCTGCTGCCGCTGCTGGAGAAGGTCATCCAGGGCGGCAAGCCGCTGCTGATCATCGCCGAGGACGTCGAGGGCGAGGCGTTGAGCACCCTGGTCGTGAACAAGATCCGCGGCACCTT
>Mycobacterium 45
ATCGCCAAGGAGATCGAGCTGGAGGACCCGTACGAGAAGATCGGCGCTGAGCTGGTCAAGGAAGTCGCCAAGAAGACTGACGACGTCGCGGGCGACGGCACCACCACCGCCACCGTTCTGGCCCAGGCCCTGGTTCGCGAAGGTCTGCGCAACGTCGCTGCCGGCGCCAACCCGCTCGGCCTGAAGCGCGGCATCGAGAAGGCCGTGGAAAAGGTGACCGAAGGTCTCCTCAAGTCCGCCAAGGAGGTGGAGACCAAGGAGCAGATCGCTGCCACCGCCGGTATCTCCGCCGGTGACCAGTCCATCGGTGACCTGATCGCCGAGGCCATGGACAAGGTCGGCAACGAGGGTGTCATCACCGTCGAAGAGGCACAGACCTTCGGGCTGTCGCTGGAGCTCACCGAGGGTATGCGCTTCGACAAGGGCTACATCTCGGGTTACTTCGTGACCGACGCCGAGCGTCAGGAAGCCGTCCTGGAGGATCCTTACATCCTGCTGGTCAGCTCCAAGATCTCGACCGTCAAGGACCTGCTGCCGCTGCTGGAGAAGGTCATCCAGTCCGGCAAGCCGCTGCTGATCATCGCCGAGGACGTCGAGGGCGAGGCCCTGTCGACCCTGGTGGTCAACAAGATCCGCGGCACCTT
>Mycobacterium 46
ATCGCCAAGGAGATCGAGCTGGAGGACCCGTACGAGAAGATCGGCGCCGAGCTGGTCAAAGAGGTCGCCAAGAAGACCGACGACGTCGCCGGTGACGGCACCACCACGGCCACCGTGCTGGCGCAGGCGCTGGTCCGGGAGGGTCTGCGCAACGTGGCGGCGGGCGCCAACCCGCTGGCCCTGAAGCGCGGCATCGAGCAGGCCGTCGACAAGGTCGCCGAGACCCTGCTCAAGGGCGCCAAGGAGGTCGAGACCAAGGAGCAGATCGCTGCCACCGCGGCCATCTCCGCCGGCGACCAGTCGATCGGTGACCTGATCGCCGAGGCGATGGACAAGGTCGGCAACGAGGGTGTCATCACCGTCGAGGAGTCCAACACCTTCGGCCTGCAGCTGGAGCTCACCGAGGGTATGCGCTTCGACAAGGGCTACATCTCGGGCTACTTCGTCACCGACGCCGAGCGCCAGGAAGCCGTCCTGGAGGACCCCTACATCCTGCTGGTCAGCTCCAAGGTGTCCACCGTCAAGGACCTGCTGCCGCTGCTGGAGAAGGTCATCCAGGCCAGCAAGCCGCTGCTGATCATCGCCGAGGACGTCGAGGGCGAGGCGCTTTCCACCCTGGTCGTCAACAAGATCCGCGGCACCTT
>Mycobacterium 47
ATCGCCAAGGAGATCGAGCTGGAGGACCCGTACGAGAAGATCGGCGCCGAGCTGGTCAAGGAAGTCGCCAAGAAGACCGACGACGTCGCCGGTGACGGCACGACGACGGCCACGGTGCTCGCCCAGGCGTTGGTCCGCGAGGGCCTGCGCAACGTCGCGGCCGGCGCCAACCCGCTGGGTCTCAAGCGCGGCATCGAGAAGGCCGTCGAGAAGGTCACCGAGACCCTGCTCAAGTCGGCCAAGGAGGTCGAGACCAAGGACCAGATCGCTGCCACCGCGGCCATCTCCGCGGGCGACCAGTCGATCGGCGACCTGATCGCCGAGGCGATGGACAAGGTCGGCAACGAGGGCGTCATCACCGTCGAGGAGTCCAACACCTTCGGCCTGCAGCTCGAGCTCACCGAGGGTATGCGGTTCGACAAGGGTTACATCTCGGGCTACTTCGTCACCGACGCCGAGCGTCAGGAAGCCGTCCTCGAGGACCCGTTCATCCTGCTGGTCAGCTCCAAGGTCTCGACCGTCAAGGACCTGCTGCCGCTGCTGGAGAAGGTCATCCAGGCCGGCAAGCCGCTGCTGATCATCGCCGAGGACGTCGAGGGCGAGGCCCTGTCCACCCTGGTCGTCAACAAGATCCGCGGCACCTT
>Mycobacterium 48
ATCGCCAAGGAGATCGAGCTGGAGGACCCGTACGAGAAGATCGGCGCCGAGCTGGTCAAAGAGGTCGCCAAGAAGACCGACGACGTCGCGGGTGACGGCACCACCACCGCCACCGTGCTGGCCCAGGCCCTGGTCAAGGAAGGCCTGCGCAACGTGGCCGCCGGCGCCAACCCGCTGGGTCTGAAGCGCGGCATCGAGAAGGCCGTCGAGAAGATCACGGAAGGTCTCCTCGCAACGGCCAAGGAGGTCGAGACCAAGGAGCAGATCGCGGCTACCGCCGGTATCTCCGCGGGCGACCAGACCATCGGTGACCTGATCGCCGAGGCCATGGACAAGGTCGGCAACGAGGGTGTCATCACCGTCGAGGAGTCGAACACCTTCGGGCTGCAGCTGGAGCTCACCGAGGGCATGCGCTTCGACAAGGGCTACATCTCGGGCTACTTCGTCACCGACGCCGAGCGTCAGGAAGCCGTCCTGGAGGACCCCTACATCCTGCTGGTCAGCTCCAAGATCTCGACCGTCAAGGACCTGCTGCCCTTGCTGGAGAAGGTCATCCAGTCCGGCAAGCCGCTGCTGATCATCGCCGAGGACGTCGAGGGCGAGGCCCTGTCGACCCTGGTCGTGAACAAGATCCGCGGCACCTT
>Mycobacteroides
ATCGCCAAGGAGATCGAGCTGGAGGACCCGTACGAGAAGATCGGCGCTGAGCTGGTCAAGGAAGTTGCCAAGAAGACCGACGACGTCGCGGGTGACGGCACCACCACCGCCACCGTTCTTGCCCAGGCCCTGGTCAAGGAAGGTCTGCGTAACGTCGCCGCCGGCGCCAACCCGCTCGGCCTGAAGCGCGGCATCGAGAAGGCCGTCGAGAAGGTCACCGAGACGCTGCTGAAGAGCGCCAAGGAGGTCGAGACCAAGGAGCAGATCGCGGCCACGGCCGGTATCTCCGCGGGCGACCAGTCCATCGGCGACCTGATCGCCGAGGCCATGGACAAGGTTGGCAACGAGGGTGTCATCACCGTCGAGGAGTCCAACACCTTCGGCCTGCAGCTGGAGCTCACCGAGGGTATGCGCTTCGACAAGGGCTACATCTCGGGCTACTTCGTGACCGACGCCGAGCGTCAGGAAGCCGTCCTGGAGGATCCCTACATCCTGCTGGTCAGCTCCAAGGTGTCGACCGTCAAGGATCTGCTTCCGTTGCTGGAGAAGGTCATTCAGGCCGGCAAGCCGCTGCTGATCATCGCCGAGGACGTCGAGGGTGAGGCTCTGTCCACTCTGGTCGTCAACAAGATCCGCGGCACCTT
>Mycobacteroides 2
ATCGCCAAGGAGATCGAGCTGGAGGACCCGTACGAGAAGATCGGCGCTGAGCTGGTCAAGGAAGTTGCCAAGAAGACCGACGACGTCGCGGGTGACGGCACCACCACCGCCACCGTGCTCGCCCAGGCTCTGGTCAAGGAAGGTCTGCGTAACGTCGCCGCCGGCGCCAACCCGCTCGGCCTGAAGCGTGGTATCGAGAAGGCCGTCGAGAAGGTCACCGAGACGCTGCTCAAGAGCGCCAAGGAGGTCGAGACCAAGGAGCAGATCGCGGCCACGGCCGGTATCTCCGCGGGCGACCAGTCCATCGGCGACCTGATCGCCGAGGCCATGGACAAGGTTGGCAACGAGGGTGTCATCACCGTCGAGGAGTCCAACACCTTCGGCCTGCAGCTGGAGCTCACCGAGGGTATGCGCTTCGACAAGGGCTACATCTCGGGCTACTTCGTGACCGACGCCGAGCGTCAGGAAGCCGTCCTGGAGGATCCCTACATCCTGCTGGTCAGCTCCAAGGTGTCGACCGTCAAGGATCTGCTTCCGTTGCTGGAGAAGGTCATTCAGGCCGGCAAGCCGCTGCTGATCATCGCCGAGGACGTCGAGGGTGAGGCTCTCTCCACTCTGGTCGTCAACAAGATCCGCGGCACCTT
>Mycobacteroides 3
ATCGCCAAGGAGATCGAGCTGGAGGACCCGTACGAGAAGATCGGCGCTGAGCTGGTCAAGGAAGTTGCCAAGAAGACCGACGACGTCGCGGGTGACGGCACCACCACCGCCACCGTGCTCGCCCAGGCTCTGGTCAAGGAAGGTCTGCGTAACGTCGCCGCCGGCGCCAACCCGCTCGGCCTGAAGCGCGGTATCGAGAAGGCCGTCGAGAAGGTCACCGAGACGCTGCTGAAGAGCGCCAAGGAGGTCGAGACCAAGGAGCAGATCGCGGCCACGGCCGGTATCTCCGCGGGCGACCAGTCCATCGGCGACCTGATCGCCGAGGCCATGGACAAGGTTGGTAACGAGGGTGTCATCACCGTCGAGGAGTCCAACACCTTCGGCCTGCAGCTGGAGCTCACCGAGGGTATGCGCTTCGACAAGGGCTACATCTCGGGCTACTTCGTGACCGACGCCGAGCGTCAGGAAGCCGTCCTGGAGGATCCCTACATCCTGCTGGTCAGCTCCAAGGTGTCGACCGTCAAGGATCTGCTTCCGTTGCTGGAGAAGGTCATTCAGGCCGGCAAGCCGCTGCTGATCATCGCCGAGGACGTCGAGGGCGAGGCTCTCTCCACTCTGGTCGTCAACAAGATCCGCGGCACCTT
>Mycobacteroides 4
ATCGCCAAGGAGATCGAGCTGGAGGACCCGTACGAGAAGATCGGCGCTGAGCTGGTCAAGGAAGTTGCCAAGAAGACTGACGACGTCGCGGGTGACGGCACTACTACCGCCACCGTGCTTGCCCAGGCTCTGGTCAAGGAAGGTCTGCGTAACGTCGCTGCCGGCGCCAACCCGCTCGGCCTGAAGCGCGGCATCGAGAAGGCCGTGGAGGCCGTCACCAGCTCTCTGCTGGACTCCGCCAAGGAGATTGACACCAAGGAGCAGATCGCGGCCACCGCGGGCATCTCCGCGGGTGACCAGTCCATCGGTGATCTGATCGCCGAGGCCATGGACAAGGTCGGCAACGAGGGTGTCATCACCGTCGAGGAGTCCAACACCTTCGGCCTGCAGCTGGAGCTCACCGAGGGCATGCGCTTCGACAAGGGCTACATCTCGGGTTACTTCGTGACCGACGCCGAGCGTCAGGAAGCCGTCCTGGAGGATCCCTACATCCTGCTGGTCAGCTCCAAGGTCTCGACTGTCAAGGACCTGCTTCCCTTGCTGGAGAAGGTCATCCAGGGTGGCAAGCCGCTGCTGATCATCGCCGAGGACGTTGAGGGCGAGGCTCTCTCGACCCTGGTCGTGAACAAGATCCGTGGCACCTT
>Mycobacteroides 5
ATCGCCAAGGAGATCGAGCTGGAGGATCCGTACGAGAAGATCGGCGCTGAGCTGGTCAAGGAAGTTGCCAAGAAGACCGATGACGTCGCGGGTGACGGCACTACTACCGCCACCGTGCTCGCTCAGGCTCTGGTCAAGGAAGGTCTGCGTAACGTCGCCGCCGGCGCCAACCCGCTCGGCCTGAAGCGCGGCATCGAGAAGGCCGTGGAGGCTGTTACCAGCGCCCTGCTGGCTTCCGCCAAGGAGATCGACACCAAGGAGCAGATCGCGGCCACCGCGGGTATCTCCGCTGGTGACCAGTCCATCGGCGATCTGATCGCCGAGGCCATGGACAAGGTTGGCAACGAGGGTGTCATCACCGTCGAGGAGTCCAACACCTTCGGCCTGCAGCTGGAGCTCACCGAAGGCATGCGCTTCGACAAGGGCTACATCTCGGGTTACTTCGTGACCGACGCCGAGCGTCAGGAAGCCGTCCTGGAGGATCCCTACATCCTGCTGGTCAGCTCCAAGGTGTCGACCGTCAAGGACCTGCTGCCCTTGCTGGAGAAGGTCATCCAGGCCGGCAAGCCGCTGCTGATCATCGCTGAAGACGTTGAGGGCGAAGCACTTTCGACCCTGGTCGTCAACAAGATCCGTGGCACCTT
>Mycobacteroides 6
ATCGCCAAGGAGATCGAGCTGGAGGATCCGTACGAGAAGATCGGCGCCGAGCTGGTCAAGGAAGTTGCCAAGAAGACCGATGACGTCGCGGGTGACGGCACTACTACCGCCACCGTGCTCGCTCAGGCCTTGGTCAAGGAAGGCCTGCGTAACGTCGCCGCCGGCGCCAACCCGCTCGGCCTGAAGCGCGGCATCGAGAAGGCCGTGGAGGCTGTTACCAGTGCCCTGCTGGCTTCCGCCAAGGAGATCGACACCAAGGAGCAGATCGCGGCCACCGCGGGCATCTCCGCTGGTGACCAGTCCATCGGCGATCTGATCGCCGAGGCCATGGACAAGGTTGGCAACGAGGGTGTCATCACCGTCGAGGAGTCCAACACCTTCGGCCTGCAGCTGGAGCTCACCGAAGGCATGCGCTTCGACAAGGGCTACATCTCGGGTTACTTCGTGACCGACGCCGAGCGTCAGGAAGCCGTCCTGGAGGATCCCTACATCCTGCTGGTCAGCTCCAAGGTGTCGACCGTCAAGGACCTGCTGCCCTTGCTGGAGAAGGTCATCCAGGCCGGCAAGCCGCTGCTGATCATCGCTGAAGACGTTGAGGGCGAAGCACTTTCGACCCTGGTCGTCAACAAGATCCGTGGCACCTT
>Mycobacteroides 7
ATCGCCAAGGAGATCGAGCTGGAGGACCCGTACGAGAAGATCGGCGCCGAGCTGGTCAAGGAAGTTGCGAAGAAGACCGATGACGTCGCGGGTGACGGCACTACTACCGCCACCGTGCTCGCTCAGGCTCTGGTCAAGGAAGGTCTGCGTAACGTCGCTGCCGGCGCCAACCCGCTCGGCCTGAAGCGCGGCATCGAGAAGGCTGTGGAGGCCGTTACCAGCGCCCTGCTGGCTTCTGCCAAGGAGATCGACACCAAGGAGCAGATCGCGGCCACCGCGGGCATCTCTGCCGGTGACCAGTCCATCGGTGATCTGATCGCCGAGGCCATGGACAAGGTTGGCAACGAGGGTGTCATCACCGTCGAGGAGTCCAACACCTTCGGCCTGCAGCTGGAGCTCACCGAAGGTATGCGCTTCGACAAGGGCTACATCTCGGGTTACTTCGTGACCGACGCCGAGCGTCAGGAAGCCGTCCTGGAGGATCCCTACATCCTGCTGGTCAGCTCGAAGGTGTCGACCGTCAAGGACCTGCTGCCCTTGCTGGAGAAGGTCATCCAGGCCGGCAAGCCGCTGCTGATCATCGCTGAAGACGTTGAGGGCGAAGCACTTTCGACCTTGGTCGTCAACAAGATCCGTGGCACCTT
>Mycobacteroides 8
ATCGCCAAGGAGATCGAGCTGGAGGACCCGTACGAGAAGATCGGCGCTGAGCTGGTCAAGGAAGTTGCCAAGAAGACTGACGACGTCGCGGGTGACGGCACCACCACCGCCACCGTTCTTGCCCAGGCCCTGGTCAAGGAAGGTCTGCGTAACGTCGCCGCCGGCGCCAACCCGCTCGGCCTGAAGCGCGGCATCGAGAAGGCCGTCGAGAAGGTCACCGAGACCCTGCTGGCTTCGGCCAAGGAGGTCGAGACCAAGGAGCAGATCGCGGCCACGGCCGGTATCTCCGCGGGCGACCAGTCCATCGGAGACCTGATCGCCGAGGCCATGGACAAGGTTGGCAACGAGGGTGTCATCACCGTCGAGGAGTCCAACACCTTCGGCCTGCAGCTGGAGCTCACCGAAGGTATGCGCTTCGACAAGGGCTACATCTCGGGCTACTTCGTGACCGACGCCGAGCGTCAGGAAGCCGTCCTGGAGGATCCTTACATCCTGCTGGTCAGCTCCAAGGTCTCGACCGTCAAGGACCTGCTTCCCTTGCTGGAGAAGGTCATTCAGGGCGGCAAGCCGCTGCTGATCATCGCCGAGGATGTCGAGGGCGAGGCTCTCTCCACCCTGGTCGTCAACAAGATCCGCGGTACCTT
>Mycolicibacillus
ATCGCCAAGGAGATCGAGCTGGAGGACCCCTACGAGAAGATCGGCGCCGAGCTGGTCAAAGAGGTCGCCAAGAAGACCGACGATGTCGCCGGTGACGGCACCACCACCGCCACCGTGCTGGCCCAGGCGCTGGTGCGTGAGGGTCTGCGCAACGTCGCCGCGGGTGCCAACCCGATGGGTCTGAAGCGCGGCATCGAGGCGGCTACCGAGAAGATCTCCCAGACCCTGCTCTCGGGTGCCAAAGAGGTCGAGACCAAGGAGCAGATCGCGGCGACCGCCGGGATCTCCGCCGGCGACTCCTCGATCGGTGAGCTGATCGCCGAGGCGATGGACAAGGTCGGCAACGAGGGTGTCATCACCGTCGAGGAGGCCCAGACCTTCGGCCTGCAGCTCGAGCTCACCGAGGGGATGCGCTTCGACAAGGGCTACATCTCCGGCTACTTCGTGACCGATGCCGAGCGTCAGGAAGCCGTCCTGGAGGACCCCTACATCCTGCTGGTCAGCTCCAAGGTGTCCACCGTCAAGGACCTGCTGCCGCTGCTGGAGAAGGTCATCCAGTCGGGCAAGCCGCTGCTGATCATCGCCGAGGACGTCGAGGGCGAGGCGCTGTCGACGCTGGTGGTCAACAAGATCCGCGGCACCTT
>Mycolicibacillus 2
ATCGCCAAGGAGATCGAGCTGGAGGACGCCTACGAGAAGATCGGCGCCGAGCTGGTCAAAGAGGTCGCCAAGAAGACCGACGACGTCGCCGGTGACGGCACCACCACCGCCACCGTGCTGGCCCAGGCGCTGGTGCGTGAGGGTCTGCGCAACGTCGCCGCGGGTGCCAACCCGATGGGTCTCAAGCGCGGCATCGAGGCCGCCACCGACAAGGTCGCCCAGACCCTGCTCTCCGGCGCCAAAGAGGTCGAGACCAAAGAACAGATCGCGGCGACCGCCGGCATCTCCGCCGGGGACTCCTCGATCGGTGAGCTCATCGCCGAGGCGATGGACAAGGTCGGCAACGAGGGTGTCATCACCGTCGAGGAGGCCCAGACCTTCGGCCTGCAGCTGGAGCTCACCGAGGGGATGCGCTTCGACAAGGGCTACATCTCCGGCTACTTCGTGACCGACGCCGAGCGTCAGGAAGCGGTGCTGGAGGACCCCTACATCCTGCTGGTCAGCTCCAAGGTGTCCACCGTCAAGGACCTGCTGCCGCTGCTGGAGAAGGTCATCCAGTCGGGCAAGCCGCTGCTGATCATCGCCGAGGACGTCGAGGGCGAGGCGCTGTCGACCCTGGTGGTCAACAAGATCCGCGGCACCTT
>Mycolicibacillus 3
ATCGCCAAGGAGATCGAGCTGGAGGACCCGTACGAGAAGATCGGCGCCGAGCTGGTCAAGGAAGTCGCCAAGAAGACCGACGATGTCGCCGGTGACGGCACCACCACGGCCACCGTGCTCGCCCAGGCGCTGGTGCGCGAGGGCCTGCGCAACGTCGCCGCGGGCGCCAACCCGATGGGCCTGAAGCGCGGCATCGAGGCGGCCACCGAGAAGATCGCCGAGACCCTGCTCAAGGGCGCCAAAGAGGTGGAGACCAAGGAGCAGATCGCTGCCACCGCCGGGATCTCCGCCGGGGACAGCTCCATCGGTGAGCTGATCGCCGAGGCGATGGACAAGGTCGGCAACGAGGGTGTCATCACCGTCGAGGAGGCCCAGACCTTCGGCCTGCAGCTCGAGCTCACCGAGGGTATGCGCTTCGACAAGGGCTACATCTCCGGCTACTTCGTCACCGACGCCGAGCGTCAGGAGGCCGTGCTGGAGGACCCCTACATCCTGCTGGTGTCCGGCAAGGTGTCCACCGTCAAGGACCTGCTTCCGCTGCTGGAGAAGGTCATCCAGTCCGGCAAGCCGCTGCTGATCATCGCCGAGGACGTCGAGGGCGAGGCGCTGTCGACCCTGGTGGTCAACAAGATCCGCGGCACCTT
>Mycolicibacter
ATCGCCAAGGAGATCGAGCTGGAGGACCCCTACGAGAAGATCGGCGCCGAGCTGGTCAAAGAGGTCGCCAAGAAGACCGACGATGTCGCCGGTGACGGCACCACCACCGCCACCGTGCTGGCCCAGGCGCTGGTCAAGGAAGGCCTGCGCAACGTGGCCGCCGGCGCCAACCCGCTGGCCCTCAAGCGCGGCATCGAGAAGGCCGTCGAGAAGGTCTCCGAGACCCTGCTGAAGGACGCCAAGGAGGTCGAGACCAAGGAGCAGATCGCGGCGACCGCCGGGATCTCCGCGGGTGACCAGTCCATCGGTGACCTGATCGCCGAGGCGATGGACAAGGTCGGCAACGAGGGTGTCATCACCGTCGAGGAGGCGCAGACCTTCGGCCTGAGCCTGGAGCTGACCGAGGGCATGCGCTTCGACAAGGGCTACATCTCGGGCTACTTCGTCACCGACGCCGACCGTCAGGAAGCGGTCCTGGAGGACCCCTACATTCTGCTGGTCAGCTCCAAGGTGTCGACCGTCAAGGACTTGCTGCCCCTGCTGGAGAAGGTCATCCAGGGCGGCAAGCCGCTGCTGATCATCGCCGAGGACGTTGAGGGTGAGGCGCTTTCCACCCTGGTCGTCAACAAGATCCGCGGCACCTT
>Mycolicibacter 2
ATCGCCAAGGAGATCGAGCTGGAGGACCCGTACGAGAAGATCGGCGCCGAGCTGGTCAAAGAGGTCGCCAAGAAGACCGACGACGTCGCGGGTGACGGCACCACCACCGCCACCGTGCTCGCCCAGGCCCTGGTCAAGGAAGGCCTGCGCAACGTGGCCGCCGGCGCCAACCCGCTGGGTCTGAAGCGCGGCATCGAGAAGGCCGTCGCAAAGATCACCGAAGGTCTGCTTGCCACGGCCAAGGCGATCGAGACCAAGGACCAGATCGCGGCTACGGCCGGTATCTCCGCGGGCGACCAGACCATCGGTGACCTGATCGCCGAGGCCATGGACAAGGTCGGCAACGAGGGTGTCATCACCGTCGAGGAGTCCAACACCTTCGGCCTGCAGCTGGAGCTCACCGAGGGCATGCGCTTCGACAAGGGCTACATCTCGGGCTACTTCGTCACCGACGCCGAGCGTCAGGAAGCCGTCCTGGAGGACCCCTACATCCTGCTGGTCAGCTCGAAGATCTCGACCGTCAAGGACCTGCTGCCCTTGCTGGAGAAGGTCATCCAGTCCGGCAAGCCGTTGCTGATCATCGCCGAGGACGTCGAGGGCGAAGCCCTGTCGACCCTGGTGGTCAACAAGATCCGCGGCACCTT
>Mycolicibacter 3
ATCGCCAAGGAGATCGAGCTGGAGGACCCCTACGAGAAGATCGGCGCCGAGCTGGTCAAAGAGGTCGCCAAGAAGACCGACGACGTCGCGGGTGACGGCACCACCACCGCCACCGTGCTGGCCCAGGCCCTGGTCAAGGAAGGCCTGCGCAACGTGGCCGCCGGCGCCAACCCGCTGGGTCTGAAGCGCGGCATCGAGAAGGCCGTTGAGAAGGTCACCTCGACCCTGCTGGCTTCGGCCAAGGAGGTCGAGACCAAGGAGCAGATCGCGGCGACCGCCGGTATCTCCGCGGGCGACCAGACCATCGGTGACCTGATCGCCGAGGCCATGGACAAGGTCGGCAACGAGGGTGTCATCACCGTCGAGGAGTCCAACACCTTCGGTCTGCAGCTGGAGCTCACCGAGGGCATGCGCTTCGACAAGGGCTACATCTCGGGCTACTTCGTCACCGACGCCGAGCGTCAGGAAGCCGTCCTGGAGGACCCCTACATCCTGCTGGTCAGCTCCAAGATCTCGACCGTCAAGGACCTGCTGCCGCTGCTGGAGAAGGTCATCCAGTCCGGCAAGCCGCTGCTGATCATCGCCGAGGACGTCGAGGGCGAGGCCCTGTCGACCCTGGTGGTCAACAAGATCCGCGGCACCTT
>Mycolicibacter 4
ATCGCCAAGGAGATCGAGCTGGACGACCCGTACGAGAAGATCGGCGCCGAGCTGGTCAAAGAGGTCGCCAAGAAGACCGACGACGTCGCGGGTGACGGCACCACCACCGCCACCGTGCTGGCCCAGGCTCTGGTCAAGGAAGGCCTGCGCAACGTGGCCGCCGGCGCCAACCCGCTCGGCCTGAAGCGCGGCATCGAGAAGGCCGTGGAAAAGGTCACCTCGACTCTGCTGGCGTCGGCCAAAGAGGTCGAGACCAAGGAGCAGATCGCGGCCACGGCCGGTATCTCCGCGGGCGACCAGACCATCGGTGACCTGATCGCCGAGGCCATGGACAAGGTCGGCAACGAGGGTGTCATCACCGTCGAGGAGTCCAACACCTTCGGCCTGCAGCTGGAGCTCACCGAGGGTATGCGCTTCGACAAGGGCTACATCTCGGGCTACTTCGTCACCGACCCCGAGCGCCAGGAAGCCGTCCTGGAGGACCCCTACATCCTGCTGGTCAGCTCCAAGATCTCGACCGTCAAGGACCTGCTGCCCTTGCTGGAGAAGGTCATCCAGTCCGGCAAGCCGTTGCTGATCATCGCCGAGGACGTCGAGGGCGAGGCCCTGTCGACCCTGGTGGTCAACAAGATCCGCGGCACCTT
>Mycolicibacter 5
ATCGCCAAGGAGATCGAGCTGGAGGACCCCTACGAGAAGATCGGCGCCGAGCTGGTCAAGGAGGTCGCCAAGAAGACCGACGACGTCGCCGGTGACGGCACCACCACGGCCACCGTGCTGGCCCAGGCCCTGGTCAAGGAAGGCCTGCGCAACGTGGCCGCCGGCGCCAACCCGCTGGCCCTCAAGCGCGGCATCGAGAAGGCCGTCGAGAAGGTCTCCGAGACCCTGCTGAAGGACGCCAAGGAGGTCGAGACCAAGGAGCAGATCGCGGCCACCGCCGGGATCTCCGCGGGCGACCAGTCCATCGGTGACCTGATCGCCGAGGCGATGGACAAGGTGGGCAACGAGGGTGTCATCACCGTCGAGGAGTCCAACACCTTCGGCCTGCAGCTGGAGCTCACCGAGGGTATGCGCTTCGACAAGGGCTACATCTCGGGTTACTTCGTCACCGACGCCGACCGTCAGGAAGCGGTCCTGGAGGACCCCTACATCCTGCTGGTCAGCTCCAAGGTGTCGACGGTCAAGGACCTGCTTCCGCTGCTGGAGAAGGTCATCCAGGGCGGCAAGCCGCTGCTGATCATCGCCGAGGACGTCGAGGGCGAGGCGCTGAGCACCCTGGTCGTCAACAAGATCCGCGGCACCTT
>Mycolicibacter 6
ATCGCCAAGGAGATCGAGCTGGAGGACCCGTACGAGAAGATCGGCGCTGAGCTGGTCAAAGAGGTCGCCAAGAAGACCGACGACGTCGCGGGTGACGGCACCACCACCGCCACCGTGCTGGCCCAGGCCCTGGTCAAGGAAGGGCTGCGCAACGTAGCCGCCGGCGCCAACCCGCTGGGTCTGAAGCGCGGCATCGAGAAGGCCGTCGCAAAGATCACCGAAGGCCTGCTCGCCACGGCCAAGGCGATCGAGACCAAGGACCAGATCGCGGCCACGGCCGGTATCTCCGCTGGCGACCAGACCATCGGTGACCTGATCGCCGAGGCCATGGACAAGGTGGGCAACGAGGGTGTCATCACCGTCGAGGAGTCCAACACCTTCGGCCTGCAGCTCGAGCTCACCGAGGGCATGCGCTTCGACAAGGGCTACATCTCGGGCTACTTCGTCACTGACGCCGAGCGTCAGGAAGCCGTCCTGGAGGACCCCTACATCCTGCTGGTCAGCTCGAAGATCTCGACGGTCAAGGACCTGCTGCCCTTGCTGGAGAAGGTCATCCAGTCCGGCAAGCCGCTGCTGATCATCGCCGAGGACGTCGAGGGCGAGGCCCTGTCGACCCTGGTCGTGAACAAGATCCGCGGCACCTT
>Mycolicibacter 7
ATCGCCAAGGAGATCGAGCTGGAGGATCCCTACGAGAAGATCGGCGCTGAGCTGGTCAAAGAGGTCGCCAAGAAGACTGACGACGTCGCGGGTGACGGCACCACCACCGCCACCGTGCTCGCCCAGGCCCTGGTCAAGGAAGGCCTGCGCAACGTGGCCGCCGGCGCCAACCCGCTGGGTCTGAAGCGCGGCATCGAGAAGGCCGTTGAGAAGGTCACCTCGACCCTGCTGGCTTCGGCCAAGGAGGTCGAGACCAAGGAGCAGATCGCGGCCACCGCCGGTATCTCCGCGGGTGACCAGAGCATCGGTGACCTGATCGCCGAGGCCATGGACAAGGTCGGCAACGAAGGTGTCATCACCGTCGAGGAGTCCAACACCTTCGGCCTGCAGCTGGAGCTCACCGAGGGCATGCGCTTCGACAAGGGCTACATCTCGGGTTACTTCGTGACCGACGCCGAGCGTCAGGAAGCCGTCCTGGAGGACCCCTACATCCTGCTGGTCAGCTCGAAGATCTCGACCGTCAAGGACCTGCTGCCCTTGCTGGAGAAGGTCATCCAGTCCGGCAAGCCGTTGCTGATCATCGCCGAGGACGTCGAGGGCGAGGCCCTGTCGACCCTGGTCGTGAACAAGATCCGCGGCACCTT
>Mycolicibacter 8
ATCGCCAAGGAGATCGAGCTGGAGGACCCCTACGAGAAGATCGGCGCCGAGCTGGTCAAAGAGGTCGCCAAGAAGACCGACGATGTCGCCGGTGACGGCACCACCACGGCCACCGTGCTGGCACAGGCGCTGGTCAAGGAAGGCCTGCGCAACGTGGCCGCCGGCGCCAACCCGCTGGCCCTGAAGCGCGGCATCGAGAAGGCCGTCGAGAAGGTCTCCGAGACCCTGCTGAAGGACGCCAAGGAGGTCGAGACCAAGGAGCAGATCGCGGCTACCGCCGGGATCTCCGCGGGCGACCAGTCCATCGGTGACCTGATCGCCGAGGCGATGGACAAGGTCGGCAACGAGGGTGTCATCACCGTCGAGGAGTCCAACACCTTCGGCCTGCAGCTGGAGCTCACCGAGGGTATGCGCTTCGACAAGGGCTACATCTCGGGTTACTTCGTCACCGACGCCGACCGTCAGGAAGCGGTTCTCGAGGACCCCTACATCCTGCTGGTCAGCTCCAAGATCTCGACGGTCAAGGACCTGCTCCCACTGCTGGAGAAGGTCATTCAGGGCGGTAAGCCGCTGCTGATCATCGCCGAGGACGTCGAGGGCGAGGCCCTGTCCACCCTGGTGGTCAACAAGATCCGCGGCACCTT
>Mycolicibacterium
ATCGCCAAGGAGATCGAGCTGGAGGACCCGTACGAGAAGATCGGCGCTGAGCTGGTCAAGGAAGTCGCCAAGAAGACCGACGACGTCGCCGGCGACGGCACCACCACCGCCACCGTTCTGGCTCAGGCGCTGGTTCGTGAAGGCCTGCGCAACGTCGCGGCCGGCGCCAACCCGCTCGGCCTGAAGCGCGGCATCGAGAAGGCTGTCGAGAAGGTCACCGAGACGCTGCTGAAGTCGGCCAAGGAGGTCGAGACCAAGGAGCAGATCGCTGCCACCGCGGGCATCTCCGCCGGTGACCCGTCGATCGGCGAGCTGATCGCCGAGGCGATGGACAAGGTCGGCAACGAGGGCGTCATCACCGTCGAGGAGTCCAACACCTTCGGCCTGCAGCTGGAGCTCACCGAGGGTATGCGCTTCGACAAGGGCTACATCTCGGGTTACTTCGTCACCGACGCCGAGCGTCAGGAAGCGGTCCTCGAGGATCCGTACATCCTGCTCGTCGCGTCGAAGGTGTCGACGGTCAAGGACCTGCTTCCGCTGCTGGAGAAGGTCATTCAGTCGGGCAAGCCGCTGCTGATCATCGCCGAGGACGTCGAGGGCGAGGCGCTGTCGACCCTGGTCGTGAACAAGATCCGCGGCACCTT
>Mycolicibacterium 2
ATCGCCAAGGAGATCGAGCTGGAGGACCCGTACGAGAAGATCGGCGCTGAGCTGGTCAAGGAAGTTGCCAAGAAGACGGACGACGTCGCCGGCGACGGAACCACCACCGCCACCGTGCTGGCTCAGGCCCTGGTTCGCGAAGGCCTGCGCAACGTCGCTGCCGGCGCCAACCCGCTCGGCCTGAAGCGCGGCATCGAGAAGGCCGTCGAGGCCGTCACCGCGTCGCTGCTGGCGTCCGCCAAGGCGATCGAGACCAAGGAACAGATCGCTGCCACCGCCGGCATCTCGGCCGGTGACCAGTCCATCGGTGACCTCATTGCCGAGGCCATGGACAAGGTCGGCAACGAGGGTGTCATCACCGTCGAGGAGAGCAACACCTTCGGCCTGCAGCTGGAGCTCACCGAGGGCATGCGCTTCGACAAGGGCTACATCTCGGGCTACTTCGTCACCGACGCCGAGCGTCAGGAAGCCGTCCTGGAGGATCCCTACATCCTGCTGGTCAGCTCGAAGATCTCGACCGTCAAGGACCTGCTGCCGCTGCTGGAGAAGGTCATCCAGTCCGGCAAGCCGCTGCTGATCATCGCCGAGGACGTCGAGGGCGAGGCCCTGTCGACCCTGGTGGTCAACAAGATCCGCGGCACCTT
>Mycolicibacterium 3
ATCGCCAAGGAGATCGAGCTGGAGGACCCGTACGAGAAGATCGGCGCTGAGCTGGTCAAAGAGGTCGCCAAGAAGACCGACGACGTCGCGGGCGACGGCACCACCACCGCCACCGTTCTGGCCCAGGCCCTGGTTCGCGAAGGTCTGCGCAACGTCGCTGCCGGCGCCAACCCGCTCGGCCTGAAGCGCGGCATCGAGAAGGCCGTCGAGAAGGTCACCGAGACCCTCCTGAAGTCCGCCAAGGAGGTGGAGACCAAGGAGCAGATCGCTGCCACCGCCGGTATCTCCGCCGGAGACCAGTCCATCGGCGACCTGATCGCCGAGGCCATGGACAAGGTCGGCAACGAGGGTGTCATCACCGTCGAGGAGAGCAACACCTTCGGCCTCCAGCTGGAGCTCACCGAGGGCATGCGCTTCGACAAGGGCTACATCTCGGGTTACTTCGTGACCGACGCCGAGCGTCAGGAAGCCGTCCTCGAGGATCCCTACATCCTTCTGGTCAGCTCCAAGGTCTCGACCGTCAAGGACCTGCTGCCGCTGCTGGAGAAGGTCATCCAGTCCGGCAAGCCGCTGCTGATCATCGCCGAGGACGTCGAGGGCGAAGCCCTGTCGACCCTGGTGGTCAACAAGATCCGTGGCACCTT
>Mycolicibacterium 4
ATCGCCAAGGAGATCGAGCTGGAGGACCCGTACGAGAAGATCGGCGCTGAGCTGGTCAAAGAGGTCGCCAAGAAGACCGACGACGTCGCGGGCGACGGCACCACCACCGCCACCGTTCTGGCCCAGGCCCTGGTTCGCGAAGGCCTGCGCAACGTCGCTGCCGGCGCCAACCCGCTCGGCCTGAAGCGCGGCATCGAGAAGGCCGTCGAGAAGGTCACCGAGACGCTGCTGAAGAGCGCCAAGGAGGTGGAGACCAAGGAGCAGATCGCTGCCACCGCCGGTATCTCCGCCGGAGACCAGTCCATCGGTGACCTGATCGCCGAGGCCATGGACAAGGTCGGCAACGAGGGTGTCATCACCGTCGAGGAGAGCAACACCTTCGGGCTGCAGCTGGAGCTCACCGAGGGCATGCGCTTCGACAAGGGCTACATCTCGGGTTACTTCGTGACCGACGCCGAGCGTCAGGAAGCCGTCCTGGAGGATCCCTACATCCTGCTGGTCAGCTCCAAGGTCTCGACCGTCAAGGACCTGCTGCCGCTGCTGGAGAAGGTCATCCAGTCCGGCAAGCCGCTGCTGATCATCGCCGAGGACGTCGAGGGCGAAGCCCTGTCGACCCTGGTCGTCAACAAGATCCGTGGCACCTT
>Mycolicibacterium 5
ATCGCCAAGGAGATCGAGCTCGAGGACCCGTACGAGAAGATCGGCGCTGAGCTGGTCAAAGAGGTCGCCAAGAAGACCGACGACGTCGCGGGCGACGGCACCACCACCGCCACCGTCCTGGCCCAGGCCCTGGTTCGCGAAGGCCTGCGTAACGTCGCTGCCGGCGCCAACCCGCTCGGCCTGAAGCGCGGCATCGAGAAGGCTGTCGAGGCCGTCACCGCTCGCCTGCTGTCGACCGCCAAGGAGGTCGAGACCAAGGAGCAGATCGCTGCCACCGCCGGTATCTCGGCCGGTGACCAGTCGATCGGCGACCTGATCGCCGAGGCACTCGACAAGGTCGGCAACGAGGGTGTCATCACCGTCGAGGAGTCCAACACCTTCGGCCTGCAGCTGGAGCTCACCGAGGGTATGCGCTTCGACAAGGGCTACATCTCGGGTTACTTCGTGACCGACGCCGAGCGTCAGGAAGCCGTCCTGGAGGATCCCTACATCCTGCTGGTCAGCTCCAAGGTCTCGACCGTCAAGGATCTGCTGCCGCTGCTGGAGAAGGTCATCCAGTCCGGCAAGCCGCTGCTGATCATCGCCGAGGACGTCGAGGGCGAGGCCCTGTCGACCCTGGTGGTCAACAAGATCCGCGGCACCTT
>Mycolicibacterium 6
ATCGCCAAGGAGATCGAGCTCGAGGATCCGTACGAGAAGATCGGCGCCGAGCTGGTCAAGGAAGTCGCAAAGAAGACCGACGACGTCGCGGGTGACGGCACCACCACCGCCACCGTGCTGGCCCAGGCACTGGTCCGCGAGGGCCTGCGCAACGTGGCTGCCGGCGCCAACCCGCTCGGGCTCAAGCGCGGCATCGAGAAGGCCGTCGAGAAGGTCACCGAGACGCTGCTGAAGTCGGCCAAGGAGGTCGAGACCAAGGAGCAGATCGCTGCCACCGCCGCGATCTCCGCCGGCGACACCCAGATCGGCGAGCTCATCGCCGAGGCCATGGACAAGGTCGGCAACGAGGGTGTCATCACCGTCGAGGAGTCGAACACCTTCGGCCTGCAGCTCGAGCTCACCGAGGGCATGCGCTTCGACAAGGGCTACATCTCGGGGTACTTCGTGACCGACGCCGAGCGTCAGGAAGCGGTGCTCGAGGATCCCTACATCCTGCTGGTCAGCTCCAAGGTGTCGACCGTCAAGGATCTGCTGCCGCTGCTGGAGAAGGTCATCCAGGCCGGCAAGCCGCTGCTGATCATCGCCGAGGACGTCGAGGGCGAAGCCCTGTCGACCCTGGTGGTCAACAAGATCCGCGGCACCTT
>Mycolicibacterium 7
ATCGCCAAGGAGATCGAGCTGGAGGACCCGTACGAGAAGATCGGCGCTGAGCTGGTCAAGGAAGTCGCCAAGAAGACTGACGACGTCGCGGGTGACGGCACCACCACCGCCACCGTTCTGGCCCAGGCCCTGGTTCGTGAAGGTCTGCGCAACGTCGCTGCCGGCGCCAACCCGCTCGGCCTGAAGCGCGGCATCGAGAAGGCCGTCGAGAAGGTCACCGAGACGCTGCTCAAGAGCGCCAAGGAGGTGGAGACCAAGGAGCAGATCGCTGCCACCGCCGGTATCTCCGCCGGTGACCAGTCCATCGGTGACCTGATCGCCGAGGCCATGGACAAGGTCGGCAACGAGGGTGTCATCACCGTCGAGGAGAGCAACACCTTCGGCCTGCAGCTGGAGCTCACCGAGGGTATGCGCTTCGACAAGGGCTACATCTCGGGTTACTTCGTGACCGACGCCGAGCGTCAGGAAGCCGTCCTGGAGGATCCCTACATCCTGCTGGTCAGCTCCAAGGTCTCGACCGTCAAGGACCTGCTGCCGCTGCTGGAGAAGGTCATCCAGTCGGGCAAGCCGCTGCTGATCATCGCCGAGGACGTCGAGGGCGAAGCCCTGTCGACCCTGGTGGTCAACAAGATCCGTGGCACCTT
>Mycolicibacterium 8
ATCGCCAAGGAGATCGAGCTGGAGGACCCGTACGAGAAGATCGGCGCCGAGCTGGTCAAAGAGGTCGCCAAGAAGACCGATGACGTCGCGGGCGACGGCACCACCACCGCCACCGTGCTGGCCCAGGCCTTGGTTCGCGAAGGTCTGCGCAACGTCGCGGCCGGCGCCAACCCGCTCGGCCTGAAGCGCGGTATCGAGAAGGCTGTCGAGGCTGTCACCGCTCGCCTGCTCTCGACCGCCAAAGAGGTCGAGACCAAGGAGCAGATCGCTGCCACCGCGGGCATCTCCGCCGGTGACCAGTCGATCGGTGACCTGATCGCCGAGGCTCTGGACAAGGTCGGCAACGAGGGTGTCATCACCGTCGAGGAGTCCAACACCTTCGGTCTGCAGCTGGAGCTCACCGAGGGCATGCGCTTCGACAAGGGCTACATCTCGGGTTACTTCGTGACCGACGCGGAGCGTCAGGAAGCGGTCCTCGAGGATCCCTACATCCTGCTGGTCTCGGGCAAGGTGTCGACGGTCAAGGATCTGCTCCCGCTGCTGGAGAAGGTCATCCAGTCCGGCAAGCCGCTGCTGATCATCGCCGAGGACGTCGAGGGCGAGGCCCTGTCGACCCTGGTCGTGAACAAGATCCGTGGCACCTT
>Mycolicibacterium 9
ATCGCCAAGGAGATCGAGCTGGAGGACCCGTACGAGAAGATCGGCGCTGAGCTCGTCAAAGAGGTCGCCAAGAAGACCGACGACGTCGCGGGCGACGGCACCACCACCGCCACCGTTCTGGCACAGGCCCTGGTTCGTGAAGGTCTGCGCAACGTCGCTGCCGGCGCCAACCCGCTCGGCCTGAAGCGCGGCATCGAGAAGGCCGTCGAGAAGGTCACCGAGACGCTGCTGAAGAGCGCCAAGGAGGTGGAGACCAAGGAGCAGATCGCTGCCACCGCCGGTATCTCCGCCGGTGACCAGTCCATCGGTGACCTGATCGCCGAGGCCATGGACAAGGTCGGCAACGAGGGTGTCATCACCGTCGAGGAGAGCAACACCTTCGGCCTGCAGCTGGAGCTCACCGAGGGTATGCGCTTCGACAAGGGCTACATCTCGGGCTACTTCGTGACCGACGCCGAGCGTCAGGAAGCCGTCCTGGAGGATCCCTACATCCTGCTGGTCAGCTCCAAGGTCTCGACCGTCAAGGACCTGCTGCCGCTGCTGGAGAAGGTCATCCAGTCCGGCAAGCCGCTGCTGATCATCGCCGAGGACGTCGAGGGCGAAGCCCTGTCGACCCTGGTGGTCAACAAGATCCGTGGCACCTT
>Mycolicibacterium 10
ATCGCCAAGGAGATCGAGCTGGAGGACCCGTACGAGAAGATCGGCGCTGAGCTGGTCAAAGAGGTCGCCAAGAAGACCGACGACGTCGCCGGCGACGGCACCACCACCGCCACCGTTTTGGCCCAGGCTCTGGTTCGCGAAGGTCTGCGCAACGTCGCGGCCGGCGCCAACCCGCTCGGCCTGAAGCGCGGCATCGAGAAGGCCGTCGAGAAGGTCACCGAGACGCTGCTGAAGAGCGCCAAGGAGGTGGAGACCAAGGAGCAGATCGCTGCCACCGCCGGTATCTCCGCCGGTGACCAGTCCATCGGCGACCTGATCGCCGAGGCCATGGACAAGGTCGGCAACGAGGGTGTCATCACCGTCGAGGAGAGCAACACCTTCGGCCTGCAGCTGGAGCTCACCGAGGGTATGCGCTTCGACAAGGGCTACATCTCGGGTTACTTCGTGACCGACGCCGAGCGTCAGGAAGCCGTCCTCGAGGATCCCTACATCCTGCTGGTCAGCTCGAAGGTCTCGACCGTCAAGGACCTGCTGCCGCTGCTGGAGAAGGTCATCCAGTCCGGCAAGCCGCTGCTGATCATCGCCGAGGACGTCGAGGGCGAGGCCCTGTCGACCCTGGTGGTCAACAAGATCCGTGGCACCTT
>Mycolicibacterium 11
ATCGCCAAGGAGATCGAGCTGGAGGACCCGTACGAGAAGATCGGCGCTGAGCTGGTCAAAGAGGTCGCCAAGAAGACCGACGACGTCGCGGGCGACGGCACCACCACCGCCACCGTGCTGGCCCAGGCCCTGGTTCGCGAAGGCCTGCGCAACGTCGCTGCCGGCGCCAACCCGCTCGGCCTGAAGCGCGGCATCGAGAAGGCCGTCGAGGCTGTGACCGCGTCGCTGCTGGCTTCCGCCAAGGCCATCGAGACCAAGGAGCAGATCGCTGCCACCGCCGGTATCTCGGCCGGTGACCAGTCCATCGGTGACCTGATCGCCGAGGCCATGGACAAGGTCGGCAACGAGGGTGTCATCACCGTCGAGGAGAGCAACACCTTCGGCCTGCAGCTGGAGCTCACCGAGGGTATGCGCTTCGACAAGGGCTACATCTCGGGTTACTTCGTGACCGACGCCGAGCGCCAGGAAGCCGTCCTGGAGGATCCCTACATCCTGCTGGTCAGCTCGAAGATCTCGACCGTCAAGGACCTGCTGCCGCTGCTGGAGAAGGTCATCCAGTCCGGCAAGCCGCTGCTGATCATCGCCGAGGACGTCGAGGGCGAAGCCCTGTCGACCCTGGTCGTCAACAAGATCCGCGGCACCTT
>Mycolicibacterium 12
ATCGCCAAGGAGATCGAGCTGGAGGACCCGTACGAGAAGATCGGCGCTGAGCTGGTCAAAGAGGTCGCCAAGAAGACCGACGACGTCGCGGGCGATGGCACCACCACCGCCACCGTTCTGGCCCAGGCCCTGGTTCGCGAAGGCCTGCGCAACGTCGCTGCCGGCGCCAACCCGCTCGGCCTGAAGCGCGGCATCGAGAAGGCTGTCGAGAAGGTCACCGAGACCCTCCTGAAGTCCGCCAAGGAGGTGGAGACCAAGGAGCAGATCGCTGCCACCGCCGGTATCTCCGCCGGAGACCAGTCCATCGGCGACCTGATCGCCGAGGCCATGGACAAGGTCGGCAACGAGGGTGTCATCACCGTCGAGGAGAGCAACACCTTCGGGCTCCAGCTGGAGCTCACCGAGGGCATGCGCTTCGACAAGGGCTACATCTCGGGCTACTTCGTGACCGACGCCGAGCGTCAGGAAGCCGTCCTGGAGGATCCCTACATCCTGCTGGTCAGCTCGAAGATCTCGACCGTCAAGGACCTGCTGCCGCTGCTGGAGAAGGTCATCCAGTCCGGCAAGCCGCTGCTGATCATCGCCGAGGACGTCGAGGGCGAAGCCCTGTCGACCCTGGTGGTCAACAAGATCCGTGGCACCTT
>Mycolicibacterium 13
ATCGCCAAGGAGATCGAGCTGGAGGACCCGTACGAGAAGATCGGCGCTGAGCTGGTCAAAGAGGTCGCCAAGAAGACCGACGACGTCGCGGGCGACGGAACCACCACCGCCACCGTTCTGGCCCAGGCCCTGGTTCGCGAAGGTCTGCGCAACGTCGCTGCCGGCGCCAACCCGCTCGGCCTGAAGCGCGGCATCGAGAAGGCCGTCGAGAAGGTCACCGAGACGCTGCTGAAGAGCGCCAAGGAGGTGGAGACCAAGGAGCAGATCGCTGCCACCGCCGGTATCTCCGCCGGAGACCAGTCCATCGGCGACCTGATCGCCGAGGCCATGGACAAGGTCGGCAACGAGGGTGTCATCACCGTCGAGGAGAGCAACACCTTCGGTCTCCAGCTGGAGCTCACCGAGGGCATGCGCTTCGACAAGGGCTACATCTCGGGTTACTTCGTGACCGATGCCGAGCGCCAGGAAGCCGTCCTGGAGGATCCCTACATCCTGCTGGTCAGCTCCAAGGTGTCGACCGTCAAGGACCTGCTGCCCCTGCTGGAGAAGGTCATCCAGTCCGGCAAGCCGCTGCTGATCATCGCCGAGGACGTCGAGGGCGAAGCCCTGTCGACCCTGGTGGTCAACAAGATCCGTGGCACCTT
>Mycolicibacterium 14
ATCGCCAAGGAGATCGAGCTGGAGGACCCGTACGAGAAGATCGGCGCTGAGCTGGTCAAAGAGGTCGCCAAGAAGACCGACGACGTCGCGGGTGACGGCACCACCACCGCCACCGTTCTGGCCCAGGCCCTGGTTCGCGAAGGTCTGCGCAACGTCGCTGCCGGCGCCAACCCGCTCGGCCTGAAGCGCGGCATCGAGAAGGCTGTCGAGAAGGTCACCGAGACCCTCCTGAAGTCCGCCAAGGAGGTGGAGACCAAGGAGCAGATCGCTGCCACCGCCGGTATCTCCGCCGGAGACCAGTCCATCGGCGACCTGATCGCCGAGGCCATGGACAAGGTCGGCAACGAGGGTGTCATCACCGTCGAGGAGAGCAACACCTTCGGGCTGCAGCTGGAGCTCACCGAGGGCATGCGCTTCGACAAGGGCTACATCTCGGGCTACTTCGTGACCGACGCCGAGCGTCAGGAAGCCGTCCTGGAGGATCCCTACATCCTGCTGGTCAGCTCGAAGATCTCGACCGTCAAGGACCTGCTGCCGCTGCTGGAGAAGGTCATCCAGTCCGGCAAGCCGCTGCTGATCATCGCCGAGGACGTCGAGGGCGAAGCCCTGTCGACCCTGGTGGTCAACAAGATCCGTGGCACCTT
>Mycolicibacterium 15
ATCGCCAAGGAGATCGAGCTGGAGGACCCGTACGAGAAGATCGGCGCTGAGCTGGTCAAGGAAGTTGCCAAGAAGACGGACGACGTCGCTGGCGACGGCACCACCACCGCCACCGTTCTGGCTCAGGCCCTGGTTCGCGAAGGCCTGCGCAACGTCGCCGCCGGCGCCAACCCGCTCGGCCTGAAGCGCGGCATCGAGAAGGCCGTCGAGGCTGTCACCAAGGGCCTGCTGGCTTCCGCCAAGGAGGTCGAGACCAAGGAGCAGATCGCTGCCACCGCCGGTATCTCGGCCGGTGACCAGTCCATCGGTGACCTGATCGCCGAGGCCATGGACAAGGTCGGCAACGAGGGTGTCATCACCGTCGAGGAGAGCAACACCTTCGGCCTGCAGCTGGAGCTCACCGAGGGTATGCGCTTCGACAAGGGCTACATCTCGGGTTACTTCGTGACCGACGCCGAGCGTCAGGAAGCGGTCCTCGAGGACCCGTTCATCCTGCTGGTCAGCTCGAAGATCTCGACCGTCAAGGACCTGCTGCCGCTGCTGGAGAAGGTCATCCAGTCGGGCAAGCCGCTGCTGATCATCGCCGAGGACGTCGAGGGCGAAGCCCTGTCGACCCTGGTCGTCAACAAGATCCGTGGCACCTT
>Mycolicibacterium 16
ATCGCCAAGGAGATCGAGCTGGAGGACCCGTACGAGAAGATCGGCGCTGAGCTGGTCAAAGAGGTCGCCAAGAAGACCGACGACGTCGCGGGTGACGGCACCACCACCGCCACCGTTCTGGCCCAGGCCCTGGTTCGCGAAGGTCTGCGCAACGTCGCTGCCGGCGCCAACCCGCTCGGCCTGAAGCGCGGCATCGAGAAGGCCGTCGAGAAGGTCACCGAGACCCTTCTGAAGTCCGCCAAGGAGGTGGAGACCAAGGAGCAGATTGCTGCCACCGCCGGTATCTCCGCCGGAGACCAGTCCATCGGCGACCTGATCGCCGAGGCCATGGACAAGGTCGGCAACGAGGGTGTCATCACCGTCGAGGAGAGCAACACCTTCGGGCTCCAGCTGGAGCTCACCGAGGGCATGCGCTTCGACAAGGGCTACATCTCGGGTTACTTCGTGACCGACGCCGAGCGTCAGGAAGCCGTCTTGGAGGATCCCTACATCCTCCTGGTCAGCTCCAAGGTCTCGACCGTCAAGGACCTGCTGCCGCTGCTGGAGAAGGTCATCCAGTCCGGCAAGCCGCTGCTGATCATCGCCGAGGACGTCGAGGGCGAAGCCCTGTCGACCCTGGTGGTCAACAAGATCCGTGGCACCTT
>Mycolicibacterium 17
ATCGCCAAGGAGATCGAGCTGGAGGACCCGTACGAGAAGATCGGCGCTGAGCTGGTCAAGGAAGTCGCCAAGAAGACTGACGACGTCGCGGGTGACGGCACCACCACCGCCACCGTTCTGGCCCAGGCCCTGGTTCGTGAAGGTCTGCGTAACGTCGCTGCCGGCGCCAACCCGCTCGGCCTGAAGCGCGGCATCGAGAAGGCCGTCGAGAAGGTCACCGAGACGCTGCTCAAGAGCGCCAAGGAGGTGGAGACCAAGGAGCAGATCGCTGCCACCGCCGGTATCTCCGCCGGTGACCAGTCCATCGGTGACCTGATCGCCGAAGCCATGGACAAGGTCGGCAACGAGGGTGTCATCACCGTCGAGGAGAGCAACACCTTCGGCCTGCAGCTGGAGCTCACCGAGGGCATGCGCTTCGACAAGGGCTACATCTCGGGTTACTTCGTGACCGACGCCGAGCGCCAGGAAGCCGTCCTGGAGGATCCCTACATCCTGCTGGTCAGCTCCAAGGTCTCGACCGTCAAGGACCTGCTGCCGCTGCTGGAGAAGGTCATCCAGTCGGGCAAGCCGCTGCTGATCATCGCCGAGGACGTCGAGGGCGAAGCCCTGTCGACCCTGGTGGTCAACAAGATCCGTGGCACCTT
>Mycolicibacterium 18
ATCGCCAAGGAGATCGAGCTGGAGGACCCCTACGAGAAGATCGGCGCCGAGCTGGTCAAGGAAGTCGCCAAGAAGACCGACGACGTTGCCGGTGACGGCACGACGACGGCCACGGTTCTGGCCCAGGCGTTGGTCCGCGAGGGCCTGCGCAACGTCGCGGCCGGCGCCAACCCGCTGGGTCTGAAGCGCGGCATCGAGAAGGCCGTCGAGAAGGTCACCGAGACCCTGCTCAAGTCGGCCAAGGAGGTCGAGACCAAGGACCAGATCGCTGCCACCGCAGCCATTTCCGCGGGCGACCAGTCGATCGGTGACCTGATCGCCGAGGCGATGGACAAGGTCGGCAACGAGGGCGTCATCACCGTCGAGGAGTCCAATACCTTCGGCCTGCAGCTCGAGCTCACCGAGGGCATGCGGTTCGACAAGGGTTACATCTCGGGCTACTTCGTCACCGACGCCGAGCGTCAGGAAGCCGTCCTCGAGGACCCCTTCATCCTGTTGGTCAGCTCCAAGGTTTCGACCGTCAAGGATCTGCTGCCCCTGCTGGAGAAGGTCATCCAGGCCGGTAAGCCGCTGCTGATCATCGCCGAGGACGTCGAGGGCGAGGCGCTGTCCACCCTGGTCGTCAACAAGATCCGCGGCACCTT
>Mycolicibacterium 19
ATCGCCAAGGAGATCGAGCTGGAGGACCCGTACGAGAAGATCGGCGCTGAGCTGGTCAAAGAGGTCGCCAAGAAGACCGACGACGTCGCCGGCGACGGCACCACCACCGCCACCGTTTTGGCCCAGGCTCTGGTTCGCGAAGGTCTGCGCAACGTCGCGGCCGGCGCCAACCCGCTCGGCCTGAAGCGCGGCATCGAGAAGGCCGTCGAGAAGGTCACCGAGACGCTGCTGAAGAGCGCCAAGGAGGTGGAGACCAAGGAGCAGATCGCTGCCACCGCCGGTATCTCCGCCGGTGACCAGTCCATCGGCGACCTGATCGCCGAGGCCATGGACAAGGTCGGCAACGAGGGTGTCATCACCGTCGAGGAGAGCAACACCTTCGGCCTGCAGCTGGAGCTCACCGAGGGTATGCGCTTCGACAAGGGCTACATCTCGGGTTACTTCGTGACCGACGCCGAGCGTCAGGAAGCCGTCCTCGAGGATCCCTACATCCTGCTGGTCAGCTCGAAGGTCTCGACCGTCAAGGACCTGCTGCCGCTGCTGGAGAAGGTCATCCAGTCCGGCAAGCCGCTGCTGATCATCGCCGAGGACGTCGAGGGCGAGGCCCTGTCGACCCTGGTGGTCAACAAGATCCGTGGCACCTT
>Mycobacterium 49
ATCGCCAAGGAGATCGAGCTCGAGGATCCGTACGAGAAGATCGGCGCCGAGCTGGTCAAAGAGGTCGCCAAGAAGACCGACGATGTCGCGGGTGACGGCACCACCACCGCCACCGTCCTGGCCCAGGCGCTGGTGCGCGAGGGTCTGCGCAACGTTGCCGCCGGCGCCAACCCGATGGCTCTGAAGCGCGGTATCGAGAAGGCCGTCGAGAAGGTCACCGAGACCCTGCTGAAGTCGGCCAAGGAGGTCGAGACCAAGGAGCAGATCGCTTCGACCGCCGCGATCTCGGCCGGCGACACCCAGATCGGCGAGCTGATCGCCGAGGCCATGGACAAGGTCGGCAACGAGGGTGTCATCACCGTCGAGGAGAGCAACACCTTCGGCCTGCAGCTGGAGCTCACCGAGGGTATGCGCTTCGACAAGGGCTACATCTCGGGTTACTTCGTGACCGACGCCGAGCGTCAGGAAGCCGTCCTCGAGGATCCGTACATCCTGCTGGTGTCGGGCAAGGTCTCGACCGTCAAGGACCTGCTGCCGCTGCTGGAGAAGGTCATCCAGTCGGGCAAGCCGCTGCTGATCATCGCCGAGGACGTCGAGGGCGAGGCCCTGTCGACCCTGGTCGTGAACAAGATCCGCGGCACCTT
