# Supplementary material for: Phylogenetic distribution of malonate semialdehyde decarboxylase (MSAD) genes among strains within the genus Mycobacterium: evidence of MSAD gene loss in the evolution of pathogenic mycobacteria
Source: Front Microbiol. 2023 Oct 13;14:1275616. doi: 10.3389/fmicb.2023.1275616 (PMC10606566; doi:10.3389/fmicb.2023.1275616)
Supplement: Supplementary file 8 [file Data_Sheet_5.FASTA]

>WEHQ01000016.1:87693-88082
ATGCCGCTGTTGTATATCGACCTCATCGAGGGTCGGACGCCCTCGGAGGTCAGTGCCCTGCTGGACGCGATCCACGACACGGTCGTCGAGGCGTTCGGCGTTCCGCCGCGGGATCGCTACCAGGTGGTGCATACCCACCCGGCACACGAAATCGTTACGCTGGACACCGGTCTGGGCATCGATCGGTCGTCTCGCCAGGTGGTCTTGCACGTGGTGAGCCGACGGCGGCCGCGTGAGCTCAAGCAGAAGTTCTATGAGCTGCTGGCGTCGCGCCTCGCCGGCCGGTGCGGGCTCGACCCCGCCGACCTGATCGTCTCGATCACCGAAAACGACGACGAGGACTGGTCTTTCGGCCACGGGAGGGCTCAGTTCCTGACCGGCGAACTCACG
>WEHP01000005.1:100195-100584
ATGCCGCTGTTGTATATCGACCTCATCGAGGGTCGGACGCCCTCGGAGGTCAGTGCCCTGCTGGACGCGATCCACGACACGGTCGTCGAGGCGTTCGGCGTTCCGCCGCGGGATCGCTACCAGGTGGTGCATACCCACCCGGCACACGAAATCGTTACGCTGGACACCGGTCTGGGCATCGATCGGTCGTCTCGCCAGGTGGTCTTGCACGTGGTGAGCCGACGGCGGCCGCGTGAGCTCAAGCAGAAGTTCTATGAGCTGCTGGCGTCGCGCCTCGCCGGCCGGTGCGGGCTCGACCCCGCCGACCTGATCGTCTCGATCACCGAAAACGACGACGAGGACTGGTCTTTCGGCCACGGGAGGGCTCAGTTCCTGACCGGTGAACTCACG
>WEHO01000017.1:13401-13790
ATGCCGCTGTTGTATATCGACCTCATCGAGGGTCGGACGCCCTCGGAGGTCAGTGCCCTGCTGGACGCGATCCACGACACGGTCGTCGAGGCGTTCGGCGTTCCGCCGCGGGATCGCTACCAGGTGGTGCATACCCACCCGGCACACGAAATCGTTACGCTGGACACCGGTCTGGGCATCGATCGGTCGTCTCGCCAGGTGGTCTTGCACGTGGTGAGCCGACGGCGGCCGCGTGAGCTCAAGCAGAAGTTCTATGAGCTGCTGGCGTCGCGCCTCGCCGGCCGGTGCGGGCTCGACCCCGCCGACCTGATCGTCTCGATCACCGAAAACGACGACGAGGACTGGTCTTTCGGCCACGGGAGGGCTCAGTTCCTGACCGGCGAACTCACG
>WEHN01000025.1:2688-3076
ATGCCGCTGTTGTATATCGACCTCATCGAGGGTCGGACGCCCTCGGAGGTCAGTGCCCTGCTGGACGCGATCCACGACACGGTTGTCGATGCGTTCGGCG-TCCGCCGCGGGATCGCTACCAGGTGGTGCATACCCACCCGGCACACGAAATCGTTACGCTGGACACCGGTCTGGGCATCGATCGGTCGTCTCGCCAGGTGGTCTTGCACGTGGTGAGCCGACGGCGGCCGCGTGAGCTCAAGCAGAAGTTCTATGAGCTGCTGGCGTCGCGCCTCGCCGGCCGGTGCGGGCTCGACCCCGCCGACCTGATCGTCTCGATCACCGAAAACGACGACGAGGACTGGTCTTTCGGCCACGGGAGGGCTCAGTTCCTGACCGGTGAACTCACG
>WEHM01000019.1:13401-13790
ATGCCGCTGTTGTATATCGACCTCATCGAGGGTCGGACGCCCTCGGAGGTCAGTGCCCTGCTGGACGCGATCCACGACACGGTCGTCGAGGCGTTCGGCGTTCCGCCGCGGGATCGCTACCAGGTGGTGCATACCCACCCGGCACACGAAATCGTTACGCTGGACACCGGTCTGGGCATCGATCGGTCGTCTCGCCAGGTGGTCTTGCACGTGGTGAGCCGACGGCGGCCGCGTGAGCTCAAGCAGAAGTTCTATGAGCTGCTGGCGTCGCGCCTCGCCGGCCGGTGCGGGCTCGACCCCGCCGACCTGATCGTCTCGATCACCGAAAACGACGACGAGGACTGGTCTTTCGGCCACGGGAGGGCTCAGTTCCTGACCGGCGAACTCACG
>WEHL01000017.1:29073-29462
ATGCCGCTGTTGTATATCGACCTCATCGAGGGTCGGACGCCCTCGGAGGTCAGTGCCCTGCTGGACGCGATCCACGACACGGTCGTCGAGGCGTTCGGCGTTCCGCCGCGGGATCGCTACCAGGTGGTGCATACCCACCCGGCACACGAAATCGTTACGCTGGACACCGGTCTGGGCATCGATCGGTCGTCTCGCCAGGTGGTCTTGCACGTGGTGAGCCGACGGCGGCCGCGTGAGCTCAAGCAGAAGTTCTATGAGCTGCTGGCGTCGCGCCTCGCCGGCCGGTGCGGGCTCGACCCCGCCGACCTGATCGTCTCGATCACCGAAAACGACGACGAGGACTGGTCTTTCGGCCACGGGAGGGCTCAGTTCCTGACCGGCGAACTCACG
>WEHK01000029.1:2688-3076
ATGCCGCTGTTGTATATCGACCTCATCGAGGGTCGGACGCCCTCGGAGGTCAGTGCCCTGCTGGACGCGATCCACGACACGGTTGTCGATGCGTTCGGCG-TCCGCCGCGGGATCGCTACCAGGTGGTGCATACCCACCCGGCACACGAAATCGTTACGCTGGACACCGGTCTGGGCATCGATCGGTCGTCTCGCCAGGTGGTCTTGCACGTGGTGAGCCGACGGCGGCCGCGTGAGCTCAAGCAGAAGTTCTATGAGCTGCTGGCGTCGCGCCTCGCCGGCCGGTGCGGGCTCGACCCCGCCGACCTGATCGTCTCGATCACCGAAAACGACGACGAGGACTGGTCTTTCGGCCACGGGAGGGCTCAGTTCCTGACCGGTGAACTCACG
>WEHJ01000017.1:87642-88031
ATGCCGCTGTTGTATATCGACCTCATCGAGGGTCGGACGCCCTCGGAGGTCAGTGCCCTGCTGGACGCGATCCACGACACGGTCGTCGAGGCGTTCGGCGTTCCGCCGCGGGATCGCTACCAGGTGGTGCATACCCACCCGGCACACGAAATCGTTACGCTGGACACCGGTCTGGGCATCGATCGGTCGTCTCGCCAGGTGGTCTTGCACGTGGTGAGCCGACGGCGGCCGCGTGAGCTCAAGCAGAAGTTCTATGAGCTGCTGGCGTCGCGCCTCGCCGGCCGGTGCGGGCTCGACCCCGCCGACCTGATCGTCTCGATCACCGAAAACGACGACGAGGACTGGTCTTTCGGCCACGGGAGGGCTCAGTTCCTGACCGGCGAACTCACG
>WEHI01000017.1:13401-13790
ATGCCGCTGTTGTATATCGACCTCATCGAGGGTCGGACGCCCTCGGAGGTCAGTGCCCTGCTGGACGCGATCCACGACACGGTCGTCGAGGCGTTCGGCGTTCCGCCGCGGGATCGCTACCAGGTGGTGCATACCCACCCGGCACACGAAATCGTTACGCTGGACACCGGTCTGGGCATCGATCGGTCGTCTCGCCAGGTGGTCTTGCACGTGGTGAGCCGACGGCGGCCGCGTGAGCTCAAGCAGAAGTTCTATGAGCTGCTGGCGTCGCGCCTCGCCGGCCGGTGCGGGCTCGACCCCGCCGACCTGATCGTCTCGATCACCGAAAACGACGACGAGGACTGGTCTTTCGGCCACGGGAGGGCTCAGTTCCTGACCGGCGAACTCACG
>WEHH01000030.1:48628-49016
ATGCCGCTGTTGTATATCGACCTCATCGAGGGTCGGACGCCCTCGGAGGTCAGTGCCCTGCTGGACGCGATCCACGACACGGTTGTCGATGCGTTCGGCG-TCCGCCGCGGGATCGCTACCAGGTGGTGCATACCCACCCGGCACACGAAATCGTTACGCTGGACACCGGTCTGGGCATCGATCGGTCGTCTCGCCAGGTGGTCTTGCACGTGGTGAGCCGACGGCGGCCGCGTGAGCTCAAGCAGAAGTTCTATGAGCTGCTGGCGTCGCGCCTCGCCGGCCGGTGCGGGCTCGACCCCGCCGACCTGATCGTCTCGATCACCGAAAACGACGACGAGGACTGGTCTTTCGGCCACGGGAGGGCTCAGTTCCTGACCGGTGAACTCACG
>WEHG01000014.1:47552-47941
ATGCCGCTGTTGTATATCGACCTCATCGAGGGTCGGACGCCCTCGGAGGTCAGTGCCCTGCTGGACGCGATCCACGACACGGTCGTCGAGGCGTTCGGCGTTCCGCCGCGGGATCGCTACCAGGTGGTGCATACCCACCCGGCACACGAAATCGTTACGCTGGACACCGGTCTGGGCATCGATCGGTCGTCTCGCCAGGTGGTCTTGCACGTGGTGAGCCGACGGCGGCCGCGTGAGCTCAAGCAGAAGTTCTATGAGCTGCTGGCGTCGCGCCTCGCCGGCCGGTGCGGGCTCGACCCCGCCGACCTGATCGTCTCGATCACCGAAAACGACGACGAGGACTGGTCTTTCGGCCACGGGAGGGCTCAGTTCCTGACCGGTGAACTCACG
>WEHF01000016.1:13401-13790
ATGCCGCTGTTGTATATCGACCTCATCGAGGGTCGGACGCCCTCGGAGGTCAGTGCCCTGCTGGACGCGATCCACGACACGGTCGTCGAGGCGTTCGGCGTTCCGCCGCGGGATCGCTACCAGGTGGTGCATACCCACCCGGCACACGAAATCGTTACGCTGGACACCGGTCTGGGCATCGATCGGTCGTCTCGCCAGGTGGTCTTGCACGTGGTGAGCCGACGGCGGCCGCGTGAGCTCAAGCAGAAGTTCTATGAGCTGCTGGCGTCGCGCCTCGCCGGCCGGTGCGGGCTCGACCCCGCCGACCTGATCGTCTCGATCACCGAAAACGACGACGAGGACTGGTCTTTCGGCCACGGGAGGGCTCAGTTCCTGACCGGCGAACTCACG
>WEHE01000029.1:48678-49066
ATGCCGCTGTTGTATATCGACCTCATCGAGGGTCGGACGCCCTCGGAGGTCAGTGCCCTGCTGGACGCGATCCACGACACGGTTGTCGATGCGTTCGGCG-TCCGCCGCGGGATCGCTACCAGGTGGTGCATACCCACCCGGCACACGAAATCGTTACGCTGGACACCGGTCTGGGCATCGATCGGTCGTCTCGCCAGGTGGTCTTGCACGTGGTGAGCCGACGGCGGCCGCGTGAGCTCAAGCAGAAGTTCTATGAGCTGCTGGCGTCGCGCCTCGCCGGCCGGTGCGGGCTCGACCCCGCCGACCTGATCGTCTCGATCACCGAAAACGACGACGAGGACTGGTCTTTCGGCCACGGGAGGGCTCAGTTCCTGACCGGTGAACTCACG
>WEHD01000012.1:100533-100922
ATGCCGCTGTTGTATATCGACCTCATCGAGGGTCGGACGCCCTCGGAGGTCAGTGCCCTGCTGGACGCGATCCACGACACGGTCGTCGAGGCGTTCGGCGTTCCGCCGCGGGATCGCTACCAGGTGGTGCATACCCACCCGGCACACGAAATCGTTACGCTGGACACCGGTCTGGGCATCGATCGGTCGTCTCGCCAGGTGGTCTTGCACGTGGTGAGCCGACGGCGGCCGCGTGAGCTCAAGCAGAAGTTCTATGAGCTGCTGGCGTCGCGCCTCGCCGGCCGGTGCGGGCTCGACCCCGCCGACCTGATCGTCTCGATCACCGAAAACGACGACGAGGACTGGTCTTTCGGCCACGGGAGGGCTCAGTTCCTGACCGGTGAACTCACG
>WEHC01000013.1:47564-47953
ATGCCGCTGTTGTATATCGACCTCATCGAGGGTCGGACGCCCTCGGAGGTCAGTGCCCTGCTGGACGCGATCCACGACACGGTCGTCGAGGCGTTCGGCGTTCCGCCGCGGGATCGCTACCAGGTGGTGCATACCCACCCGGCACACGAAATCGTTACGCTGGACACCGGTCTGGGCATCGATCGGTCGTCTCGCCAGGTGGTCTTGCACGTGGTGAGCCGACGGCGGCCGCGTGAGCTCAAGCAGAAGTTCTATGAGCTGCTGGCGTCGCGCCTCGCCGGCCGGTGCGGGCTCGACCCCGCCGACCTGATCGTCTCGATCACCGAAAACGACGACGAGGACTGGTCTTTCGGCCACGGGAGGGCTCAGTTCCTGACCGGTGAACTCACG
>WEHB01000013.1:2688-3076
ATGCCGCTGTTGTATATCGACCTCATCGAGGGTCGGACGCCCTCGGAGGTCAGTGCCCTGCTGGACGCGATCCACGACACGGTTGTCGATGCGTTCGGCG-TCCGCCGCGGGATCGCTACCAGGTGGTGCATACCCACCCGGCACACGAAATCGTTACGCTGGACACCGGTCTGGGCATCGATCGGTCGTCTCGCCAGGTGGTCTTGCACGTGGTGAGCCGACGGCGGCCGCGTGAGCTCAAGCAGAAGTTCTATGAGCTGCTGGCGTCGCGCCTCGCCGGCCGGTGCGGGCTCGACCCCGCCGACCTGATCGTCTCGATCACCGAAAACGACGACGAGGACTGGTCTTTCGGCCACGGGAGGGCTCAGTTCCTGACCGGTGAACTCACG
>WEHA01000003.1:97301-97690
ATGCCGCTGTTGTATATCGACCTCATCGAGGGTCGGACGCCCTCGGAGGTCAGTGCCCTGCTGGACGCGATCCACGACACGGTCGTCGAGGCGTTCGGCGTTCCGCCGCGGGATCGCTACCAGGTGGTGCATACCCACCCGGCACACGAAATCGTTACGCTGGACACCGGTCTGGGCATCGATCGGTCGTCTCGCCAGGTGGTCTTGCACGTGGTGAGCCGACGGCGGCCGCGTGAGCTCAAGCAGAAGTTCTATGAGCTGCTGGCGTCGCGCCTCGCCGGCCGGTGCGGGCTCGACCCCGCCGACCTGATCGTCTCGATCACCGAAAACGACGACGAGGACTGGTCTTTCGGCCACGGGAGGGCTCAGTTCCTGACCGGTGAACTCACG
>WEGZ01000013.1:101092-101481
ATGCCGCTGTTGTATATCGACCTCATCGAGGGTCGGACGCCCTCGGAGGTCAGTGCCCTGCTGGACGCGATCCACGACACGGTCGTCGAGGCGTTCGGCGTTCCGCCGCGGGATCGCTACCAGGTGGTGCATACCCACCCGGCACACGAAATCGTTACGCTGGACACCGGTCTGGGCATCGATCGGTCGTCTCGCCAGGTGGTCTTGCACGTGGTGAGCCGACGGCGGCCGCGTGAGCTCAAGCAGAAGTTCTATGAGCTGCTGGCGTCGCGCCTCGCCGGCCGGTGCGGGCTCGACCCCGCCGACCTGATCGTCTCGATCACCGAAAACGACGACGAGGACTGGTCTTTCGGCCACGGGAGGGCTCAGTTCCTGACCGGTGAACTCACG
>WEGY01000002.1:2743-3131
ATGCCGCTGTTGTATATCGACCTCATCGAGGGTCGGACGCCCTCGGAGGTCAGTGCCCTGCTGGACGCGATCCACGACACGGTTGTCGATGCGTTCGGCG-TCCGCCGCGGGATCGCTACCAGGTGGTGCATACCCACCCGGCACACGAAATCGTTACGCTGGACACCGGTCTGGGCATCGATCGGTCGTCTCGCCAGGTGGTCTTGCACGTGGTGAGCCGACGGCGGCCGCGTGAGCTCAAGCAGAAGTTCTATGAGCTGCTGGCGTCGCGCCTCGCCGGCCGGTGCGGGCTCGACCCCGCCGACCTGATCGTCTCGATCACCGAAAACGACGACGAGGACTGGTCTTTCGGCCACGGGAGGGCTCAGTTCCTGACCGGTGAACTCACG
>WEGX01000019.1:50268-50656
ATGCCGCTGTTGTATATCGACCTCATCGAGGGTCGGACGCCCTCGGAGGTCAGTGCCCTGCTGGACGCGATCCACGACACGGTTGTCGATGCGTTCGGCG-TCCGCCGCGGGATCGCTACCAGGTGGTGCATACCCACCCGGCACACGAAATCGTTACGCTGGACACCGGTCTGGGCATCGATCGGTCGTCTCGCCAGGTGGTCTTGCACGTGGTGAGCCGACGGCGGCCGCGTGAGCTCAAGCAGAAGTTCTATGAGCTGCTGGCGTCGCGCCTCGCCGGCCGGTGCGGGCTCGACCCCGCCGACCTGATCGTCTCGATCACCGAAAACGACGACGAGGACTGGTCTTTCGGCCACGGGAGGGCTCAGTTCCTGACCGGTGAACTCACG
>WEGW01000011.1:50395-50784
ATGCCGCTGTTGTATATCGACCTCATCGAGGGTCGGACGCCCTCGGAGGTCAGTGCCCTGCTGGACGCGATCCACGACACGGTTGTCGATGCGTTCGGCGTTCCGCCGCGGGATCGCTACCAGGTGGTGCATACCCACCCGGCACACGAAATCGTTACGCTGGACACCGGTCTGGGCATCGATCGGTCGTCTCGCCAGGTGGTCTTGCACGTGGTGAGCCGACGGCGGCCGCGTAAGCTCAAGCAGAAGTTCTATGAGCTGCTGGCGTCGCGCCTCGCCGGCCGGTGCGGGCTCGACCCCGCCGACCTGATCGTCTCGATCACCGAAAACGACGACGAGGACTGGTCTTTCGGCCACGGGAGGGCTCAGTTCCTGACCGGTGAACTCACG
>WEGV01000015.1:32412-32801
ATGCCGCTGTTGTATATCGACCTCATCGAGGGTCGGACGCCCTCGGAGGTCAGTGCCCTGCTGGACGCGATCCACGACACGGTTGTCGATGCGTTCGGCGTTCCGCCGCGGGATCGCTACCAGGTGGTGCATACCCACCCGGCACACGAAATCGTTACGCTGGACACCGGTCTGGGCATCGATCGGTCGTCTCGCCAGGTGGTCTTGCACGTGGTGAGCCGACGGCGGCCGCGTAAGCTCAAGCAGAAGTTCTATGAGCTGCTGGCGTCGCGCCTCGCCGGCCGGTGCGGGCTCGACCCCGCCGACCTGATCGTCTCGATCACCGAAAACGACGACGAGGACTGGTCTTTCGGCCACGGGAGGGCTCAGTTCCTGACCGGTGAACTCACG
>WEGS01000014.1:63344-63733
ATGCCGCTGTTGTATATCGACCTCATCGAGGGTCGGACGCCCTCGGAGGTCAGTGCCCTGCTGGACGCGATCCACGACACGGTTGTCGATGCGTTCGGCGTTCCGCCGCGGGATCGCTACCAGGTGGTGCATACCCACCCGGCACACGAAATCGTTACGCTGGACACCGGTCTGGGCATCGATCGGTCGTCTCGCCAGGTGGTCTTGCACGTGGTGAGCCGACGGCGGCCGCGTAAGCTCAAGCAGAAGTTCTATGAGCTGCTGGCGTCGCGCCTCGCCGGCCGGTGCGGGCTCGACCCCGCCGACCTGATCGTCTCGATCACCGAAAACGACGACGAGGACTGGTCTTTCGGCCACGGGAGGGCTCAGTTCCTGACCGGTGAACTCACG
>WEGR01000018.1:8806-9195
ATGCCGCTGTTGTATATCGACCTCATCGAGGGTCGGACGCCCTCGGAGGTCAGTGCCCTGCTGGACGCGATCCACGACACGGTTGTCGATGCGTTCGGCGTTCCGCCGCGGGATCGCTACCAGGTGGTGCATACCCACCCGGCACACGAAATCGTTACGCTGGACACCGGTCTGGGCATCGATCGGTCGTCTCGCCAGGTGGTCTTGCACGTGGTGAGCCGACGGCGGCCGCGTAAGCTCAAGCAGAAGTTCTATGAGCTGCTGGCGTCGCGCCTCGCCGGCCGGTGCGGGCTCGACCCCGCCGACCTGATCGTCTCGATCACCGAAAACGACGACGAGGACTGGTCTTTCGGCCACGGGAGGGCTCAGTTCCTGACCGGTGAACTCACG
>WEGQ01000069.1:13621-14010
ATGCCGCTGTTGTATATCGACCTCATCGAGGGTCGGACGCCCTCGGAGGTCAGTGCCCTGCTGGACGCGATCCACGACACGGTCGTCGAGGCGTTCGGCGTTCCGCCGCGGGATCGCTACCAGGTGGTGCATACCCACCCGGCACACGAAATCGTTACGCTGGACACCGGTCTGGGCATCGATCGGTCGTCTCGCCAGGTGGTCTTGCACGTGGTGAGCCGACGGCGGCCGCGTGAGCTCAAGCAGAAGTTCTATGAGCTGCTGGCGTCGCGCCTCGCCGGCCGGTGCGGGCTCGACCCCGCCGACCTGATCGTCTCGATCACCGAAAACGACGACGAGGACTGGTCTTTCGGCCACGGGAGGGCTCAGTTCCTGACCGGCGAACTCACG
>WEGP01000027.1:48628-49016
ATGCCGCTGTTGTATATCGACCTCATCGAGGGTCGGACGCCCTCGGAGGTCAGTGCCCTGCTGGACGCGATCCACGACACGGTTGTCGATGCGTTCGGCG-TCCGCCGCGGGATCGCTACCAGGTGGTGCATACCCACCCGGCACACGAAATCGTTACGCTGGACACCGGTCTGGGCATCGATCGGTCGTCTCGCCAGGTGGTCTTGCACGTGGTGAGCCGACGGCGGCCGCGTGAGCTCAAGCAGAAGTTCTATGAGCTGCTGGCGTCGCGCCTCGCCGGCCGGTGCGGGCTCGACCCCGCCGACCTGATCGTCTCGATCACCGAAAACGACGACGAGGACTGGTCTTTCGGCCACGGGAGGGCTCAGTTCCTGACCGGTGAACTCACG
>WEGO01000032.1:48628-49016
ATGCCGCTGTTGTATATCGACCTCATCGAGGGTCGGACGCCCTCGGAGGTCAGTGCCCTGCTGGACGCGATCCACGACACGGTTGTCGATGCGTTCGGCG-TCCGCCGCGGGATCGCTACCAGGTGGTGCATACCCACCCGGCACACGAAATCGTTACGCTGGACACCGGTCTGGGCATCGATCGGTCGTCTCGCCAGGTGGTCTTGCACGTGGTGAGCCGACGGCGGCCGCGTGAGCTCAAGCAGAAGTTCTATGAGCTGCTGGCGTCGCGCCTCGCCGGCCGGTGCGGGCTCGACCCCGCCGACCTGATCGTCTCGATCACCGAAAACGACGACGAGGACTGGTCTTTCGGCCACGGGAGGGCTCAGTTCCTGACCGGTGAACTCACG
>VRUQ01000015.1:101092-101481
ATGCCGCTGTTGTATATCGACCTCATCGAGGGTCGGACGCCCTCGGAGGTCAGTGCCCTGCTGGACGCGATCCACGACACGGTCGTCGAGGCGTTCGGCGTTCCGCCGCGGGATCGCTACCAGGTGGTGCATACCCACCCGGCACACGAAATCGTTACGCTGGACACCGGTCTGGGCATCGATCGGTCGTCTCGCCAGGTGGTCTTGCACGTGGTGAGCCGACGGCGGCCGCGTGAGCTCAAGCAGAAGTTCTATGAGCTGCTGGCGTCGCGCCTCGCCGGCCGGTGCGGGCTCGACCCCGCCGACCTGATCGTCTCGATCACCGAAAACGACGACGAGGACTGGTCTTTCGGCCACGGGAGGGCTCAGTTCCTGACCGGTGAACTCACG
>PTLR01000762.1:43101-43490
ATGCCGCTGTTGTATATCGACCTCATCGAGGGTCGGACGCCCTCGGAGGTCAGTGCCCTGCTGGACGCGATCCACGACACGGTCGTCGAGGCGTTCGGCGTTCCGCCGCGGGATCGCTACCAGGTGGTGCATACCCACCCGGCACACGAAATCGTTACGCTGGACACCGGTCTGGGCATCGATCGGTCGTCTCGCCAGGTGGTCTTGCACGTGGTGAGCCGACGGCGGCCGCGTGAGCTCAAGCAGAAGTTCTATGAGCTGCTGGCGTCGCGCCTCGCCGGCCGGTGCGGGCTCGACCCCGCCGACCTGATCGTCTCGATCACCGAAAACGACGACGAGGACTGGTCTTTCGGCCACGGGAGGGCTCAGTTCCTGACCGGCGAACTCACG
>PSNN01000178.1:96-485
ATGCCGCTGTTGTATATCGACCTCATCGAGGGTCGGACGCCCTCGGAGGTCAGTGCCCTGCTGGACGCGATCCACGACACGGTCGTCGAGGCGTTCGGCGTTCCGCCGCGGGATCGCTACCAGGTGGTGCATACCCACCCGGCACACGAAATCGTTACGCTGGACACCGGTCTGGGCATCGATCGGTCGTCTCGCCAGGTGGTCTTGCACGTGGTGAGCCGACGGCGGCCGCGTGAGCTCAAGCAGAAGTTCTATGAGCTGCTGGCGTCGCGCCTCGCCGGCCGGTGCGGGCTCGACCCCGCCGACCTGATCGTCTCGATCACCGAAAACGACGACGAGGACTGGTCTTTCGGCCACGGGAGGGCTCAGTTCCTGACCGGCGAACTCACG
>PSNL01000005.1:12924-13313
ATGCCGCTGTTGTATATCGACCTCATCGAGGGTCGGACGCCCTCGGAGGTCAGTGCCCTGCTGGACGCGATCCACGACACGGTCGTCGAGGCGTTCGGCGTTCCGCCGCGGGATCGCTACCAGGTGGTGCATACCCACCCGGCACACGAAATCGTTACGCTGGACACCGGTCTGGGCATCGATCGGTCGTCTCGCCAGGTGGTCTTGCACGTGGTGAGCCGACGGCGGCCGCGTGAGCTCAAGCAGAAGTTCTATGAGCTGCTGGCGTCGCGCCTCGCCGGCCGGTGCGGGCTCGACCCCGCCGACCTGATCGTCTCGATCACCGAAAACGACGACGAGGACTGGTCTTTCGGCCACGGGAGGGCTCAGTTCCTGACCGGTGAACTCACG
>PSNK01000137.1:6224-6613
ATGCCGCTGTTGTATATCGACCTCATCGAGGGTCGGACGCCCTCGGAGGTCAGTGCCCTGCTGGACGCGATCCACGACACGGTCGTCGAGGCGTTCGGCGTTCCGCCGCGGGATCGCTACCAGGTGGTGCATACCCACCCGGCACACGAAATCGTTACGCTGGACACCGGTCTGGGCATCGATCGGTCGTCTCGCCAGGTGGTCTTGCACGTGGTGAGCCGACGGCGGCCGCGTGAGCTCAAGCAGAAGTTCTATGAGCTGCTGGCGTCGCGCCTCGCCGGCCGGTGCGGGCTCGACCCCGCCGACCTGATCGTCTCGATCACCGAAAACGACGACGAGGACTGGTCTTTCGGCCACGGGAGGGCTCAGTTCCTGACCGGCGAACTCACG
>PEHE01000044.1:82-471
ATGCCGCTGTTGTATATCGACCTCATCGAGGGTCGGACGCCCTCGGAGGTCAGTGCCCTGCTGGACGCGATCCACGACACGGTCGTCGAGGCGTTCGGCGTTCCGCCGCGGGATCGCTACCAGGTGGTGCATACCCACCCGGCACACGAAATCGTTACGCTGGACACCGGTCTGGGCATCGATCGGTCGTCTCGCCAGGTGGTCTTGCACGTGGTGAGCCGACGGCGGCCGCGTGAGCTCAAGCAGAAGTTCTATGAGCTGCTGGCGTCGCGCCTCGCCGGCCGGTGCGGGCTCGACCCCGCCGACCTGATCGTCTCGATCACCGAAAACGACGACGAGGACTGGTCTTTCGGCCACGGGAGGGCTCAGTTCCTGACCGGTGAACTCACG
>PECN01000199.1:132-521
ATGCCGCTGTTGTATATCGACCTCATCGAGGGTCGGACGCCCTCGGAGGTCAGTGCCCTGCTGGACGCGATCCACGACACGGTCGTCGAGGCGTTCGGCGTTCCGCCGCGGGATCGCTACCAGGTGGTGCATACCCACCCGGCACACGAAATCGTTACGCTGGACACCGGTCTGGGCATCGATCGGTCGTCTCGCCAGGTGGTCTTGCACGTGGTGAGCCGACGGCGGCCGCGTGAGCTCAAGCAGAAGTTCTATGAGCTGCTGGCGTCGCGCCTCGCCGGCCGGTGCGGGCTCGACCCCGCCGACCTGATCGTCTCGATCACCGAAAACGACGACGAGGACTGGTCTTTCGGCCACGGGAGGGCTCAGTTCCTGACCGGCGAACTCACG
>NSFM01000008.1:94688-95077
ATGCCGCTGTTGTATATCGACCTCATCGAGGGTCGGACGCCCTCGGAGGTCAGTGCCCTGCTGGACGCGATCCACGACACGGTCGTCGAGGCGTTCGGCGTTCCGCCGCGGGATCGCTACCAGGTGGTGCATACCCACCCGGCACACGAAATCGTTACGCTGGACACCGGTCTGGGCATCGATCGGTCGTCTCGCCAGGTGGTCTTGCACGTGGTGAGCCGACGGCGGCCGCGTGAGCTCAAGCAGAAGTTCTATGAGCTGCTGGCGTCGCGCCTCGCCGGCCGGTGCGGGCTCGACCCCGCCGACCTGATCGTCTCGATCACCGAAAACGACGACGAGGACTGGTCTTTCGGCCACGGGAGGGCTCAGTTCCTGACCGGTGAACTCACG
>NSFJ01000025.1:84940-85329
ATGCCGCTGTTGTATATCGACCTCATCGAGGGTCGGACGCCCTCGGAGGTCAGTGCCCTGCTGGACGCGATCCACGACACGGTCGTCGAGGCGTTCGGCGTTCCGCCGCGGGATCGCTACCAGGTGGTGCATACCCACCCGGCACACGAAATCGTTACGCTGGACACCGGTCTGGGCATCGATCGGTCGTCTCGCCAGGTGGTCTTGCACGTGGTGAGCCGACGGCGGCCGCGTGAGCTCAAGCAGAAGTTCTATGAGCTGCTGGCGTCGCGCCTCGCCGGCCGGTGCGGGCTCGACCCCGCCGACCTGATCGTCTCGATCACCGAAAACGACGACGAGGACTGGTCTTTCGGCCACGGGAGGGCTCAGTTCCTGACCGGTGAACTCACG
>NSFI01000013.1:94432-94821
ATGCCGCTGTTGTATATCGACCTCATCGAGGGTCGGACGCCCTCGGAGGTCAGTGCCCTGCTGGACGCGATCCACGACACGGTCGTCGAGGCGTTCGGCGTTCCGCCGCGGGATCGCTACCAGGTGGTGCATACCCACCCGGCACACGAAATCGTTACGCTGGACACCGGTCTGGGCATCGATCGGTCGTCTCGCCAGGTGGTCTTGCACGTGGTGAGCCGACGGCGGCCGCGTGAGCTCAAGCAGAAGTTCTATGAGCTGCTGGCGTCGCGCCTCGCCGGCCGGTGCGGGCTCGACCCCGCCGACCTGATCGTCTCGATCACCGAAAACGACGACGAGGACTGGTCTTTCGGCCACGGGAGGGCTCAGTTCCTGACCGGTGAACTCACG
>NSFH01000031.1:11383-11771
ATGCCGCTGTTGTATATCGACCTCATCGAGGGTCGGACGCCCTCGGAGGTCAGTGCCCTGCTGGACGCGATCCACGACACGGTTGTCGATGCGTTCGGCG-TCCGCCGCGGGATCGCTACCAGGTGGTGCATACCCACCCGGCACACGAAATCGTTACGCTGGACACCGGTCTGGGCATCGATCGGTCGTCTCGCCAGGTGGTCTTGCACGTGGTGAGCCGACGGCGGCCGCGTGAGCTCAAGCAGAAGTTCTATGAGCTGCTGGCGTCGCGCCTCGCCGGCCGGTGCGGGCTCGACCCCGCCGACCTGATCGTCTCGATCACCGAAAACGACGACGAGGACTGGTCTTTCGGCCACGGGAGGGCTCAGTTCCTGACCGGTGAACTCACG
>NSFG01000021.1:96290-96679
ATGCCGCTGTTGTATATCGACCTCATCGAGGGTCGGACGCCCTCGGAGGTCAGTGCCCTGCTGGACGCGATCCACGACACGGTCGTCGAGGCGTTCGGCGTTCCGCCGCGGGATCGCTACCAGGTGGTGCATACCCACCCGGCACACGAAATCGTTACGCTGGACACCGGTCTGGGCATCGATCGGTCGTCTCGCCAGGTGGTCTTGCACGTGGTGAGCCGACGGCGGCCGCGTGAGCTCAAGCAGAAGTTCTATGAGCTGCTGGCGTCGCGCCTCGCCGGCCGGTGCGGGCTCGACCCCGCCGACCTGATCGTCTCGATCACCGAAAACGACGACGAGGACTGGTCTTTCGGCCACGGGAGGGCTCAGTTCCTGACCGGTGAACTCACG
>NSFD01000028.1:66567-66956
ATGCCGCTGTTGTATATCGACCTCATCGAGGGTCGGACGCCCTCGGAGGTCAGTGCCCTGCTGGACGCGATCCACGACACGGTCGTCGAGGCGTTCGGCGTTCCGCCGCGGGATCGCTACCAGGTGGTGCATACCCACCCGGCACACGAAATCGTTACGCTGGACACCGGTCTGGGCATCGATCGGTCGTCTCGCCAGGTGGTCTTGCACGTGGTGAGCCGACGGCGGCCGCGTGAGCTCAAGCAGAAGTTCTATGAGCTGCTGGCGTCGCGCCTCGCCGGCCGGTGCGGGCTCGACCCCGCCGACCTGATCGTCTCGATCACCGAAAACGACGACGAGGACTGGTCTTTCGGCCACGGGAGGGCTCAGTTCCTGACCGGTGAACTCACG
>NSFB01000013.1:94432-94821
ATGCCGCTGTTGTATATCGACCTCATCGAGGGTCGGACGCCCTCGGAGGTCAGTGCCCTGCTGGACGCGATCCACGACACGGTCGTCGAGGCGTTCGGCGTTCCGCCGCGGGATCGCTACCAGGTGGTGCATACCCACCCGGCACACGAAATCGTTACGCTGGACACCGGTCTGGGCATCGATCGGTCGTCTCGCCAGGTGGTCTTGCACGTGGTGAGCCGACGGCGGCCGCGTGAGCTCAAGCAGAAGTTCTATGAGCTGCTGGCGTCGCGCCTCGCCGGCCGGTGCGGGCTCGACCCCGCCGACCTGATCGTCTCGATCACCGAAAACGACGACGAGGACTGGTCTTTCGGCCACGGGAGGGCTCAGTTCCTGACCGGTGAACTCACG
>NSEZ01000027.1:115971-116360
ATGCCGCTGTTGTATATCGACCTCATCGAGGGTCGGACGCCCTCGGAGGTCAGTGCCCTGCTGGACGCGATCCACGACACGGTCGTCGAGGCGTTCGGCGTTCCGCCGCGGGATCGCTACCAGGTGGTGCATACCCACCCGGCACACGAAATCGTTACGCTGGACACCGGTCTGGGCATCGATCGGTCGTCTCGCCAGGTGGTCTTGCACGTGGTGAGCCGACGGCGGCCGCGTGAGCTCAAGCAGAAGTTCTATGAGCTGCTGGCGTCGCGCCTCGCCGGCCGGTGCGGGCTCGACCCCGCCGACCTGATCGTCTCGATCACCGAAAACGACGACGAGGACTGGTCTTTCGGCCACGGGAGGGCTCAGTTCCTGACCGGTGAACTCACG
>NSEY01000026.1:28030-28419
ATGCCGCTGTTGTATATCGACCTCATCGAGGGTCGGACGCCCTCGGAGGTCAGTGCCCTGCTGGACGCGATCCACGACACGGTCGTCGAGGCGTTCGGCGTTCCGCCGCGGGATCGCTACCAGGTGGTGCATACCCACCCGGCACACGAAATCGTTACGCTGGACACCGGTCTGGGCATCGATCGGTCGTCTCGCCAGGTGGTCTTGCACGTGGTGAGCCGACGGCGGCCGCGTGAGCTCAAGCAGAAGTTCTATGAGCTGCTGGCGTCGCGCCTCGCCGGCCGGTGCGGGCTCGACCCCGCCGACCTGATCGTCTCGATCACCGAAAACGACGACGAGGACTGGTCTTTCGGCCACGGGAGGGCTCAGTTCCTGACCGGTGAACTCACG
>NC_008595.1:2818899-2819288
ATGCCGCTGTTGTATATCGACCTCATCGAGGGTCGGACGCCCTCGGAGGTCAGTGCCCTGCTGGACGCGATCCACGACACGGTCGTCGAGGCGTTCGGCGTTCCGCCGCGGGATCGCTACCAGGTGGTGCATACCCACCCGGCACACGAAATCGTTACGCTGGACACCGGTCTGGGCATCGATCGGTCGTCTCGCCAGGTGGTCTTGCACGTGGTGAGCCGACGGCGGCCGCGTGAGCTCAAGCAGAAGTTCTATGAGCTGCTGGCGTCGCGCCTCGCCGGCCGGTGCGGGCTCGACCCCGCCGACCTGATCGTCTCGATCACCGAAAACGACGACGAGGACTGGTCTTTCGGCCACGGGAGGGCTCAGTTCCTGACCGGCGAACTCACG
>MKCX01000022.1:94589-94978
ATGCCGCTGTTGTATATCGACCTCATCGAGGGTCGGACGCCCTCGGAGGTCAGTGCCCTGCTGGACGCGATCCACGACACGGTCGTCGAGGCGTTCGGCGTTCCGCCGCGGGATCGCTACCAGGTGGTGCATACCCACCCGGCACACGAAATCGTTACGCTGGACACCGGTCTGGGCATCGATCGGTCGTCTCGCCAGGTGGTCTTGCACGTGGTGAGCCGACGGCGGCCGCGTGAGCTCAAGCAGAAGTTCTATGAGCTGCTGGCGTCGCGCCTCGCCGGCCGGTGCGGGCTCGACCCCGCCGACCTGATCGTCTCGATCACCGAAAACGACGACGAGGACTGGTCTTTCGGCCACGGGAGGGCTCAGTTCCTGACCGGTGAACTCACG
>MKCV01000116.1:50096-50485
ATGCCGCTGTTGTATATCGACCTCATCGAGGGTCGGACGCCCTCGGAGGTCAGTGCCCTGCTGGACGCGATCCACGACACGGTCGTCGAGGCGTTCGGCGTTCCGCCGCGGGATCGCTACCAGGTGGTGCATACCCACCCGGCACACGAAATCGTTACGCTGGACACCGGTCTGGGCATCGATCGGTCGTCTCGCCAGGTGGTCTTGCACGTGGTGAGCCGACGGCGGCCGCGTGAGCTCAAGCAGAAGTTCTATGAGCTGCTGGCGTCGCGCCTCGCCGGCCGGTGCGGGCTCGACCCCGCCGACCTGATCGTCTCGATCACCGAAAACGACGACGAGGACTGGTCTTTCGGCCACGGGAGGGCTCAGTTCCTGACCGGTGAACTCACG
>MBFQ01000074.1:8930-9319
ATGCCGCTGTTGTATATCGACCTCATCGAGGGTCGGACGCCCTCGGAGGTCAGTGCCCTGCTGGACGCGATCCACGACACGGTCGTCGAGGCGTTCGGCGTTCCGCCGCGGGATCGCTACCAGGTGGTGCATACCCACCCGGCACACGAAATCGTTACGCTGGACACCGGTCTGGGCATCGATCGGTCGTCTCGCCAGGTGGTCTTGCACGTGGTGAGCCGACGGCGGCCGCGTGAGCTCAAGCAGAAGTTCTATGAGCTGCTGGCGTCGCGCCTCGCCGGCCGGTGCGGGCTCGACCCCGCCGACCTGATCGTCTCGATCACCGAAAACGACGACGAGGACTGGTCTTTCGGCCACGGGAGGGCTCAGTTCCTGACCGGTGAACTCACG
>MBFP01000169.1:8872-9261
ATGCCGCTGTTGTATATCGACCTCATCGAGGGTCGGACGCCCTCGGAGGTCAGTGCCCTGCTGGACGCGATCCACGACACGGTCGTCGAGGCGTTCGGCGTTCCGCCGCGGGATCGCTACCAGGTGGTGCATACCCACCCGGCACACGAAATCGTTACGCTGGACACCGGTCTGGGCATCGATCGGTCGTCTCGCCAGGTGGTCTTGCACGTGGTGAGCCGACGGCGGCCGCGTGAGCTCAAGCAGAAGTTCTATGAGCTGCTGGCGTCGCGCCTCGCCGGCCGGTGCGGGCTCGACCCCGCCGACCTGATCGTCTCGATCACCGAAAACGACGACGAGGACTGGTCTTTCGGCCACGGGAGGGCTCAGTTCCTGACCGGTGAACTCACG
>LNBT01000005.1:39414-39803
ATGCCGCTGTTGTATATCGACCTCATCGAGGGTCGGACGCCCTCGGAGGTCAGTGCCCTGCTGGACGCGATCCACGACACGGTCGTCGAGGCGTTCGGCGTTCCGCCGCGGGATCGCTACCAGGTGGTGCATACCCACCCGGCACACGAAATCGTTACGCTGGACACCGGTCTGGGCATCGATCGGTCGTCTCGCCAGGTGGTCTTGCACGTGGTGAGCCGACGGCGGCCGCGTGAGCTCAAGCAGAAGTTCTATGAGCTGCTGGCGTCGCGCCTCGCCGGCCGGTGCGGGCTCGACCCCGCCGACCTGATCGTCTCGATCACCGAAAACGACGACGAGGACTGGTCTTTCGGCCACGGGAGGGCTCAGTTCCTGACCGGCGAACTCACG
>LNBR01000015.1:173-562
ATGCCGCTGTTGTATATCGACCTCATCGAGGGTCGGACGCCCTCGGAGGTCAGTGCCCTGCTGGACGCGATCCACGACACGGTCGTCGAGGCGTTCGGCGTTCCGCCGCGGGATCGCTACCAGGTGGTGCATACCCACCCGGCACACGAAATCGTTACGCTGGACACCGGTCTGGGCATCGATCGGTCGTCTCGCCAGGTGGTCTTGCACGTGGTGAGCCGACGGCGGCCGCGTGAGCTCAAGCAGAAGTTCTATGAGCTGCTGGCGTCGCGCCTCGCCGGCCGGTGCGGGCTCGACCCCGCCGACCTGATCGTCTCGATCACCGAAAACGACGACGAGGACTGGTCTTTCGGCCACGGGAGGGCTCAGTTCCTGACCGGCGAACTCACG
>LNBQ01000043.1:128-517
ATGCCGCTGTTGTATATCGACCTCATCGAGGGTCGGACGCCCTCGGAGGTCAGTGCCCTGCTGGACGCGATCCACGACACGGTCGTCGAGGCGTTCGGCGTTCCGCCGCGGGATCGCTACCAGGTGGTGCATACCCACCCGGCACACGAAATCGTTACGCTGGACACCGGTCTGGGCATCGATCGGTCGTCTCGCCAGGTGGTCTTGCACGTGGTGAGCCGACGGCGGCCGCGTGAGCTCAAGCAGAAGTTCTATGAGCTGCTGGCGTCGCGCCTCGCCGGCCGGTGCGGGCTCGACCCCGCCGACCTGATCGTCTCGATCACCGAAAACGACGACGAGGACTGGTCTTTCGGCCACGGGAGGGCTCAGTTCCTGACCGGCGAACTCACG
>LNBP01000125.1:76506-76895
ATGCCGCTGTTGTATATCGACCTCATCGAGGGTCGGACGCCCTCGGAGGTCAGTGCCCTGCTGGACGCGATCCACGACACGGTCGTCGAGGCGTTCGGCGTTCCGCCGCGGGATCGCTACCAGGTGGTGCATACCCACCCGGCACACGAAATCGTTACGCTGGACACCGGTCTGGGCATCGATCGGTCGTCTCGCCAGGTGGTCTTGCACGTGGTGAGCCGACGGCGGCCGCGTGAGCTCAAGCAGAAGTTCTATGAGCTGCTGGCGTCGCGCCTCGCCGGCCGGTGCGGGCTCGACCCCGCCGACCTGATCGTCTCGATCACCGAAAACGACGACGAGGACTGGTCTTTCGGCCACGGGAGGGCTCAGTTCCTGACCGGCGAACTCACG
>LNBO01000018.1:30646-31035
ATGCCGCTGTTGTATATCGACCTCATCGAGGGTCGGACGCCCTCGGAGGTCAGTGCCCTGCTGGACGCGATCCACGACACGGTCGTCGAGGCGTTCGGCGTTCCGCCGCGGGATCGCTACCAGGTGGTGCATACCCACCCGGCACACGAAATCGTTACGCTGGACACCGGTCTGGGCATCGATCGGTCGTCTCGCCAGGTGGTCTTGCACGTGGTGAGCCGACGGCGGCCGCGTGAGCTCAAGCAGAAGTTCTATGAGCTGCTGGCGTCGCGCCTCGCCGGCCGGTGCGGGCTCGACCCCGCCGACCTGATCGTCTCGATCACCGAAAACGACGACGAGGACTGGTCTTTCGGCCACGGGAGGGCTCAGTTCCTGACCGGCGAACTCACG
>LNBN01000086.1:121-510
ATGCCGCTGTTGTATATCGACCTCATCGAGGGTCGGACGCCCTCGGAGGTCAGTGCCCTGCTGGACGCGATCCACGACACGGTCGTCGAGGCGTTCGGCGTTCCGCCGCGGGATCGCTACCAGGTGGTGCATACCCACCCGGCACACGAAATCGTTACGCTGGACACCGGTCTGGGCATCGATCGGTCGTCTCGCCAGGTGGTCTTGCACGTGGTGAGCCGACGGCGGCCGCGTGAGCTCAAGCAGAAGTTCTATGAGCTGCTGGCGTCGCGCCTCGCCGGCCGGTGCGGGCTCGACCCCGCCGACCTGATCGTCTCGATCACCGAAAACGACGACGAGGACTGGTCTTTCGGCCACGGGAGGGCTCAGTTCCTGACCGGCGAACTCACG
>LNBM01000163.1:92431-92820
ATGCCGCTGTTGTATATCGACCTCATCGAGGGTCGGACGCCCTCGGAGGTCAGTGCCCTGCTGGACGCGATCCACGACACGGTCGTCGAGGCGTTCGGCGTTCCGCCGCGGGATCGCTACCAGGTGGTGCATACCCACCCGGCACACGAAATCGTTACGCTGGACACCGGTCTGGGCATCGATCGGTCGTCTCGCCAGGTGGTCTTGCACGTGGTGAGCCGACGGCGGCCGCGTGAGCTCAAGCAGAAGTTCTATGAGCTGCTGGCGTCGCGCCTCGCCGGCCGGTGCGGGCTCGACCCCGCCGACCTGATCGTCTCGATCACCGAAAACGACGACGAGGACTGGTCTTTCGGCCACGGGAGGGCTCAGTTCCTGACCGGCGAACTCACG
>LNBI01000217.1:2477-2866
ATGCCGCTGTTGTATATCGACCTCATCGAGGGTCGGACGCCCTCGGAGGTCAGTGCCCTGCTGGACGCGATCCACGACACGGTCGTCGAGGCGTTCGGCGTTCCGCCGCGGGATCGCTACCAGGTGGTGCATACCCACCCGGCACACGAAATCGTTACGCTGGACACCGGTCTGGGCATCGATCGGTCGTCTCGCCAGGTGGTCTTGCACGTGGTGAGCCGACGGCGGCCGCGTGAGCTCAAGCAGAAGTTCTATGAGCTGCTGGCGTCGCGCCTCGCCGGCCGGTGCGGGCTCGACCCCGCCGACCTGATCGTCTCGATCACCGAAAACGACGACGAGGACTGGTCTTTCGGCCACGGGAGGGCTCAGTTCCTGACCGGCGAACTCACG
>LNBH01000155.1:94716-95105
ATGCCGCTGTTGTATATCGACCTCATCGAGGGTCGGACGCCCTCGGAGGTCAGTGCCCTGCTGGACGCGATCCACGACACGGTCGTCGAGGCGTTCGGCGTTCCGCCGCGGGATCGCTACCAGGTGGTGCATACCCACCCGGCACACGAAATCGTTACGCTGGACACCGGTCTGGGCATCGATCGGTCGTCTCGCCAGGTGGTCTTGCACGTGGTGAGCCGACGGCGGCCGCGTGAGCTCAAGCAGAAGTTCTATGAGCTGCTGGCGTCGCGCCTCGCCGGCCGGTGCGGGCTCGACCCCGCCGACCTGATCGTCTCGATCACCGAAAACGACGACGAGGACTGGTCTTTCGGCCACGGGAGGGCTCAGTTCCTGACCGGTGAACTCACG
>LNBG01000064.1:81-470
ATGCCGCTGTTGTATATCGACCTCATCGAGGGTCGGACGCCCTCGGAGGTCAGTGCCCTGCTGGACGCGATCCACGACACGGTCGTCGAGGCGTTCGGCGTTCCGCCGCGGGATCGCTACCAGGTGGTGCATACCCACCCGGCACACGAAATCGTTACGCTGGACACCGGTCTGGGCATCGATCGGTCGTCTCGCCAGGTGGTCTTGCACGTGGTGAGCCGACGGCGGCCGCGTGAGCTCAAGCAGAAGTTCTATGAGCTGCTGGCGTCGCGCCTCGCCGGCCGGTGCGGGCTCGACCCCGCCGACCTGATCGTCTCGATCACCGAAAACGACGACGAGGACTGGTCTTTCGGCCACGGGAGGGCTCAGTTCCTGACCGGCGAACTCACG
>LNBF01000063.1:79-468
ATGCCGCTGTTGTATATCGACCTCATCGAGGGTCGGACGCCCTCGGAGGTCAGTGCCCTGCTGGACGCGATCCACGACACGGTCGTCGAGGCGTTCGGCGTTCCGCCGCGGGATCGCTACCAGGTGGTGCATACCCACCCGGCACACGAAATCGTTACGCTGGACACCGGTCTGGGCATCGATCGGTCGTCTCGCCAGGTGGTCTTGCACGTGGTGAGCCGACGGCGGCCGCGTGAGCTCAAGCAGAAGTTCTATGAGCTGCTGGCGTCGCGCCTCGCCGGCCGGTGCGGGCTCGACCCCGCCGACCTGATCGTCTCGATCACCGAAAACGACGACGAGGACTGGTCTTTCGGCCACGGGAGGGCTCAGTTCCTGACCGGCGAACTCACG
>LNBA01000124.1:25-414
ATGCCGCTGTTGTATATCGACCTCATCGAGGGTCGGACGCCCTCGGAGGTCAGTGCCCTGCTGGACGCGATCCACGACACGGTCGTCGAGGCGTTCGGCGTTCCGCCGCGGGATCGCTACCAGGTGGTGCATACCCACCCGGCACACGAAATCGTTACGCTGGACACCGGTCTGGGCATCGATCGGTCGTCTCGCCAGGTGGTCTTGCACGTGGTGAGCCGACGGCGGCCGCGTGAGCTCAAGCAGAAGTTCTATGAGCTGCTGGCGTCGCGCCTCGCCGGCCGGTGCGGGCTCGACCCCGCCGACCTGATCGTCTCGATCACCGAAAACGACGACGAGGACTGGTCTTTCGGCCACGGGAGGGCTCAGTTCCTGACCGGCGAACTCACG
>LNAZ01000044.1:126-515
ATGCCGCTGTTGTATATCGACCTCATCGAGGGTCGGACGCCCTCGGAGGTCAGTGCCCTGCTGGACGCGATCCACGACACGGTCGTCGAGGCGTTCGGCGTTCCGCCGCGGGATCGCTACCAGGTGGTGCATACCCACCCGGCACACGAAATCGTTACGCTGGACACCGGTCTGGGCATCGATCGGTCGTCTCGCCAGGTGGTCTTGCACGTGGTGAGCCGACGGCGGCCGCGTGAGCTCAAGCAGAAGTTCTATGAGCTGCTGGCGTCGCGCCTCGCCGGCCGGTGCGGGCTCGACCCCGCCGACCTGATCGTCTCGATCACCGAAAACGACGACGAGGACTGGTCTTTCGGCCACGGGAGGGCTCAGTTCCTGACCGGCGAACTCACG
>LNAY01000184.1:485-874
ATGCCGCTGTTGTATATCGACCTCATCGAGGGTCGGACGCCCTCGGAGGTCAGTGCCCTGCTGGACGCGATCCACGACACGGTCGTCGAGGCGTTCGGCGTTCCGCCGCGGGATCGCTACCAGGTGGTGCATACCCACCCGGCACACGAAATCGTTACGCTGGACACCGGTCTGGGCATCGATCGGTCGTCTCGCCAGGTGGTCTTGCACGTGGTGAGCCGACGGCGGCCGCGTGAGCTCAAGCAGAAGTTCTATGAGCTGCTGGCGTCGCGCCTCGCCGGCCGGTGCGGGCTCGACCCCGCCGACCTGATCGTCTCGATCACCGAAAACGACGACGAGGACTGGTCTTTCGGCCACGGGAGGGCTCAGTTCCTGACCGGCGAACTCACG
>LNAX01000065.1:132-521
ATGCCGCTGTTGTATATCGACCTCATCGAGGGTCGGACGCCCTCGGAGGTCAGTGCCCTGCTGGACGCGATCCACGACACGGTCGTCGAGGCGTTCGGCGTTCCGCCGCGGGATCGCTACCAGGTGGTGCATACCCACCCGGCACACGAAATCGTTACGCTGGACACCGGTCTGGGCATCGATCGGTCGTCTCGCCAGGTGGTCTTGCACGTGGTGAGCCGACGGCGGCCGCGTGAGCTCAAGCAGAAGTTCTATGAGCTGCTGGCGTCGCGCCTCGCCGGCCGGTGCGGGCTCGACCCCGCCGACCTGATCGTCTCGATCACCGAAAACGACGACGAGGACTGGTCTTTCGGCCACGGGAGGGCTCAGTTCCTGACCGGCGAACTCACG
>LNAW01000039.1:42344-42733
ATGCCGCTGTTGTATATCGACCTCATCGAGGGTCGGACGCCCTCGGAGGTCAGTGCCCTGCTGGACGCGATCCACGACACGGTCGTCGAGGCGTTCGGCGTTCCGCCGCGGGATCGCTACCAGGTGGTGCATACCCACCCGGCACACGAAATCGTTACGCTGGACACCGGTCTGGGCATCGATCGGTCGTCTCGCCAGGTGGTCTTGCACGTGGTGAGCCGACGGCGGCCGCGTGAGCTCAAGCAGAAGTTCTATGAGCTGCTGGCGTCGCGCCTCGCCGGCCGGTGCGGGCTCGACCCCGCCGACCTGATCGTCTCGATCACCGAAAACGACGACGAGGACTGGTCTTTCGGCCACGGGAGGGCTCAGTTCCTGACCGGCGAACTCACG
>LNAV01000164.1:41693-42082
ATGCCGCTGTTGTATATCGACCTCATCGAGGGTCGGACGCCCTCGGAGGTCAGTGCCCTGCTGGACGCGATCCACGACACGGTCGTCGAGGCGTTCGGCGTTCCGCCGCGGGATCGCTACCAGGTGGTGCATACCCACCCGGCACACGAAATCGTTACGCTGGACACCGGTCTGGGCATCGATCGGTCGTCTCGCCAGGTGGTCTTGCACGTGGTGAGCCGACGGCGGCCGCGTGAGCTCAAGCAGAAGTTCTATGAGCTGCTGGCGTCGCGCCTCGCCGGCCGGTGCGGGCTCGACCCCGCCGACCTGATCGTCTCGATCACCGAAAACGACGACGAGGACTGGTCTTTCGGCCACGGGAGGGCTCAGTTCCTGACCGGCGAACTCACG
>LNAJ01000017.1:75654-76043
ATGCCGCTGTTGTATATCGACCTCATCGAGGGTCGGACGCCCTCGGAGGTCAGTGCCCTGCTGGACGCGATCCACGACACGGTCGTCGAGGCGTTCGGCGTTCCGCCGCGGGATCGCTACCAGGTGGTGCATACCCACCCGGCACACGAAATCGTTACGCTGGACACCGGTCTGGGCATCGATCGGTCGTCTCGCCAGGTGGTCTTGCACGTGGTGAGCCGACGGCGGCCGCGTGAGCTCAAGCAGAAGTTCTATGAGCTGCTGGCGTCGCGCCTCGCCGGCCGGTGCGGGCTCGACCCCGCCGACCTGATCGTCTCGATCACCGAAAACGACGACGAGGACTGGTCTTTCGGCCACGGGAGGGCTCAGTTCCTGACCGGCGAACTCACG
>LNAI01000042.1:41029-41418
ATGCCGCTGTTGTATATCGACCTCATCGAGGGTCGGACGCCCTCGGAGGTCAGTGCCCTGCTGGACGCGATCCACGACACGGTCGTCGAGGCGTTCGGCGTTCCGCCGCGGGATCGCTACCAGGTGGTGCATACCCACCCGGCACACGAAATCGTTACGCTGGACACCGGTCTGGGCATCGATCGGTCGTCTCGCCAGGTGGTCTTGCACGTGGTGAGCCGACGGCGGCCGCGTGAGCTCAAGCAGAAGTTCTATGAGCTGCTGGCGTCGCGCCTCGCCGGCCGGTGCGGGCTCGACCCCGCCGACCTGATCGTCTCGATCACCGAAAACGACGACGAGGACTGGTCTTTCGGCCACGGGAGGGCTCAGTTCCTGACCGGCGAACTCACG
>LNAH01000041.1:41025-41414
ATGCCGCTGTTGTATATCGACCTCATCGAGGGTCGGACGCCCTCGGAGGTCAGTGCCCTGCTGGACGCGATCCACGACACGGTCGTCGAGGCGTTCGGCGTTCCGCCGCGGGATCGCTACCAGGTGGTGCATACCCACCCGGCACACGAAATCGTTACGCTGGACACCGGTCTGGGCATCGATCGGTCGTCTCGCCAGGTGGTCTTGCACGTGGTGAGCCGACGGCGGCCGCGTGAGCTCAAGCAGAAGTTCTATGAGCTGCTGGCGTCGCGCCTCGCCGGCCGGTGCGGGCTCGACCCCGCCGACCTGATCGTCTCGATCACCGAAAACGACGACGAGGACTGGTCTTTCGGCCACGGGAGGGCTCAGTTCCTGACCGGCGAACTCACG
>LNAF01000032.1:133-522
ATGCCGCTGTTGTATATCGACCTCATCGAGGGTCGGACGCCCTCGGAGGTCAGTGCCCTGCTGGACGCGATCCACGACACGGTCGTCGAGGCGTTCGGCGTTCCGCCGCGGGATCGCTACCAGGTGGTGCATACCCACCCGGCACACGAAATCGTTACGCTGGACACCGGTCTGGGCATCGATCGGTCGTCTCGCCAGGTGGTCTTGCACGTGGTGAGCCGACGGCGGCCGCGTGAGCTCAAGCAGAAGTTCTATGAGCTGCTGGCGTCGCGCCTCGCCGGCCGGTGCGGGCTCGACCCCGCCGACCTGATCGTCTCGATCACCGAAAACGACGACGAGGACTGGTCTTTCGGCCACGGGAGGGCTCAGTTCCTGACCGGTGAACTCACG
>LMVZ01000112.1:117-505
ATGCCGCTGTTGTATATCGACCTCATCGAGGGTCGGACGCCCTCGGAGGTCAGTGCCCTGCTGGACGCGATCCACGACACGGTTGTCGATGCGTTCGGCG-TCCGCCGCGGGATCGCTACCAGGTGGTGCATACCCACCCGGCACACGAAATCGTTACGCTGGACACCGGTCTGGGCATCGATCGGTCGTCTCGCCAGGTGGTCTTGCACGTGGTGAGCCGACGGCGGCCGCGTGAGCTCAAGCAGAAGTTCTATGAGCTGCTGGCGTCGCGCCTCGCCGGCCGGTGCGGGCTCGACCCCGCCGACCTGATCGTCTCGATCACCGAAAACGACGACGAGGACTGGTCTTTCGGCCACGGGAGGGCTCAGTTCCTGACCGGTGAACTCACG
>LMVX01000227.1:20-409
ATGCCGCTGTTGTATATCGACCTCATCGAGGGTCGGACGCCCTCGGAGGTCAGTGCCCTGCTGGACGCGATCCACGACACGGTCGTCGAGGCGTTCGGCGTTCCGCCGCGGGATCGCTACCAGGTGGTGCATACCCACCCGGCACACGAAATCGTTACGCTGGACACCGGTCTGGGCATCGATCGGTCGTCTCGCCAGGTGGTCTTGCACGTGGTGAGCCGACGGCGGCCGCGTGAGCTCAAGCAGAAGTTCTATGAGCTGCTGGCGTCGCGCCTCGCCGGCCGGTGCGGGCTCGACCCCGCCGACCTGATCGTCTCGATCACCGAAAACGACGACGAGGACTGGTCTTTCGGCCACGGGAGGGCTCAGTTCCTGACCGGCGAACTCACG
>LMVW01000108.1:102-491
ATGCCGCTGTTGTATATCGACCTCATCGAGGGTCGGACGCCCTCGGAGGTCAGTGCCCTGCTGGACGCGATCCACGACACGGTCGTCGAGGCGTTCGGCGTTCCGCCGCGGGATCGCTACCAGGTGGTGCATACCCACCCGGCACACGAAATCGTTACGCTGGACACCGGTCTGGGCATCGATCGGTCGTCTCGCCAGGTGGTCTTGCACGTGGTGAGCCGACGGCGGCCGCGTGAGCTCAAGCAGAAGTTCTATGAGCTGCTGGCGTCGCGCCTCGCCGGCCGGTGCGGGCTCGACCCCGCCGACCTGATCGTCTCGATCACCGAAAACGACGACGAGGACTGGTCTTTCGGCCACGGGAGGGCTCAGTTCCTGACCGGCGAACTCACG
>LMVV01000042.1:115-504
ATGCCGCTGTTGTATATCGACCTCATCGAGGGTCGGACGCCCTCGGAGGTCAGTGCCCTGCTGGACGCGATCCACGACACGGTCGTCGAGGCGTTCGGCGTTCCGCCGCGGGATCGCTACCAGGTGGTGCATACCCACCCGGCACACGAAATCGTTACGCTGGACACCGGTCTGGGCATCGATCGGTCGTCTCGCCAGGTGGTCTTGCACGTGGTGAGCCGACGGCGGCCGCGTGAGCTCAAGCAGAAGTTCTATGAGCTGCTGGCGTCGCGCCTCGCCGGCCGGTGCGGGCTCGACCCCGCCGACCTGATCGTCTCGATCACCGAAAACGACGACGAGGACTGGTCTTTCGGCCACGGGAGGGCTCAGTTCCTGACCGGCGAACTCACG
>LMVU01000036.1:40627-41016
ATGCCGCTGTTGTATATCGACCTCATCGAGGGTCGGACGCCCTCGGAGGTCAGTGCCCTGCTGGACGCGATCCACGACACGGTCGTCGAGGCGTTCGGCGTTCCGCCGCGGGATCGCTACCAGGTGGTGCATACCCACCCGGCACACGAAATCGTTACGCTGGACACCGGTCTGGGCATCGATCGGTCGTCTCGCCAGGTGGTCTTGCACGTGGTGAGCCGACGGCGGCCGCGTGAGCTCAAGCAGAAGTTCTATGAGCTGCTGGCGTCGCGCCTCGCCGGCCGGTGCGGGCTCGACCCCGCCGACCTGATCGTCTCGATCACCGAAAACGACGACGAGGACTGGTCTTTCGGCCACGGGAGGGCTCAGTTCCTGACCGGCGAACTCACG
>LMVT01000026.1:153-542
ATGCCGCTGTTGTATATCGACCTCATCGAGGGTCGGACGCCCTCGGAGGTCAGTGCCCTGCTGGACGCGATCCACGACACGGTCGTCGAGGCGTTCGGCGTTCCGCCGCGGGATCGCTACCAGGTGGTGCATACCCACCCGGCACACGAAATCGTTACGCTGGACACCGGTCTGGGCATCGATCGGTCGTCTCGCCAGGTGGTCTTGCACGTGGTGAGCCGACGGCGGCCGCGTGAGCTCAAGCAGAAGTTCTATGAGCTGCTGGCGTCGCGCCTCGCCGGCCGGTGCGGGCTCGACCCCGCCGACCTGATCGTCTCGATCACCGAAAACGACGACGAGGACTGGTCTTTCGGCCACGGGAGGGCTCAGTTCCTGACCGGCGAACTCACG
>LMVS01000041.1:106-495
ATGCCGCTGTTGTATATCGACCTCATCGAGGGTCGGACGCCCTCGGAGGTCAGTGCCCTGCTGGACGCGATCCACGACACGGTCGTCGAGGCGTTCGGCGTTCCGCCGCGGGATCGCTACCAGGTGGTGCATACCCACCCGGCACACGAAATCGTTACGCTGGACACCGGTCTGGGCATCGATCGGTCGTCTCGCCAGGTGGTCTTGCACGTGGTGAGCCGACGGCGGCCGCGTGAGCTCAAGCAGAAGTTCTATGAGCTGCTGGCGTCGCGCCTCGCCGGCCGGTGCGGGCTCGACCCCGCCGACCTGATCGTCTCGATCACCGAAAACGACGACGAGGACTGGTCTTTCGGCCACGGGAGGGCTCAGTTCCTGACCGGCGAACTCACG
>LBGZ01000122.1:20545-20934
ATGCCGCTGTTGTATATCGACCTCATCGAGGGTCGGACGCCCTCGGAGGTCAGTGCCCTGCTGGACGCGATCCACGACACGGTCGTCGAGGCGTTCGGCGTTCCGCCGCGGGATCGCTACCAGGTGGTGCATACCCACCCGGCACACGAAATCGTTACGCTGGACACCGGTCTGGGCATCGATCGGTCGTCTCGCCAGGTGGTCTTGCACGTGGTGAGCCGACGGCGGCCGCGTGAGCTCAAGCAGAAGTTCTATGAGCTGCTGGCGTCGCGCCTCGCCGGCCGGTGCGGGCTCGACCCCGCCGACCTGATCGTCTCGATCACCGAAAACGACGACGAGGACTGGTCTTTCGGCCACGGGAGGGCTCAGTTCCTGACCGGCGAACTCACG
>JLIC01000031.1:30646-31035
ATGCCGCTGTTGTATATCGACCTCATCGAGGGTCGGACGCCCTCGGAGGTCAGTGCCCTGCTGGACGCGATCCACGACACGGTCGTCGAGGCGTTCGGCGTTCCGCCGCGGGATCGCTACCAGGTGGTGCATACCCACCCGGCACACGAAATCGTTACGCTGGACACCGGTCTGGGCATCGATCGGTCGTCTCGCCAGGTGGTCTTGCACGTGGTGAGCCGACGGCGGCCGCGTGAGCTCAAGCAGAAGTTCTATGAGCTGCTGGCGTCGCGCCTCGCCGGCCGGTGCGGGCTCGACCCCGCCGACCTGATCGTCTCGATCACCGAAAACGACGACGAGGACTGGTCTTTCGGCCACGGGAGGGCTCAGTTCCTGACCGGCGAACTCACG
>JAOQ01000010.1:115911-116299
ATGCCGCTGTTGTATATCGACCTCATCGAGGGTCGGACGCCCTCGGAGGTCAGTGCCCTGCTGGACGCGATCCACGACACGGTTGTCGATGCGTTCGGCG-TCCGCCGCGGGATCGCTACCAGGTGGTGCATACCCACCCGGCACACGAAATCGTTACGCTGGACACCGGTCTGGGCATCGATCGGTCGTCTCGCCAGGTGGTCTTGCACGTGGTGAGCCGACGGCGGCCGCGTGAGCTCAAGCAGAAGTTCTATGAGCTGCTGGCGTCGCGCCTCGCCGGCCGGTGCGGGCTCGACCCCGCCGACCTGATCGTCTCGATCACCGAAAACGACGACGAGGACTGGTCTTTCGGCCACGGGAGGGCTCAGTTCCTGACCGGTGAACTCACG
>JAOP01000052.1:100047-100436
ATGCCGCTGTTGTATATCGACCTCATCGAGGGTCGGACGCCCTCGGAGGTCAGTGCCCTGCTGGACGCGATCCACGACACGGTCGTCGAGGCGTTCGGCGTTCCGCCGCGGGATCGCTACCAGGTGGTGCATACCCACCCGGCACACGAAATCGTTACGCTGGACACCGGTCTGGGCATCGATCGGTCGTCTCGCCAGGTGGTCTTGCACGTGGTGAGCCGACGGCGGCCGCGTGAGCTCAAGCAGAAGTTCTATGAGCTGCTGGCGTCGCGCCTCGCCGGCCGGTGCGGGCTCGACCCCGCCGACCTGATCGTCTCGATCACCGAAAACGACGACGAGGACTGGTCTTTCGGCCACGGGAGGGCTCAGTTCCTGACCGGTGAACTCACG
>JAOO01000085.1:140964-141353
ATGCCGCTGTTGTATATCGACCTCATCGAGGGTCGGACGCCCTCGGAGGTCAGTGCCCTGCTGGACGCGATCCACGACACGGTCGTCGAGGCGTTCGGCGTTCCGCCGCGGGATCGCTACCAGGTGGTGCATACCCACCCGGCACACGAAATCGTTACGCTGGACACCGGTCTGGGCATCGATCGGTCGTCTCGCCAGGTGGTCTTGCACGTGGTGAGCCGACGGCGGCCGCGTGAGCTCAAGCAGAAGTTCTATGAGCTGCTGGCGTCGCGCCTCGCCGGCCGGTGCGGGCTCGACCCCGCCGACCTGATCGTCTCGATCACCGAAAACGACGACGAGGACTGGTCTTTCGGCCACGGGAGGGCTCAGTTCCTGACCGGCGAACTCACG
>JAOE01000002.1:2667534-2667923
ATGCCGCTGTTGTATATCGACCTCATCGAGGGTCGGACGCCCTCGGAGGTCAGTGCCCTGCTGGACGCGATCCACGACACGGTCGTCGAGGCGTTCGGCGTTCCGCCGCGGGATCGCTACCAGGTGGTGCATACCCACCCGGCACACGAAATCGTTACGCTGGACACCGGTCTGGGCATCGATCGGTCGTCTCGCCAGGTGGTCTTGCACGTGGTGAGCCGACGGCGGCCGCGTGAGCTCAAGCAGAAGTTCTATGAGCTGCTGGCGTCGCGCCTCGCCGGCCGGTGCGGGCTCGACCCCGCCGACCTGATCGTCTCGATCACCGAAAACGACGACGAGGACTGGTCTTTCGGCCACGGGAGGGCTCAGTTCCTGACCGGCGAACTCACG
>JAEKNH010000080.1:8778-9167
ATGCCGCTGTTGTATATCGACCTCATCGAGGGTCGGACGCCCTCGGAGGTCAGTGCCCTGCTGGACGCGATCCACGACACGGTCGTCGAGGCGTTCGGCGTTCCGCCGCGGGATCGCTACCAGGTGGTGCATACCCACCCGGCACACGAAATCGTTACGCTGGACACCGGTCTGGGCATCGATCGGTCGTCTCGCCAGGTGGTCTTGCACGTGGTGAGCCGACGGCGGCCGCGTGAGCTCAAGCAGAAGTTCTATGAGCTGCTGGCGTCGCGCCTCGCCGGCCGGTGCGGGCTCGACCCCGCCGACCTGATCGTCTCGATCACCGAAAACGACGACGAGGACTGGTCTTTCGGCCACGGGAGGGCTCAGTTCCTGACCGGCGAACTCACG
>JACSHI010000007.1:94027-94416
ATGCCGCTGTTGTATATCGACCTCATCGAGGGTCGGACGCCCTCGGAGGTCAGTGCCCTGCTGGACGCGATCCACGACACGGTCGTCGAGGCGTTCGGCGTTCCGCCGCGGGATCGCTACCAGGTGGTGCATACCCACCCGGCACACGAAATCGTTACGCTGGACACCGGTCTGGGCATCGATCGGTCGTCTCGCCAGGTGGTCTTGCACGTGGTGAGCCGACGGCGGCCGCGTGAGCTCAAGCAGAAGTTCTATGAGCTGCTGGCGTCGCGCCTCGCCGGCCGGTGCGGGCTCGACCCCGCCGACCTGATCGTCTCGATCACCGAAAACGACGACGAGGACTGGTCTTTCGGCCACGGGAGGGCTCAGTTCCTGACCGGTGAACTCACG
>JACSHH010000012.1:13484-13873
ATGCCGCTGTTGTATATCGACCTCATCGAGGGTCGGACGCCCTCGGAGGTCAGTGCCCTGCTGGACGCGATCCACGACACGGTCGTCGAGGCGTTCGGCGTTCCGCCGCGGGATCGCTACCAGGTGGTGCATACCCACCCGGCACACGAAATCGTTACGCTGGACACCGGTCTGGGCATCGATCGGTCGTCTCGCCAGGTGGTCTTGCACGTGGTGAGCCGACGGCGGCCGCGTGAGCTCAAGCAGAAGTTCTATGAGCTGCTGGCGTCGCGCCTCGCCGGCCGGTGCGGGCTCGACCCCGCCGACCTGATCGTCTCGATCACCGAAAACGACGACGAGGACTGGTCTTTCGGCCACGGGAGGGCTCAGTTCCTGACCGGTGAACTCACG
>JACSHG010000015.1:13482-13871
ATGCCGCTGTTGTATATCGACCTCATCGAGGGTCGGACGCCCTCGGAGGTCAGTGCCCTGCTGGACGCGATCCACGACACGGTCGTCGAGGCGTTCGGCGTTCCGCCGCGGGATCGCTACCAGGTGGTGCATACCCACCCGGCACACGAAATCGTTACGCTGGACACCGGTCTGGGCATCGATCGGTCGTCTCGCCAGGTGGTCTTGCACGTGGTGAGCCGACGGCGGCCGCGTGAGCTCAAGCAGAAGTTCTATGAGCTGCTGGCGTCGCGCCTCGCCGGCCGGTGCGGGCTCGACCCCGCCGACCTGATCGTCTCGATCACCGAAAACGACGACGAGGACTGGTCTTTCGGCCACGGGAGGGCTCAGTTCCTGACCGGTGAACTCACG
>JACSHF010000067.1:2736-3125
ATGCCGCTGTTGTATATCGACCTCATCGAGGGTCGGACGCCCTCGGAGGTCAGTGCCCTGCTGGACGCGATCCACGACACGGTCGTCGAGGCGTTCGGCGTTCCGCCGCGGGATCGCTACCAGGTGGTGCATACCCACCCGGCACACGAAATCGTTACGCTGGACACCGGTCTGGGCATCGATCGGTCGTCTCGCCAGGTGGTCTTGCACGTGGTGAGCCGACGGCGGCCGCGTGAGCTCAAGCAGAAGTTCTATGAGCTGCTGGCGTCGCGCCTCGCCGGCCGGTGCGGGCTCGACCCCGCCGACCTGATCGTCTCGATCACCGAAAACGACGACGAGGACTGGTCTTTCGGCCACGGGAGGGCTCAGTTCCTGACCGGTGAACTCACG
>JACSGZ010000040.1:14-391
ATGCCGCTGTTGTATATCGACCTCATCGAGGGTCGGACGCCCTCGGAGGTCAGTGCCCTGCTGGACGCGATCCACGACACGGTCGTCGAGGCGTTCGGCGTTCCGCCGCGGGATCGCTACCAGGTGGTGCATACCCACCCGGCACACGAAATCGTTACGCTGGACACCGGTCTGGGCATCGATCGGTCGTCTCGCCAGGTGGTCTTGCACGTGGTGAGCCGACGGCGGCCGCGTGAGCTCAAGCAGAAGTTCTATGAGCTGCTGGCGTCGCGCCTCGCCGGCCGGTGCGGGCTCGACCCCGCCGACCTGATCGTCTCGATCACCGAAAACGACGACGAGGACTGGTCTTTCGGCCACGGGAGGGCTCAGTTCCTGTCT------------
>JABSNX010000002.1:381033-381422
ATGCCGCTGTTGTATATCGACCTCATCGAGGGTCGGACGCCCTCGGAGGTCAGTGCCCTGCTGGACGCGATCCACGACACGGTCGTCGAGGCGTTCGGCGTTCCGCCGCGGGATCGCTACCAGGTGGTGCATACCCACCCGGCACACGAAATCGTTACGCTGGACACCGGTCTGGGCATCGATCGGTCGTCTCGCCAGGTGGTCTTGCACGTGGTGAGCCGACGGCGGCCGCGTGAGCTCAAGCAGAAGTTCTATGAGCTGCTGGCGTCGCGCCTCGCCGGCCGGTGCGGGCTCGACCCCGCCGACCTGATCGTCTCGATCACCGAAAACGACGACGAGGACTGGTCTTTCGGCCACGGGAGGGCTCAGTTCCTGACCGGCGAACTCACG
>JAAILH010000107.1:130-519
ATGCCGCTGTTGTATATCGACCTCATCGAGGGTCGGACGCCCTCGGAGGTCAGTGCCCTGCTGGACGCGATCCACGACACGGTCGTCGAGGCGTTCGGCGTTCCGCCGCGGGATCGCTACCAGGTGGTGCATACCCACCCGGCACACGAAATCGTTACGCTGGACACCGGTCTGGGCATCGATCGGTCGTCTCGCCAGGTGGTCTTGCACGTGGTGAGCCGACGGCGGCCGCGTGAGCTCAAGCAGAAGTTCTATGAGCTGCTGGCGTCGCGCCTCGCCGGCCGGTGCGGGCTCGACCCCGCCGACCTGATCGTCTCGATCACCGAAAACGACGACGAGGACTGGTCTTTCGGCCACGGGAGGGCTCAGTTCCTGACCGGCGAACTCACG
>FKJO01000126.1:132-521
ATGCCGCTGTTGTATATCGACCTCATCGAGGGTCGGACGCCCTCGGAGGTCAGTGCCCTGCTGGACGCGATCCACGACACGGTCGTCGAGGCGTTCGGCGTTCCGCCGCGGGATCGCTACCAGGTGGTGCATACCCACCCGGCACACGAAATCGTTACGCTGGACACCGGTCTGGGCATCGATCGGTCGTCTCGCCAGGTGGTCTTGCACGTGGTGAGCCGACGGCGGCCGCGTGAGCTCAAGCAGAAGTTCTATGAGCTGCTGGCGTCGCGCCTCGCCGGCCGGTGCGGGCTCGACCCCGCCGACCTGATCGTCTCGATCACCGAAAACGACGACGAGGACTGGTCTTTCGGCCACGGGAGGGCTCAGTTCCTGACCGGTGAACTCACG
>FKJN01000055.1:132-521
ATGCCGCTGTTGTATATCGACCTCATCGAGGGTCGGACGCCCTCGGAGGTCAGTGCCCTGCTGGACGCGATCCACGACACGGTCGTCGAGGCGTTCGGCGTTCCGCCGCGGGATCGCTACCAGGTGGTGCATACCCACCCGGCACACGAAATCGTTACGCTGGACACCGGTCTGGGCATCGATCGGTCGTCTCGCCAGGTGGTCTTGCACGTGGTGAGCCGACGGCGGCCGCGTGAGCTCAAGCAGAAGTTCTATGAGCTGCTGGCGTCGCGCCTCGCCGGCCGGTGCGGGCTCGACCCCGCCGACCTGATCGTCTCGATCACCGAAAACGACGACGAGGACTGGTCTTTCGGCCACGGGAGGGCTCAGTTCCTGACCGGCGAACTCACG
>FKJM01000177.1:2769-3157
ATGCCGCTGTTGTATATCGACCTCATCGAGGGTCGGACGCCCTCGGAGGTCAGTGCCCTGCTGGACGCGATCCACGACACGGTTGTCGATGCGTTCGGCG-TCCGCCGCGGGATCGCTACCAGGTGGTGCATACCCACCCGGCACACGAAATCGTTACGCTGGACACCGGTCTGGGCATCGATCGGTCGTCTCGCCAGGTGGTCTTGCACGTGGTGAGCCGACGGCGGCCGCGTGAGCTCAAGCAGAAGTTCTATGAGCTGCTGGCGTCGCGCCTCGCCGGCCGGTGCGGGCTCGACCCCGCCGACCTGATCGTCTCGATCACCGAAAACGACGACGAGGACTGGTCTTTCGGCCACGGGAGGGCTCAGTTCCTGACCGGTGAACTCACG
>FKJL01000007.1:128-517
ATGCCGCTGTTGTATATCGACCTCATCGAGGGTCGGACGCCCTCGGAGGTCAGTGCCCTGCTGGACGCGATCCACGACACGGTCGTCGAGGCGTTCGGCGTTCCGCCGCGGGATCGCTACCAGGTGGTGCATACCCACCCGGCACACGAAATCGTTACGCTGGACACCGGTCTGGGCATCGATCGGTCGTCTCGCCAGGTGGTCTTGCACGTGGTGAGCCGACGGCGGCCGCGTGAGCTCAAGCAGAAGTTCTATGAGCTGCTGGCGTCGCGCCTCGCCGGCCGGTGCGGGCTCGACCCCGCCGACCTGATCGTCTCGATCACCGAAAACGACGACGAGGACTGGTCTTTCGGCCACGGGAGGGCTCAGTTCCTGACCGGCGAACTCACG
>CP060405.1:2604713-2605102
ATGCCGCTGTTGTATATCGACCTCATCGAGGGTCGGACGCCCTCGGAGGTCAGTGCCCTGCTGGACGCGATCCACGACACGGTCGTCGAGGCGTTCGGCGTTCCGCCGCGGGATCGCTACCAGGTGGTGCATACCCACCCGGCACACGAAATCGTTACGCTGGACACCGGTCTGGGCATCGATCGGTCGTCTCGCCAGGTGGTCTTGCACGTGGTGAGCCGACGGCGGCCGCGTGAGCTCAAGCAGAAGTTCTATGAGCTGCTGGCGTCGCGCCTCGCCGGCCGGTGCGGGCTCGACCCCGCCGACCTGATCGTCTCGATCACCGAAAACGACGACGAGGACTGGTCTTTCGGCCACGGGAGGGCTCAGTTCCTGACCGGTGAACTCACG
>CP040255.1:5047215-5047604
ATGCCGCTGTTGTATATCGACCTCATCGAGGGTCGGACGCCCTCGGAGGTCAGTGCCCTGCTGGACGCGATCCACGACACGGTCGTCGAGGCGTTCGGCGTTCCGCCGCGGGATCGCTACCAGGTGGTGCATACCCACCCGGCACACGAAATCGTTACGCTGGACACCGGTCTGGGCATCGATCGGTCGTCTCGCCAGGTGGTCTTGCACGTGGTGAGCCGACGGCGGCCGCGTGAGCTCAAGCAGAAGTTCTATGAGCTGCTGGCGTCGCGCCTCGCCGGCCGGTGCGGGCTCGACCCCGCCGACCTGATCGTCTCGATCACCGAAAACGACGACGAGGACTGGTCTTTCGGCCACGGGAGGGCTCAGTTCCTGACCGGCGAACTCACG
>CP040250.1:3240662-3241051
ATGCCGCTGTTGTATATCGACCTCATCGAGGGTCGGACGCCCTCGGAGGTCAGTGCCCTGCTGGACGCGATCCACGACACGGTCGTCGAGGCGTTCGGCGTTCCGCCGCGGGATCGCTACCAGGTGGTGCATACCCACCCGGCACACGAAATCGTTACGCTGGACACCGGTCTGGGCATCGATCGGTCGTCTCGCCAGGTGGTCTTGCACGTGGTGAGCCGACGGCGGCCGCGTGAGCTCAAGCAGAAGTTCTATGAGCTGCTGGCGTCGCGCCTCGCCGGCCGGTGCGGGCTCGACCCCGCCGACCTGATCGTCTCGATCACCGAAAACGACGACGAGGACTGGTCTTTCGGCCACGGGAGGGCTCAGTTCCTGACCGGCGAACTCACG
>CP040247.1:1740556-1740945
ATGCCGCTGTTGTATATCGACCTCATCGAGGGTCGGACGCCCTCGGAGGTCAGTGCCCTGCTGGACGCGATCCACGACACGGTCGTCGAGGCGTTCGGCGTTCCGCCGCGGGATCGCTACCAGGTGGTGCATACCCACCCGGCACACGAAATCGTTACGCTGGACACCGGTCTGGGCATCGATCGGTCGTCTCGCCAGGTGGTCTTGCACGTGGTGAGCCGACGGCGGCCGCGTGAGCTCAAGCAGAAGTTCTATGAGCTGCTGGCGTCGCGCCTCGCCGGCCGGTGCGGGCTCGACCCCGCCGACCTGATCGTCTCGATCACCGAAAACGACGACGAGGACTGGTCTTTCGGCCACGGGAGGGCTCAGTTCCTGACCGGCGAACTCACG
>CP018020.3:2649371-2649760
ATGCCGCTGTTGTATATCGACCTCATCGAGGGTCGGACGCCCTCGGAGGTCAGTGCCCTGCTGGACGCGATCCACGACACGGTCGTCGAGGCGTTCGGCGTTCCGCCGCGGGATCGCTACCAGGTGGTGCATACCCACCCGGCACACGAAATCGTTACGCTGGACACCGGTCTGGGCATCGATCGGTCGTCTCGCCAGGTGGTCTTGCACGTGGTGAGCCGACGGCGGCCGCGTGAGCTCAAGCAGAAGTTCTATGAGCTGCTGGCGTCGCGCCTCGCCGGCCGGTGCGGGCTCGACCCCGCCGACCTGATCGTCTCGATCACCGAAAACGACGACGAGGACTGGTCTTTCGGCCACGGGAGGGCTCAGTTCCTGACCGGTGAACTCACG
>CP018014.3:2886452-2886841
ATGCCGCTGTTGTATATCGACCTCATCGAGGGTCGGACGCCCTCGGAGGTCAGTGCCCTGCTGGACGCGATCCACGACACGGTCGTCGAGGCGTTCGGCGTTCCGCCGCGGGATCGCTACCAGGTGGTGCATACCCACCCGGCACACGAAATCGTTACGCTGGACACCGGTCTGGGCATCGATCGGTCGTCTCGCCAGGTGGTCTTGCACGTGGTGAGCCGACGGCGGCCGCGTGAGCTCAAGCAGAAGTTCTATGAGCTGCTGGCGTCGCGCCTCGCCGGCCGGTGCGGGCTCGACCCCGCCGACCTGATCGTCTCGATCACCGAAAACGACGACGAGGACTGGTCTTTCGGCCACGGGAGGGCTCAGTTCCTGACCGGTGAACTCACG
>CP016818.3:2885835-2886224
ATGCCGCTGTTGTATATCGACCTCATCGAGGGTCGGACGCCCTCGGAGGTCAGTGCCCTGCTGGACGCGATCCACGACACGGTCGTCGAGGCGTTCGGCGTTCCGCCGCGGGATCGCTACCAGGTGGTGCATACCCACCCGGCACACGAAATCGTTACGCTGGACACCGGTCTGGGCATCGATCGGTCGTCTCGCCAGGTGGTCTTGCACGTGGTGAGCCGACGGCGGCCGCGTGAGCTCAAGCAGAAGTTCTATGAGCTGCTGGCGTCGCGCCTCGCCGGCCGGTGCGGGCTCGACCCCGCCGACCTGATCGTCTCGATCACCGAAAACGACGACGAGGACTGGTCTTTCGGCCACGGGAGGGCTCAGTTCCTGACCGGTGAACTCACG
>BDOM01000198.1:8839-9228
ATGCCGCTGTTGTATATCGACCTCATCGAGGGTCGGACGCCCTCGGAGGTCAGTGCCCTGCTGGACGCGATCCACGACACGGTCGTCGAGGCGTTCGGCGTTCCGCCGCGGGATCGCTACCAGGTGGTGCATACCCACCCGGCACACGAAATCGTTACGCTGGACACCGGTCTGGGCATCGATCGGTCGTCTCGCCAGGTGGTCTTGCACGTGGTGAGCCGACGGCGGCCGCGTGAGCTCAAGCAGAAGTTCTATGAGCTGCTGGCGTCGCGCCTCGCCGGCCGGTGCGGGCTCGACCCCGCCGACCTGATCGTCTCGATCACCGAAAACGACGACGAGGACTGGTCTTTCGGCCACGGGAGGGCTCAGTTCCTGACCGGTGAACTCACG
>BDOL01000010.1:8838-9227
ATGCCGCTGTTGTATATCGACCTCATCGAGGGTCGGACGCCCTCGGAGGTCAGTGCCCTGCTGGACGCGATCCACGACACGGTCGTCGAGGCGTTCGGCGTTCCGCCGCGGGATCGCTACCAGGTGGTGCATACCCACCCGGCACACGAAATCGTTACGCTGGACACCGGTCTGGGCATCGATCGGTCGTCTCGCCAGGTGGTCTTGCACGTGGTGAGCCGACGGCGGCCGCGTGAGCTCAAGCAGAAGTTCTATGAGCTGCTGGCGTCGCGCCTCGCCGGCCGGTGCGGGCTCGACCCCGCCGACCTGATCGTCTCGATCACCGAAAACGACGACGAGGACTGGTCTTTCGGCCACGGGAGGGCTCAGTTCCTGACCGGTGAACTCACG
>BDOJ01000173.1:8839-9228
ATGCCGCTGTTGTATATCGACCTCATCGAGGGTCGGACGCCCTCGGAGGTCAGTGCCCTGCTGGACGCGATCCACGACACGGTCGTCGAGGCGTTCGGCGTTCCGCCGCGGGATCGCTACCAGGTGGTGCATACCCACCCGGCACACGAAATCGTTACGCTGGACACCGGTCTGGGCATCGATCGGTCGTCTCGCCAGGTGGTCTTGCACGTGGTGAGCCGACGGCGGCCGCGTGAGCTCAAGCAGAAGTTCTATGAGCTGCTGGCGTCGCGCCTCGCCGGCCGGTGCGGGCTCGACCCCGCCGACCTGATCGTCTCGATCACCGAAAACGACGACGAGGACTGGTCTTTCGGCCACGGGAGGGCTCAGTTCCTGACCGGTGAACTCACG
>BDOI01000033.1:77833-78222
ATGCCGCTGTTGTATATCGACCTCATCGAGGGTCGGACGCCCTCGGAGGTCAGTGCCCTGCTGGACGCGATCCACGACACGGTCGTCGAGGCGTTCGGCGTTCCGCCGCGGGATCGCTACCAGGTGGTGCATACCCACCCGGCACACGAAATCGTTACGCTGGACACCGGTCTGGGCATCGATCGGTCGTCTCGCCAGGTGGTCTTGCACGTGGTGAGCCGACGGCGGCCGCGTGAGCTCAAGCAGAAGTTCTATGAGCTGCTGGCGTCGCGCCTCGCCGGCCGGTGCGGGCTCGACCCCGCCGACCTGATCGTCTCGATCACCGAAAACGACGACGAGGACTGGTCTTTCGGCCACGGGAGGGCTCAGTTCCTGACCGGTGAACTCACG
>BDOF01000132.1:142-531
ATGCCGCTGTTGTATATCGACCTCATCGAGGGTCGGACGCCCTCGGAGGTCAGTGCCCTGCTGGACGCGATCCACGACACGGTCGTCGAGGCGTTCGGCGTTCCGCCGCGGGATCGCTACCAGGTGGTGCATACCCACCCGGCACACGAAATCGTTACGCTGGACACCGGTCTGGGCATCGATCGGTCGTCTCGCCAGGTGGTCTTGCACGTGGTGAGCCGACGGCGGCCGCGTGAGCTCAAGCAGAAGTTCTATGAGCTGCTGGCGTCGCGCCTCGCCGGCCGGTGCGGGCTCGACCCCGCCGACCTGATCGTCTCGATCACCGAAAACGACGACGAGGACTGGTCTTTCGGCCACGGGAGGGCTCAGTTCCTGACCGGTGAACTCACG
>BDOE01000016.1:132-521
ATGCCGCTGTTGTATATCGACCTCATCGAGGGTCGGACGCCCTCGGAGGTCAGTGCCCTGCTGGACGCGATCCACGACACGGTCGTCGAGGCGTTCGGCGTTCCGCCGCGGGATCGCTACCAGGTGGTGCATACCCACCCGGCACACGAAATCGTTACGCTGGACACCGGTCTGGGCATCGATCGGTCGTCTCGCCAGGTGGTCTTGCACGTGGTGAGCCGACGGCGGCCGCGTGAGCTCAAGCAGAAGTTCTATGAGCTGCTGGCGTCGCGCCTCGCCGGCCGGTGCGGGCTCGACCCCGCCGACCTGATCGTCTCGATCACCGAAAACGACGACGAGGACTGGTCTTTCGGCCACGGGAGGGCTCAGTTCCTGACCGGTGAACTCACG
>BDOD01000151.1:8839-9228
ATGCCGCTGTTGTATATCGACCTCATCGAGGGTCGGACGCCCTCGGAGGTCAGTGCCCTGCTGGACGCGATCCACGACACGGTCGTCGAGGCGTTCGGCGTTCCGCCGCGGGATCGCTACCAGGTGGTGCATACCCACCCGGCACACGAAATCGTTACGCTGGACACCGGTCTGGGCATCGATCGGTCGTCTCGCCAGGTGGTCTTGCACGTGGTGAGCCGACGGCGGCCGCGTGAGCTCAAGCAGAAGTTCTATGAGCTGCTGGCGTCGCGCCTCGCCGGCCGGTGCGGGCTCGACCCCGCCGACCTGATCGTCTCGATCACCGAAAACGACGACGAGGACTGGTCTTTCGGCCACGGGAGGGCTCAGTTCCTGACCGGTGAACTCACG
>BDOC01000116.1:8839-9228
ATGCCGCTGTTGTATATCGACCTCATCGAGGGTCGGACGCCCTCGGAGGTCAGTGCCCTGCTGGACGCGATCCACGACACGGTCGTCGAGGCGTTCGGCGTTCCGCCGCGGGATCGCTACCAGGTGGTGCATACCCACCCGGCACACGAAATCGTTACGCTGGACACCGGTCTGGGCATCGATCGGTCGTCTCGCCAGGTGGTCTTGCACGTGGTGAGCCGACGGCGGCCGCGTGAGCTCAAGCAGAAGTTCTATGAGCTGCTGGCGTCGCGCCTCGCCGGCCGGTGCGGGCTCGACCCCGCCGACCTGATCGTCTCGATCACCGAAAACGACGACGAGGACTGGTCTTTCGGCCACGGGAGGGCTCAGTTCCTGACCGGTGAACTCACG
>BDOB01000032.1:119-508
ATGCCGCTGTTGTATATCGACCTCATCGAGGGTCGGACGCCCTCGGAGGTCAGTGCCCTGCTGGACGCGATCCACGACACGGTCGTCGAGGCGTTCGGCGTTCCGCCGCGGGATCGCTACCAGGTGGTGCATACCCACCCGGCACACGAAATCGTTACGCTGGACACCGGTCTGGGCATCGATCGGTCGTCTCGCCAGGTGGTCTTGCACGTGGTGAGCCGACGGCGGCCGCGTGAGCTCAAGCAGAAGTTCTATGAGCTGCTGGCGTCGCGCCTCGCCGGCCGGTGCGGGCTCGACCCCGCCGACCTGATCGTCTCGATCACCGAAAACGACGACGAGGACTGGTCTTTCGGCCACGGGAGGGCTCAGTTCCTGACCGGCGAACTCACG
>BDNX01000008.1:73197-73586
ATGCCGCTGTTGTATATCGACCTCATCGAGGGTCGGACGCCCTCGGAGGTCAGTGCCCTGCTGGACGCGATCCACGACACGGTCGTCGAGGCGTTCGGCGTTCCGCCGCGGGATCGCTACCAGGTGGTGCATACCCACCCGGCACACGAAATCGTTACGCTGGACACCGGTCTGGGCATCGATCGGTCGTCTCGCCAGGTGGTCTTGCACGTGGTGAGCCGACGGCGGCCGCGTGAGCTCAAGCAGAAGTTCTATGAGCTGCTGGCGTCGCGCCTCGCCGGCCGGTGCGGGCTCGACCCCGCCGACCTGATCGTCTCGATCACCGAAAACGACGACGAGGACTGGTCTTTCGGCCACGGGAGGGCTCAGTTCCTGACCGGCGAACTCACG
>BDNR01000051.1:128-517
ATGCCGCTGTTGTATATCGACCTCATCGAGGGTCGGACGCCCTCGGAGGTCAGTGCCCTGCTGGACGCGATCCACGACACGGTCGTCGAGGCGTTCGGCGTTCCGCCGCGGGATCGCTACCAGGTGGTGCATACCCACCCGGCACACGAAATCGTTACGCTGGACACCGGTCTGGGCATCGATCGGTCGTCTCGCCAGGTGGTCTTGCACGTGGTGAGCCGACGGCGGCCGCGTGAGCTCAAGCAGAAGTTCTATGAGCTGCTGGCGTCGCGCCTCGCCGGCCGGTGCGGGCTCGACCCCGCCGACCTGATCGTCTCGATCACCGAAAACGACGACGAGGACTGGTCTTTCGGCCACGGGAGGGCTCAGTTCCTGACCGGTGAACTCACG
>BDNM01000186.1:8839-9228
ATGCCGCTGTTGTATATCGACCTCATCGAGGGTCGGACGCCCTCGGAGGTCAGTGCCCTGCTGGACGCGATCCACGACACGGTCGTCGAGGCGTTCGGCGTTCCGCCGCGGGATCGCTACCAGGTGGTGCATACCCACCCGGCACACGAAATCGTTACGCTGGACACCGGTCTGGGCATCGATCGGTCGTCTCGCCAGGTGGTCTTGCACGTGGTGAGCCGACGGCGGCCGCGTGAGCTCAAGCAGAAGTTCTATGAGCTGCTGGCGTCGCGCCTCGCCGGCCGGTGCGGGCTCGACCCCGCCGACCTGATCGTCTCGATCACCGAAAACGACGACGAGGACTGGTCTTTCGGCCACGGGAGGGCTCAGTTCCTGACCGGTGAACTCACG
>BDNJ01000050.1:8839-9228
ATGCCGCTGTTGTATATCGACCTCATCGAGGGTCGGACGCCCTCGGAGGTCAGTGCCCTGCTGGACGCGATCCACGACACGGTCGTCGAGGCGTTCGGCGTTCCGCCGCGGGATCGCTACCAGGTGGTGCATACCCACCCGGCACACGAAATCGTTACGCTGGACACCGGTCTGGGCATCGATCGGTCGTCTCGCCAGGTGGTCTTGCACGTGGTGAGCCGACGGCGGCCGCGTGAGCTCAAGCAGAAGTTCTATGAGCTGCTGGCGTCGCGCCTCGCCGGCCGGTGCGGGCTCGACCCCGCCGACCTGATCGTCTCGATCACCGAAAACGACGACGAGGACTGGTCTTTCGGCCACGGGAGGGCTCAGTTCCTGACCGGTGAACTCACG
>BDNI01000004.1:130464-130853
ATGCCGCTGTTGTATATCGACCTCATCGAGGGTCGGACGCCCTCGGAGGTCAGTGCCCTGCTGGACGCGATCCACGACACGGTCGTCGAGGCGTTCGGCGTTCCGCCGCGGGATCGCTACCAGGTGGTGCATACCCACCCGGCACACGAAATCGTTACGCTGGACACCGGTCTGGGCATCGATCGGTCGTCTCGCCAGGTGGTCTTGCACGTGGTGAGCCGACGGCGGCCGCGTGAGCTCAAGCAGAAGTTCTATGAGCTGCTGGCGTCGCGCCTCGCCGGCCGGTGCGGGCTCGACCCCGCCGACCTGATCGTCTCGATCACCGAAAACGACGACGAGGACTGGTCTTTCGGCCACGGGAGGGCTCAGTTCCTGACCGGTGAACTCACG
>BDNF01000135.1:10924-11313
ATGCCGCTGTTGTATATCGACCTCATCGAGGGTCGGACGCCCTCGGAGGTCAGTGCCCTGCTGGACGCGATCCACGACACGGTCGTCGAGGCGTTCGGCGTTCCGCCGCGGGATCGCTACCAGGTGGTGCATACCCACCCGGCACACGAAATCGTTACGCTGGACACCGGTCTGGGCATCGATCGGTCGTCTCGCCAGGTGGTCTTGCACGTGGTGAGCCGACGGCGGCCGCGTGAGCTCAAGCAGAAGTTCTATGAGCTGCTGGCGTCGCGCCTCGCCGGCCGGTGCGGGCTCGACCCCGCCGACCTGATCGTCTCGATCACCGAAAACGACGACGAGGACTGGTCTTTCGGCCACGGGAGGGCTCAGTTCCTGACCGGCGAACTCACG
>BDMX01000003.1:8839-9228
ATGCCGCTGTTGTATATCGACCTCATCGAGGGTCGGACGCCCTCGGAGGTCAGTGCCCTGCTGGACGCGATCCACGACACGGTCGTCGAGGCGTTCGGCGTTCCGCCGCGGGATCGCTACCAGGTGGTGCATACCCACCCGGCACACGAAATCGTTACGCTGGACACCGGTCTGGGCATCGATCGGTCGTCTCGCCAGGTGGTCTTGCACGTGGTGAGCCGACGGCGGCCGCGTGAGCTCAAGCAGAAGTTCTATGAGCTGCTGGCGTCGCGCCTCGCCGGCCGGTGCGGGCTCGACCCCGCCGACCTGATCGTCTCGATCACCGAAAACGACGACGAGGACTGGTCTTTCGGCCACGGGAGGGCTCAGTTCCTGACCGGTGAACTCACG
>BDMW01000006.1:40949-41338
ATGCCGCTGTTGTATATCGACCTCATCGAGGGTCGGACGCCCTCGGAGGTCAGTGCCCTGCTGGACGCGATCCACGACACGGTCGTCGAGGCGTTCGGCGTTCCGCCGCGGGATCGCTACCAGGTGGTGCATACCCACCCGGCACACGAAATCGTTACGCTGGACACCGGTCTGGGCATCGATCGGTCGTCTCGCCAGGTGGTCTTGCACGTGGTGAGCCGACGGCGGCCGCGTGAGCTCAAGCAGAAGTTCTATGAGCTGCTGGCGTCGCGCCTCGCCGGCCGGTGCGGGCTCGACCCCGCCGACCTGATCGTCTCGATCACCGAAAACGACGACGAGGACTGGTCTTTCGGCCACGGGAGGGCTCAGTTCCTGACCGGCGAACTCACG
>AWNJ01000042.1:8907-9296
ATGCCGCTGTTGTATATCGACCTCATCGAGGGTCGGACGCCCTCGGAGGTCAGTGCCCTGCTGGACGCGATCCACGACACGGTCGTCGAGGCGTTCGGCGTTCCGCCGCGGGATCGCTACCAGGTGGTGCATACCCACCCGGCACACGAAATCGTTACGCTGGACACCGGTCTGGGCATCGATCGGTCGTCTCGCCAGGTGGTCTTGCACGTGGTGAGCCGACGGCGGCCGCGTGAGCTCAAGCAGAAGTTCTATGAGCTGCTGGCGTCGCGCCTCGCCGGCCGGTGCGGGCTCGACCCCGCCGACCTGATCGTCTCGATCACCGAAAACGACGACGAGGACTGGTCTTTCGGCCACGGGAGGGCTCAGTTCCTGACCGGTGAACTCACG
>AUZP01000064.1:8936-9325
ATGCCGCTGTTGTATATCGACCTCATCGAGGGTCGGACGCCCTCGGAGGTCAGTGCCCTGCTGGACGCGATCCACGACACGGTCGTCGAGGCGTTCGGCGTTCCGCCGCGGGATCGCTACCAGGTGGTGCATACCCACCCGGCACACGAAATCGTTACGCTGGACACCGGTCTGGGCATCGATCGGTCGTCTCGCCAGGTGGTCTTGCACGTGGTGAGCCGACGGCGGCCGCGTGAGCTCAAGCAGAAGTTCTATGAGCTGCTGGCGTCGCGCCTCGCCGGCCGGTGCGGGCTCGACCCCGCCGACCTGATCGTCTCGATCACCGAAAACGACGACGAGGACTGGTCTTTCGGCCACGGGAGGGCTCAGTTCCTGACCGGCGAACTCACG
>AP012555.1:2737171-2737560
ATGCCGCTGTTGTATATCGACCTCATCGAGGGTCGGACGCCCTCGGAGGTCAGTGCCCTGCTGGACGCGATCCACGACACGGTCGTCGAGGCGTTCGGCGTTCCGCCGCGGGATCGCTACCAGGTGGTGCATACCCACCCGGCACACGAAATCGTTACGCTGGACACCGGTCTGGGCATCGATCGGTCGTCTCGCCAGGTGGTCTTGCACGTGGTGAGCCGACGGCGGCCGCGTGAGCTCAAGCAGAAGTTCTATGAGCTGCTGGCGTCGCGCCTCGCCGGCCGGTGCGGGCTCGACCCCGCCGACCTGATCGTCTCGATCACCGAAAACGACGACGAGGACTGGTCTTTCGGCCACGGGAGGGCTCAGTTCCTGACCGGTGAACTCACG
